# Supplementary material for: Origin of chromic effects and crystal-to-crystal phase transition in the polymorphs of tyraminium violurate
Source: IUCrJ. 2019 Jan 24;6(Pt 2):226–37. doi: 10.1107/S2052252518017037 (PMC6400187; doi:10.1107/S2052252518017037)
Supplement: Supplementary file 1 [file m-06-00226-sup1.cif]

 
data_I
_database_code_depnum_ccdc_archive 'CCDC 1860172'
#==============================================================================

# PROCESSING SUMMARY (IUCr Office Use Only)

_journal_date_recd_electronic      2018-08-08
_journal_date_to_coeditor         ?
_journal_date_from_coeditor       ?
_journal_date_accepted     ?
_journal_date_printers_first      ?
_journal_date_printers_final      ?
_journal_date_proofs_out          ?
_journal_date_proofs_in           ?
_journal_coeditor_name            ?
_journal_coeditor_code      YC5016
_journal_coeditor_notes
; ?
;
_journal_paper_category      FA
_journal_techeditor_code      ?
_iucr_compatibility_tag          ACTA95
_journal_techeditor_notes  
;
;
_journal_coden_ASTM               ?
_journal_name_full                ?
_journal_year                     ?
_journal_volume                   ?
_journal_issue                    ?
_journal_page_first               ?
_journal_page_last                ?
_journal_suppl_publ_number        ?
_journal_suppl_publ_pages         ?

#==============================================================================

 
_audit_creation_method            'SHELXL-2017/1'
_chemical_name_systematic         
;
'2-(4-hydroxyphenyl)ethanaminium [(2,4,6-trioxotetrahydropyrimidin-5(2H)-ylidene)amino]oxidanide hydrate'
;
_chemical_name_common             'tyraminium violurate monohydrate'
_chemical_melting_point           ?
_chemical_formula_moiety          'C4 H2 N3 O4, C8 H12 N O, H2 O'
_chemical_formula_sum     'C12 H16 N4 O6'  
_chemical_formula_weight          312.29

loop_
 _atom_type_symbol
 _atom_type_description
 _atom_type_scat_dispersion_real
 _atom_type_scat_dispersion_imag
 _atom_type_scat_source
 'C'  'C'   0.0033   0.0016
 'International Tables Vol C Tables 4.2.6.8 and 6.1.1.4'
 'H'  'H'   0.0000   0.0000
 'International Tables Vol C Tables 4.2.6.8 and 6.1.1.4'
 'N'  'N'   0.0061   0.0033
 'International Tables Vol C Tables 4.2.6.8 and 6.1.1.4'
 'O'  'O'   0.0106   0.0060
 'International Tables Vol C Tables 4.2.6.8 and 6.1.1.4'
 
_space_group_crystal_system       monoclinic
_space_group_IT_number            14
_space_group_name_H-M_alt         'P 21/c'
_space_group_name_Hall            '-P 2ybc'
 
_shelx_space_group_comment
;
The symmetry employed for this shelxl refinement is uniquely defined
by the following loop, which should always be used as a source of
symmetry information in preference to the above space-group names.
They are only intended as comments.
;
 
loop_
 _space_group_symop_operation_xyz
 'x, y, z'
 '-x, y+1/2, -z+1/2'
 '-x, -y, -z'
 'x, -y-1/2, z-1/2'
 
_cell_length_a                    14.0525(3)
_cell_length_b                    7.81340(10)
_cell_length_c                    12.8242(2)
_cell_angle_alpha                 90
_cell_angle_beta                  91.848(2)
_cell_angle_gamma                 90
_cell_volume                      1407.34(4)
_cell_formula_units_Z             4
_cell_measurement_temperature     129.9(1)
_cell_measurement_reflns_used     11022
_cell_measurement_theta_min       2.8947
_cell_measurement_theta_max       29.5640
 
_exptl_crystal_description        'plate'
_exptl_crystal_colour             'red'
_exptl_crystal_density_meas       ?
_exptl_crystal_density_method     ?
_exptl_crystal_density_diffrn     1.474          
_exptl_crystal_F_000              656
_exptl_transmission_factor_min    ?
_exptl_transmission_factor_max    ?
_exptl_crystal_size_max           0.250
_exptl_crystal_size_mid           0.200
_exptl_crystal_size_min           0.050
_exptl_absorpt_coefficient_mu     0.120
_shelx_estimated_absorpt_T_min    0.971
_shelx_estimated_absorpt_T_max    0.994
_exptl_absorpt_correction_type    'multi-scan'
_exptl_absorpt_correction_T_min   0.89414
_exptl_absorpt_correction_T_max   1.00000
_exptl_absorpt_process_details    
;
CrysAlisPro, Agilent Technologies,
Version 1.171.36.20 (release 27-06-2012 CrysAlis171 .NET)
(compiled Jul 11 2012,15:38:31)
Empirical absorption correction using spherical harmonics,
 implemented in SCALE3 ABSPACK scaling algorithm.
;
 
_diffrn_ambient_temperature       129.9(1) 
_diffrn_radiation_wavelength      0.71073
_diffrn_radiation_type            MoK\a
_diffrn_source                    'SuperNova (Mo) X-ray Source'
_diffrn_measurement_device_type   'SuperNova, Dual, Cu at zero, Atlas' 
_diffrn_measurement_method        ? 
_diffrn_detector_area_resol_mean  10.3756
_diffrn_reflns_number             33526
_diffrn_reflns_av_unetI/netI      0.0284
_diffrn_reflns_av_R_equivalents   0.0453
_diffrn_reflns_limit_h_min        -19
_diffrn_reflns_limit_h_max        19
_diffrn_reflns_limit_k_min        -10
_diffrn_reflns_limit_k_max        10
_diffrn_reflns_limit_l_min        -17
_diffrn_reflns_limit_l_max        17
_diffrn_reflns_theta_min          2.901
_diffrn_reflns_theta_max          29.629
_diffrn_reflns_theta_full         25.242
_diffrn_measured_fraction_theta_max   0.963
_diffrn_measured_fraction_theta_full  1.000
_diffrn_reflns_Laue_measured_fraction_max    0.963
_diffrn_reflns_Laue_measured_fraction_full   1.000
_diffrn_reflns_point_group_measured_fraction_max   0.963
_diffrn_reflns_point_group_measured_fraction_full  1.000
_reflns_number_total              3819
_reflns_number_gt                 2992
_reflns_threshold_expression      'I > 2\s(I)'
_reflns_Friedel_coverage          0.000
_reflns_Friedel_fraction_max      .
_reflns_Friedel_fraction_full     .
 
_reflns_special_details
;
 Reflections were merged by SHELXL according to the crystal
 class for the calculation of statistics and refinement.
 
 _reflns_Friedel_fraction is defined as the number of unique
 Friedel pairs measured divided by the number that would be
 possible theoretically, ignoring centric projections and
 systematic absences.
;
_computing_data_collection        
;
CrysAlisPro, Agilent Technologies,
Version 1.171.36.20 (release 27-06-2012 CrysAlis171 .NET)
(compiled Jul 11 2012,15:38:31)
;
_computing_cell_refinement        
;
CrysAlisPro, Agilent Technologies,
Version 1.171.36.20 (release 27-06-2012 CrysAlis171 .NET)
(compiled Jul 11 2012,15:38:31)
;
_computing_data_reduction         
;
CrysAlisPro, Agilent Technologies,
Version 1.171.36.20 (release 27-06-2012 CrysAlis171 .NET)
(compiled Jul 11 2012,15:38:31)
;
_computing_structure_solution     'SIR-92 (ALTOMARE et al., 1994)'
_computing_structure_refinement   'SHELXL-2013 (Sheldrick, 2013)'
_computing_molecular_graphics     'Ortep3 (Farrugia, 1997)'
_computing_publication_material   'SHELXL-2013 (Sheldrick, 2013)'
_refine_special_details           ?
_refine_ls_structure_factor_coef  Fsqd
_refine_ls_matrix_type            full
_refine_ls_weighting_scheme       calc
_refine_ls_weighting_details
'w=1/[\s^2^(Fo^2^)+(0.0353P)^2^+0.6885P] where P=(Fo^2^+2Fc^2^)/3'
_atom_sites_solution_primary      ?
_atom_sites_solution_secondary    ?
_atom_sites_solution_hydrogens    mixed
_refine_ls_hydrogen_treatment     mixed
_refine_ls_extinction_method      none
_refine_ls_extinction_coef        .
_refine_ls_number_reflns          3819
_refine_ls_number_parameters      244
_refine_ls_number_restraints      4
_refine_ls_R_factor_all           0.0581
_refine_ls_R_factor_gt            0.0400
_refine_ls_wR_factor_ref          0.0989
_refine_ls_wR_factor_gt           0.0888
_refine_ls_goodness_of_fit_ref    1.052
_refine_ls_restrained_S_all       1.055
_refine_ls_shift/su_max           0.000
_refine_ls_shift/su_mean          0.000
 
loop_
 _atom_site_label
 _atom_site_type_symbol
 _atom_site_fract_x
 _atom_site_fract_y
 _atom_site_fract_z
 _atom_site_U_iso_or_equiv
 _atom_site_adp_type
 _atom_site_occupancy
 _atom_site_site_symmetry_order  
 _atom_site_calc_flag
 _atom_site_refinement_flags_posn
 _atom_site_refinement_flags_adp
 _atom_site_refinement_flags_occupancy
 _atom_site_disorder_assembly
 _atom_site_disorder_group
N1A N 0.44593(8) -0.28598(14) 0.49901(8) 0.0165(2) Uani 1 1 d . . . . .
H1A H 0.4668(11) -0.368(2) 0.5428(12) 0.020 Uiso 1 1 d . U . . .
C2A C 0.45330(8) -0.32195(16) 0.39505(9) 0.0160(2) Uani 1 1 d . . . . .
O2A O 0.48144(7) -0.46154(12) 0.36480(7) 0.0221(2) Uani 1 1 d . . . . .
N3A N 0.42585(8) -0.19541(14) 0.32668(8) 0.0179(2) Uani 1 1 d . . . . .
H3A H 0.4278(11) -0.219(2) 0.2627(13) 0.021 Uiso 1 1 d . U . . .
C4A C 0.38382(9) -0.04133(16) 0.35312(10) 0.0180(3) Uani 1 1 d . . . . .
O4A O 0.35364(7) 0.05371(12) 0.28348(7) 0.0242(2) Uani 1 1 d . . . . .
C5A C 0.37748(9) -0.00909(16) 0.46473(10) 0.0180(3) Uani 1 1 d . . . . .
C6A C 0.40642(9) -0.14052(16) 0.53962(10) 0.0173(3) Uani 1 1 d . . . . .
O6A O 0.39824(7) -0.12960(13) 0.63480(7) 0.0248(2) Uani 1 1 d . . . . .
O1A O 0.31632(10) 0.25591(19) 0.45717(10) 0.0251(3) Uani 0.7576 1 d . . P . .
N2A N 0.34300(14) 0.1290(2) 0.51429(18) 0.0178(4) Uani 0.7576 1 d . . P . .
O1A1 O 0.3333(3) 0.2005(6) 0.5646(3) 0.0244(9) Uani 0.2424 1 d . . P . .
N2A1 N 0.3424(4) 0.1532(9) 0.4686(5) 0.0194(13) Uani 0.2424 1 d . . P . .
C1B C 0.14152(9) -0.24728(17) 0.40083(10) 0.0209(3) Uani 1 1 d . . . . .
O1B O 0.23117(7) -0.31704(13) 0.41388(8) 0.0255(2) Uani 1 1 d D . . . .
H1B H 0.2350(12) -0.3575(19) 0.4729(8) 0.031 Uiso 1 1 d D U . . .
C2B C 0.06716(10) -0.29114(18) 0.46449(11) 0.0239(3) Uani 1 1 d . . . . .
H2B H 0.077424 -0.369202 0.520528 0.036 Uiso 1 1 calc R U . . .
C3B C -0.02245(10) -0.21983(18) 0.44552(11) 0.0245(3) Uani 1 1 d . . . . .
H3B H -0.073137 -0.250039 0.489194 0.037 Uiso 1 1 calc R U . . .
C4B C -0.03944(9) -0.10532(17) 0.36404(11) 0.0213(3) Uani 1 1 d . . . . .
C5B C 0.03621(10) -0.06229(18) 0.30139(11) 0.0258(3) Uani 1 1 d . . . . .
H5B H 0.026028 0.015747 0.245334 0.039 Uiso 1 1 calc R U . . .
C6B C 0.12612(10) -0.13160(18) 0.31959(12) 0.0263(3) Uani 1 1 d . . . . .
H6B H 0.177086 -0.100088 0.276628 0.040 Uiso 1 1 calc R U . . .
N2B N -0.28875(8) -0.09576(16) 0.23665(10) 0.0212(2) Uani 1 1 d . . . . .
H23 H -0.3193(11) -0.176(2) 0.1982(13) 0.025 Uiso 1 1 d . U . . .
H22 H -0.2845(11) 0.003(2) 0.1975(13) 0.025 Uiso 1 1 d . U . . .
H21 H -0.3229(12) -0.072(2) 0.2945(13) 0.025 Uiso 1 1 d . U . . .
C8B C -0.19064(9) -0.15715(17) 0.26468(11) 0.0212(3) Uani 1 1 d . . . . .
H8B1 H -0.153955 -0.168028 0.200391 0.032 Uiso 1 1 calc R U . . .
H8B2 H -0.194529 -0.271958 0.296921 0.032 Uiso 1 1 calc R U . . .
C7B C -0.13847(10) -0.03643(18) 0.33998(11) 0.0235(3) Uani 1 1 d . . . . .
H7B1 H -0.134204 0.078859 0.308449 0.035 Uiso 1 1 calc R U . . .
H7B2 H -0.173895 -0.026619 0.405203 0.035 Uiso 1 1 calc R U . . .
O1W O 0.25938(8) -0.49814(13) 0.58448(8) 0.0258(2) Uani 1 1 d D . . . .
H2W H 0.2945(14) -0.485(3) 0.6382(12) 0.066(7) Uiso 1 1 d D . . . .
H1W H 0.2820(16) -0.5936(16) 0.5631(13) 0.068(7) Uiso 1 1 d D . . . .
 
loop_
 _atom_site_aniso_label
 _atom_site_aniso_U_11
 _atom_site_aniso_U_22
 _atom_site_aniso_U_33
 _atom_site_aniso_U_23
 _atom_site_aniso_U_13
 _atom_site_aniso_U_12
N1A 0.0198(5) 0.0163(5) 0.0132(5) 0.0008(4) -0.0008(4) 0.0025(4)
C2A 0.0150(6) 0.0189(6) 0.0141(6) 0.0006(4) 0.0004(4) 0.0001(5)
O2A 0.0309(5) 0.0200(5) 0.0156(4) -0.0016(3) 0.0012(4) 0.0068(4)
N3A 0.0223(5) 0.0196(5) 0.0117(5) 0.0017(4) 0.0010(4) 0.0024(4)
C4A 0.0145(6) 0.0182(6) 0.0214(6) 0.0028(5) 0.0008(5) -0.0006(5)
O4A 0.0252(5) 0.0237(5) 0.0237(5) 0.0078(4) -0.0005(4) 0.0041(4)
C5A 0.0158(6) 0.0169(6) 0.0213(6) -0.0015(5) 0.0002(5) -0.0009(5)
C6A 0.0146(6) 0.0196(6) 0.0178(6) -0.0035(5) 0.0003(5) -0.0010(5)
O6A 0.0323(5) 0.0265(5) 0.0157(5) -0.0038(4) 0.0023(4) 0.0047(4)
O1A 0.0365(8) 0.0173(6) 0.0214(7) 0.0040(5) -0.0010(5) 0.0091(6)
N2A 0.0204(8) 0.0159(9) 0.0170(10) 0.0020(9) -0.0004(9) 0.0016(6)
O1A1 0.031(2) 0.027(2) 0.015(2) -0.0074(18) 0.0077(16) 0.0048(18)
N2A1 0.018(2) 0.025(4) 0.014(3) 0.004(3) -0.004(3) -0.004(2)
C1B 0.0184(6) 0.0204(6) 0.0238(7) -0.0012(5) -0.0022(5) -0.0015(5)
O1B 0.0192(5) 0.0294(5) 0.0278(5) 0.0054(4) -0.0011(4) 0.0019(4)
C2B 0.0247(7) 0.0267(7) 0.0201(6) 0.0041(5) -0.0010(5) -0.0020(5)
C3B 0.0218(7) 0.0294(7) 0.0223(7) 0.0003(5) 0.0029(5) -0.0029(6)
C4B 0.0196(6) 0.0203(6) 0.0239(7) -0.0036(5) -0.0017(5) -0.0017(5)
C5B 0.0252(7) 0.0242(7) 0.0279(7) 0.0067(6) -0.0021(6) -0.0020(6)
C6B 0.0212(7) 0.0281(7) 0.0300(8) 0.0066(6) 0.0034(6) -0.0034(6)
N2B 0.0188(6) 0.0239(6) 0.0210(6) -0.0042(5) -0.0007(4) 0.0014(5)
C8B 0.0178(6) 0.0220(6) 0.0239(7) -0.0021(5) -0.0009(5) 0.0027(5)
C7B 0.0209(7) 0.0228(6) 0.0266(7) -0.0035(5) -0.0024(5) 0.0009(5)
O1W 0.0304(6) 0.0238(5) 0.0232(5) -0.0025(4) -0.0010(4) 0.0046(4)
 
_geom_special_details
;
 All esds (except the esd in the dihedral angle between two l.s. planes)
 are estimated using the full covariance matrix.  The cell esds are taken
 into account individually in the estimation of esds in distances, angles
 and torsion angles; correlations between esds in cell parameters are only
 used when they are defined by crystal symmetry.  An approximate (isotropic)
 treatment of cell esds is used for estimating esds involving l.s. planes.
;
 
loop_
 _geom_bond_atom_site_label_1
 _geom_bond_atom_site_label_2
 _geom_bond_distance
 _geom_bond_site_symmetry_2
 _geom_bond_publ_flag
N1A C2A 1.3697(15) . ?
N1A C6A 1.3748(16) . ?
N1A H1A 0.893(16) . ?
C2A O2A 1.2273(15) . ?
C2A N3A 1.3687(16) . ?
N3A C4A 1.3878(17) . ?
N3A H3A 0.842(17) . ?
C4A O4A 1.2266(15) . ?
C4A C5A 1.4589(18) . ?
C5A N2A 1.350(2) . ?
C5A N2A1 1.362(7) . ?
C5A C6A 1.4550(18) . ?
C6A O6A 1.2326(15) . ?
O1A N2A1 0.893(7) . ?
O1A N2A 1.282(2) . ?
O1A O1A1 1.456(4) . ?
N2A N2A1 0.615(5) . ?
N2A O1A1 0.867(4) . ?
O1A1 N2A1 1.295(7) . ?
C1B O1B 1.3778(16) . ?
C1B C2B 1.3896(19) . ?
C1B C6B 1.3910(19) . ?
O1B H1B 0.821(9) . ?
C2B C3B 1.3911(19) . ?
C2B H2B 0.9500 . ?
C3B C4B 1.3905(19) . ?
C3B H3B 0.9500 . ?
C4B C5B 1.3941(19) . ?
C4B C7B 1.5146(18) . ?
C5B C6B 1.387(2) . ?
C5B H5B 0.9500 . ?
C6B H6B 0.9500 . ?
N2B C8B 1.4927(17) . ?
N2B H23 0.897(17) . ?
N2B H22 0.924(17) . ?
N2B H21 0.915(17) . ?
C8B C7B 1.5212(18) . ?
C8B H8B1 0.9900 . ?
C8B H8B2 0.9900 . ?
C7B H7B1 0.9900 . ?
C7B H7B2 0.9900 . ?
O1W H2W 0.841(10) . ?
O1W H1W 0.860(9) . ?
 
loop_
 _geom_angle_atom_site_label_1
 _geom_angle_atom_site_label_2
 _geom_angle_atom_site_label_3
 _geom_angle
 _geom_angle_site_symmetry_1
 _geom_angle_site_symmetry_3
 _geom_angle_publ_flag
C2A N1A C6A 125.62(11) . . ?
C2A N1A H1A 115.6(10) . . ?
C6A N1A H1A 118.8(10) . . ?
O2A C2A N3A 121.77(11) . . ?
O2A C2A N1A 121.68(11) . . ?
N3A C2A N1A 116.53(11) . . ?
C2A N3A C4A 125.70(11) . . ?
C2A N3A H3A 116.8(11) . . ?
C4A N3A H3A 116.9(11) . . ?
O4A C4A N3A 119.16(12) . . ?
O4A C4A C5A 125.39(12) . . ?
N3A C4A C5A 115.43(11) . . ?
N2A C5A N2A1 26.2(2) . . ?
N2A C5A C6A 110.49(14) . . ?
N2A1 C5A C6A 136.6(3) . . ?
N2A C5A C4A 129.35(14) . . ?
N2A1 C5A C4A 103.3(3) . . ?
C6A C5A C4A 120.08(11) . . ?
O6A C6A N1A 118.95(12) . . ?
O6A C6A C5A 124.88(12) . . ?
N1A C6A C5A 116.17(11) . . ?
N2A1 O1A N2A 25.7(4) . . ?
N2A1 O1A O1A1 61.5(4) . . ?
N2A O1A O1A1 36.23(18) . . ?
N2A1 N2A O1A1 120.8(9) . . ?
N2A1 N2A O1A 39.0(7) . . ?
O1A1 N2A O1A 82.9(3) . . ?
N2A1 N2A C5A 78.0(8) . . ?
O1A1 N2A C5A 158.8(4) . . ?
O1A N2A C5A 116.9(2) . . ?
N2A O1A1 N2A1 24.1(4) . . ?
N2A O1A1 O1A 60.9(3) . . ?
N2A1 O1A1 O1A 37.3(3) . . ?
N2A N2A1 O1A 115.2(10) . . ?
N2A N2A1 O1A1 35.1(6) . . ?
O1A N2A1 O1A1 81.2(5) . . ?
N2A N2A1 C5A 75.8(8) . . ?
O1A N2A1 C5A 168.1(7) . . ?
O1A1 N2A1 C5A 110.3(5) . . ?
O1B C1B C2B 122.21(12) . . ?
O1B C1B C6B 117.88(12) . . ?
C2B C1B C6B 119.90(13) . . ?
C1B O1B H1B 107.3(12) . . ?
C1B C2B C3B 119.47(13) . . ?
C1B C2B H2B 120.3 . . ?
C3B C2B H2B 120.3 . . ?
C2B C3B C4B 121.44(13) . . ?
C2B C3B H3B 119.3 . . ?
C4B C3B H3B 119.3 . . ?
C3B C4B C5B 118.20(13) . . ?
C3B C4B C7B 121.07(12) . . ?
C5B C4B C7B 120.64(12) . . ?
C6B C5B C4B 121.08(13) . . ?
C6B C5B H5B 119.5 . . ?
C4B C5B H5B 119.5 . . ?
C5B C6B C1B 119.89(13) . . ?
C5B C6B H6B 120.1 . . ?
C1B C6B H6B 120.1 . . ?
C8B N2B H23 109.2(10) . . ?
C8B N2B H22 108.9(10) . . ?
H23 N2B H22 108.8(14) . . ?
C8B N2B H21 111.9(10) . . ?
H23 N2B H21 109.4(15) . . ?
H22 N2B H21 108.5(14) . . ?
N2B C8B C7B 112.09(11) . . ?
N2B C8B H8B1 109.2 . . ?
C7B C8B H8B1 109.2 . . ?
N2B C8B H8B2 109.2 . . ?
C7B C8B H8B2 109.2 . . ?
H8B1 C8B H8B2 107.9 . . ?
C4B C7B C8B 109.25(11) . . ?
C4B C7B H7B1 109.8 . . ?
C8B C7B H7B1 109.8 . . ?
C4B C7B H7B2 109.8 . . ?
C8B C7B H7B2 109.8 . . ?
H7B1 C7B H7B2 108.3 . . ?
H2W O1W H1W 99(2) . . ?
 
loop_
 _geom_torsion_atom_site_label_1
 _geom_torsion_atom_site_label_2
 _geom_torsion_atom_site_label_3
 _geom_torsion_atom_site_label_4
 _geom_torsion
 _geom_torsion_site_symmetry_1
 _geom_torsion_site_symmetry_2
 _geom_torsion_site_symmetry_3
 _geom_torsion_site_symmetry_4
 _geom_torsion_publ_flag
C6A N1A C2A O2A -173.09(12) . . . . ?
C6A N1A C2A N3A 5.64(18) . . . . ?
O2A C2A N3A C4A 172.72(12) . . . . ?
N1A C2A N3A C4A -6.00(18) . . . . ?
C2A N3A C4A O4A -172.53(12) . . . . ?
C2A N3A C4A C5A 5.95(18) . . . . ?
O4A C4A C5A N2A -3.4(2) . . . . ?
N3A C4A C5A N2A 178.21(15) . . . . ?
O4A C4A C5A N2A1 -6.9(3) . . . . ?
N3A C4A C5A N2A1 174.7(3) . . . . ?
O4A C4A C5A C6A 173.11(12) . . . . ?
N3A C4A C5A C6A -5.26(17) . . . . ?
C2A N1A C6A O6A 174.94(12) . . . . ?
C2A N1A C6A C5A -5.31(18) . . . . ?
N2A C5A C6A O6A 1.86(19) . . . . ?
N2A1 C5A C6A O6A 4.8(4) . . . . ?
C4A C5A C6A O6A -175.27(12) . . . . ?
N2A C5A C6A N1A -177.87(13) . . . . ?
N2A1 C5A C6A N1A -175.0(4) . . . . ?
C4A C5A C6A N1A 5.00(17) . . . . ?
O1A1 O1A N2A N2A1 -166.6(11) . . . . ?
N2A1 O1A N2A O1A1 166.6(11) . . . . ?
N2A1 O1A N2A C5A -5.2(9) . . . . ?
O1A1 O1A N2A C5A -171.9(4) . . . . ?
C6A C5A N2A N2A1 175.5(6) . . . . ?
C4A C5A N2A N2A1 -7.7(7) . . . . ?
N2A1 C5A N2A O1A1 -153.9(13) . . . . ?
C6A C5A N2A O1A1 21.6(10) . . . . ?
C4A C5A N2A O1A1 -161.6(9) . . . . ?
N2A1 C5A N2A O1A 3.4(6) . . . . ?
C6A C5A N2A O1A 178.87(15) . . . . ?
C4A C5A N2A O1A -4.3(3) . . . . ?
O1A N2A O1A1 N2A1 -9.8(8) . . . . ?
C5A N2A O1A1 N2A1 149.9(15) . . . . ?
N2A1 N2A O1A1 O1A 9.8(8) . . . . ?
C5A N2A O1A1 O1A 159.7(10) . . . . ?
N2A1 O1A O1A1 N2A -6.5(5) . . . . ?
N2A O1A O1A1 N2A1 6.5(5) . . . . ?
O1A1 N2A N2A1 O1A -15.5(12) . . . . ?
C5A N2A N2A1 O1A 175.2(8) . . . . ?
O1A N2A N2A1 O1A1 15.5(12) . . . . ?
C5A N2A N2A1 O1A1 -169.3(5) . . . . ?
O1A1 N2A N2A1 C5A 169.3(5) . . . . ?
O1A N2A N2A1 C5A -175.2(8) . . . . ?
O1A1 O1A N2A1 N2A 8.9(7) . . . . ?
N2A O1A N2A1 O1A1 -8.9(7) . . . . ?
N2A O1A N2A1 C5A 157(4) . . . . ?
O1A1 O1A N2A1 C5A 166(3) . . . . ?
O1A O1A1 N2A1 N2A -165.9(11) . . . . ?
N2A O1A1 N2A1 O1A 165.9(11) . . . . ?
N2A O1A1 N2A1 C5A -11.1(6) . . . . ?
O1A O1A1 N2A1 C5A -176.9(7) . . . . ?
C6A C5A N2A1 N2A -6.1(9) . . . . ?
C4A C5A N2A1 N2A 173.9(6) . . . . ?
N2A C5A N2A1 O1A -159(4) . . . . ?
C6A C5A N2A1 O1A -165(3) . . . . ?
C4A C5A N2A1 O1A 15(3) . . . . ?
N2A C5A N2A1 O1A1 6.5(3) . . . . ?
C6A C5A N2A1 O1A1 0.4(7) . . . . ?
C4A C5A N2A1 O1A1 -179.6(4) . . . . ?
O1B C1B C2B C3B -178.21(12) . . . . ?
C6B C1B C2B C3B 0.6(2) . . . . ?
C1B C2B C3B C4B 0.0(2) . . . . ?
C2B C3B C4B C5B -0.3(2) . . . . ?
C2B C3B C4B C7B 176.34(13) . . . . ?
C3B C4B C5B C6B 0.0(2) . . . . ?
C7B C4B C5B C6B -176.68(13) . . . . ?
C4B C5B C6B C1B 0.6(2) . . . . ?
O1B C1B C6B C5B 177.94(13) . . . . ?
C2B C1B C6B C5B -1.0(2) . . . . ?
C3B C4B C7B C8B -88.26(15) . . . . ?
C5B C4B C7B C8B 88.34(16) . . . . ?
N2B C8B C7B C4B -179.39(11) . . . . ?
 
loop_
 _geom_hbond_atom_site_label_D 
 _geom_hbond_atom_site_label_H 
 _geom_hbond_atom_site_label_A 
 _geom_hbond_distance_DH 
 _geom_hbond_distance_HA 
 _geom_hbond_distance_DA 
 _geom_hbond_angle_DHA 
 _geom_hbond_site_symmetry_A 
 _geom_hbond_publ_flag
N1A H1A O2A  0.893(16) 1.913(17) 2.8050(14) 176.8(14) 3_646 yes
N3A H3A O6A  0.842(17) 2.055(17) 2.8309(15) 153.0(15) 4 yes
O1B H1B O1W  0.821(9) 1.827(9) 2.6249(14) 163.5(16) . yes
N2B H23 O4A  0.897(17) 2.182(17) 2.8956(16) 136.0(14) 2_545 yes
N2B H23 O1A  0.897(17) 2.065(17) 2.7585(18) 133.4(14) 2_545 yes
N2B H23 N2A1  0.897(17) 2.535(19) 3.349(7) 151.4(14) 2_545 yes
N2B H22 O1B  0.924(17) 2.156(18) 3.0372(16) 159.1(14) 2 yes
N2B H21 O6A  0.915(17) 2.120(17) 2.8895(15) 141.1(14) 3_556 yes
N2B H21 N2A  0.915(17) 2.517(17) 3.318(3) 146.4(13) 3_556 yes
N2B H21 O1A1  0.915(17) 2.076(17) 2.768(4) 131.5(14) 3_556 yes
C8B H8B2 O1W  0.99 2.54 3.4713(17) 156.4 3_546 yes
O1W H2W O4A  0.841(10) 2.086(13) 2.8701(14) 155(2) 4_556 yes
O1W H1W O1A  0.860(9) 1.871(13) 2.6613(17) 152.1(16) 1_545 yes
O1W H1W N2A  0.860(9) 2.420(9) 3.278(2) 176.0(16) 1_545 yes
O1W H1W O1A1  0.860(9) 1.763(10) 2.590(5) 160.7(17) 1_545 yes
O1W H1W N2A1  0.860(9) 2.483(13) 3.332(7) 169.4(15) 1_545 yes
 
_refine_diff_density_max    0.349
_refine_diff_density_min   -0.241
_refine_diff_density_rms    0.048

_shelx_res_file
;
TITL MGVATyr, MoKa, SuperNova, P21/c
CELL   0.71073 14.0525  7.8134 12.8242   90.000   91.848   90.000
ZERR   4        0.0003  0.0001  0.0002    0.000    0.002    0.000
LATT    1
SYMM   -X,1/2+Y,1/2-Z
SFAC  C    H    N    O
UNIT  48 64 16 24
FMAP   2
PLAN   -60
EQIV $1 -x+1, -y-1, -z+1
HTAB N1A O2A_$1
EQIV $2 x, -y-1/2, z-1/2
HTAB N3A O6A_$2
HTAB O1B O1W
EQIV $3 -x, y-1/2, -z+1/2
HTAB N2B O4A_$3
HTAB N2B O1A_$3
HTAB N2B N2A1_$3
EQIV $4 -x, y+1/2, -z+1/2
HTAB N2B O1B_$4
EQIV $5 -x, -y, -z+1
HTAB N2B O6A_$5
HTAB N2B N2A_$5
HTAB N2B O1A1_$5
EQIV $6 -x, -y-1, -z+1
HTAB C8B O1W_$6
EQIV $7 x, -y-1/2, z+1/2
HTAB O1W O4A_$7
EQIV $8 x, y-1, z
HTAB O1W O1A_$8
HTAB O1W N2A_$8
HTAB O1W O1A1_$8
HTAB O1W N2A1_$8
HTAB
SIZE     0.050   0.200   0.250
ACTA
BOND   $H
DFIX H1W O1W H2W O1W H1B O1B 0.83 0.01
DFIX H1B H1W 2.3 0.01
REM DANG H1W H2W 1.37 0.01
CONF
L.S.  10
TEMP  -143.15
WGHT    0.035300    0.688500
FVAR       2.67104   0.75756
N1A   3    0.445934   -0.285979    0.499014    11.00000    0.01980    0.01634 =
         0.01321    0.00078   -0.00085    0.00246
H1A   2    0.466808   -0.367647    0.542770    11.00000   -1.20000
C2A   1    0.453302   -0.321946    0.395049    11.00000    0.01496    0.01888 =
         0.01411    0.00061    0.00041    0.00014
O2A   4    0.481440   -0.461543    0.364803    11.00000    0.03086    0.01998 =
         0.01559   -0.00160    0.00115    0.00681
N3A   3    0.425850   -0.195406    0.326684    11.00000    0.02231    0.01962 =
         0.01166    0.00172    0.00098    0.00238
H3A   2    0.427776   -0.218714    0.262693    11.00000   -1.20000
C4A   1    0.383819   -0.041335    0.353119    11.00000    0.01455    0.01816 =
         0.02142    0.00282    0.00076   -0.00059
O4A   4    0.353637    0.053706    0.283479    11.00000    0.02522    0.02368 =
         0.02365    0.00779   -0.00050    0.00414
C5A   1    0.377483   -0.009093    0.464730    11.00000    0.01576    0.01686 =
         0.02129   -0.00150    0.00019   -0.00092
C6A   1    0.406417   -0.140515    0.539622    11.00000    0.01460    0.01964 =
         0.01777   -0.00347    0.00028   -0.00102
O6A   4    0.398239   -0.129602    0.634798    11.00000    0.03229    0.02647 =
         0.01574   -0.00378    0.00226    0.00474
O1A   4    0.316316    0.255914    0.457175    10.75756    0.03654    0.01730 =
         0.02137    0.00404   -0.00102    0.00906
N2A   3    0.343005    0.128976    0.514288    10.75756    0.02038    0.01591 =
         0.01697    0.00202   -0.00045    0.00162
O1A1  4    0.333335    0.200489    0.564592    10.24244    0.03121    0.02725 =
         0.01507   -0.00737    0.00768    0.00478
N2A1  3    0.342358    0.153161    0.468632    10.24244    0.01821    0.02548 =
         0.01434    0.00362   -0.00373   -0.00379
C1B   1    0.141521   -0.247282    0.400832    11.00000    0.01836    0.02039 =
         0.02375   -0.00115   -0.00223   -0.00155
O1B   4    0.231166   -0.317040    0.413884    11.00000    0.01924    0.02939 =
         0.02783    0.00543   -0.00112    0.00189
H1B   2    0.234980   -0.357544    0.472919    11.00000   -1.20000
C2B   1    0.067156   -0.291142    0.464495    11.00000    0.02474    0.02667 =
         0.02009    0.00409   -0.00104   -0.00202
AFIX  43
H2B   2    0.077424   -0.369202    0.520528    11.00000   -1.50000
AFIX   0
C3B   1   -0.022447   -0.219835    0.445523    11.00000    0.02175    0.02944 =
         0.02231    0.00032    0.00287   -0.00288
AFIX  43
H3B   2   -0.073137   -0.250039    0.489194    11.00000   -1.50000
AFIX   0
C4B   1   -0.039439   -0.105316    0.364036    11.00000    0.01964    0.02028 =
         0.02389   -0.00359   -0.00170   -0.00169
C5B   1    0.036208   -0.062294    0.301394    11.00000    0.02524    0.02424 =
         0.02786    0.00669   -0.00212   -0.00200
AFIX  43
H5B   2    0.026028    0.015747    0.245334    11.00000   -1.50000
AFIX   0
C6B   1    0.126122   -0.131596    0.319588    11.00000    0.02115    0.02807 =
         0.02996    0.00663    0.00339   -0.00343
AFIX  43
H6B   2    0.177086   -0.100088    0.276628    11.00000   -1.50000
AFIX   0
N2B   3   -0.288749   -0.095760    0.236649    11.00000    0.01875    0.02385 =
         0.02103   -0.00425   -0.00067    0.00138
H23   2   -0.319253   -0.175800    0.198217    11.00000   -1.20000
H22   2   -0.284530    0.003120    0.197550    11.00000   -1.20000
H21   2   -0.322880   -0.072312    0.294467    11.00000   -1.20000
C8B   1   -0.190638   -0.157148    0.264681    11.00000    0.01776    0.02201 =
         0.02387   -0.00210   -0.00093    0.00267
AFIX  23
H8B1  2   -0.153955   -0.168028    0.200391    11.00000   -1.50000
H8B2  2   -0.194529   -0.271958    0.296921    11.00000   -1.50000
AFIX   0
C7B   1   -0.138472   -0.036428    0.339982    11.00000    0.02095    0.02279 =
         0.02662   -0.00350   -0.00240    0.00088
AFIX  23
H7B1  2   -0.134204    0.078859    0.308449    11.00000   -1.50000
H7B2  2   -0.173895   -0.026619    0.405203    11.00000   -1.50000
AFIX   0
O1W   4    0.259380   -0.498138    0.584482    11.00000    0.03042    0.02376 =
         0.02320   -0.00247   -0.00100    0.00459
H2W   2    0.294497   -0.484787    0.638185    11.00000    0.06589
H1W   2    0.282004   -0.593635    0.563061    11.00000    0.06789

HKLF 4

REM  MGVATyr, 130K, 0.25x0.20x0.05mm, MoKa, SuperNova, P21/c
REM R1 =  0.0400 for    2992 Fo > 4sig(Fo)  and  0.0581 for all    3819 data
REM    244 parameters refined using      4 restraints

END

WGHT      0.0335      0.7751

REM Instructions for potential hydrogen bonds
HTAB N1A O2A_$1
HTAB N3A O6A_$2
HTAB O1B O1W
HTAB N2B O4A_$3
HTAB N2B O1A_$3
HTAB N2B N2A1_$3
HTAB N2B O1B_$4
HTAB N2B O6A_$5
HTAB N2B N2A_$5
HTAB N2B O1A1_$5
HTAB C8B O1W_$6
HTAB C7B O1A1_$5
HTAB O1W O4A_$7
HTAB O1W O1A_$8
HTAB O1W N2A_$8
HTAB O1W O1A1_$8
HTAB O1W N2A1_$8

REM Highest difference peak  0.349,  deepest hole -0.241,  1-sigma level  0.048
Q1    1   0.3776 -0.0267  0.4157  11.00000  0.05    0.35
Q2    1   0.3929 -0.0656  0.4965  11.00000  0.05    0.29
Q3    1   0.0868  0.0705  0.6461  11.00000  0.05    0.24
Q4    1  -0.1301  0.2162  0.6567  11.00000  0.05    0.24
Q5    1   0.0075  0.1180  0.6765  11.00000  0.05    0.23
Q6    1   0.4425 -0.3013  0.4521  11.00000  0.05    0.23
Q7    1   0.4330 -0.2060  0.5134  11.00000  0.05    0.22
Q8    1   0.0017  0.0829  0.6601  11.00000  0.05    0.22
Q9    1   0.3801  0.0509  0.4808  11.00000  0.05    0.21
Q10   1  -0.0807  0.0879  0.6778  11.00000  0.05    0.20
Q11   1   0.1644  0.0917  0.7010  11.00000  0.05    0.20
Q12   1   0.0267  0.1633  0.5979  11.00000  0.05    0.19
Q13   1   0.4592 -0.2360  0.3619  11.00000  0.05    0.19
Q14   1   0.3524  0.0306  0.2237  11.00000  0.05    0.19
Q15   1  -0.1008  0.2923  0.5783  11.00000  0.05    0.19
Q16   1  -0.0296  0.2277  0.5370  11.00000  0.05    0.18
Q17   1  -0.0164  0.2967  0.5748  11.00000  0.05    0.18
Q18   1  -0.1046  0.2237  0.5528  11.00000  0.05    0.18
Q19   1   0.2243  0.5812  0.5387  11.00000  0.05    0.17
Q20   1   0.3499  0.0254  0.4806  11.00000  0.05    0.17
Q21   1   0.2836  0.4033  0.5261  11.00000  0.05    0.17
Q22   1   0.3470  0.0918  0.5750  11.00000  0.05    0.17
Q23   1  -0.0340 -0.0057  0.7187  11.00000  0.05    0.17
Q24   1   0.3795 -0.0850  0.7251  11.00000  0.05    0.16
Q25   1   0.4246 -0.1086  0.3474  11.00000  0.05    0.16
Q26   1   0.5372 -0.4202  0.5984  11.00000  0.05    0.15
Q27   1   0.4429 -0.0305  0.6124  11.00000  0.05    0.14
Q28   1   0.3803  0.0238  0.6230  11.00000  0.05    0.14
Q29   1   0.0560  0.0026  0.7823  11.00000  0.05    0.14
Q30   1   0.1812  0.1919  0.7983  11.00000  0.05    0.14
Q31   1   0.3442  0.1569  0.3399  11.00000  0.05    0.14
Q32   1   0.4201  0.1801  0.7416  11.00000  0.05    0.13
Q33   1   0.3569 -0.1938  0.6335  11.00000  0.05    0.13
Q34   1   0.3435 -0.0377  0.2388  11.00000  0.05    0.13
Q35   1   0.4490 -0.3240  0.5156  11.00000  0.05    0.13
Q36   1   0.4354 -0.5012  0.4248  11.00000  0.05    0.13
Q37   1   0.4019  0.1700  0.6016  11.00000  0.05    0.13
Q38   1   0.1968 -0.0469  0.6317  11.00000  0.05    0.13
Q39   1   0.4376  0.1132  0.3158  11.00000  0.05    0.13
Q40   1   0.4994 -0.4829  0.5559  11.00000  0.05    0.13
Q41   1   0.4011  0.3519  0.4645  11.00000  0.05    0.13
Q42   1  -0.1686  0.2735  0.6014  11.00000  0.05    0.13
Q43   1   0.3559 -0.2543  0.3054  11.00000  0.05    0.13
Q44   1   0.1791  0.4384  0.4574  11.00000  0.05    0.13
Q45   1   0.3742 -0.2306  0.1588  11.00000  0.05    0.13
Q46   1   0.2372  0.1201  0.7440  11.00000  0.05    0.12
Q47   1   0.1933  0.2239  0.7103  11.00000  0.05    0.12
Q48   1   0.2825  0.1148  0.5769  11.00000  0.05    0.12
Q49   1  -0.0706  0.4018  0.6847  11.00000  0.05    0.12
Q50   1   0.3172  0.2351  0.3862  11.00000  0.05    0.12
Q51   1   0.2773  0.6666  0.5489  11.00000  0.05    0.12
Q52   1   0.4235 -0.2863  0.2005  11.00000  0.05    0.12
Q53   1   0.3376  0.3176  0.4152  11.00000  0.05    0.12
Q54   1   0.3929 -0.0516  0.6623  11.00000  0.05    0.12
Q55   1   0.1816  0.3117  0.8611  11.00000  0.05    0.12
Q56   1   0.2029  0.1787  0.4328  11.00000  0.05    0.12
Q57   1  -0.2838  0.2403  0.6039  11.00000  0.05    0.12
Q58   1   0.5019 -0.0795  0.3540  11.00000  0.05    0.12
Q59   1   0.0602  0.2806  0.9015  11.00000  0.05    0.12
Q60   1   0.2391 -0.0986  0.4962  11.00000  0.05    0.12
;
_shelx_res_checksum   89798

_shelx_hkl_file
;
   2   0   0 3112.03 59.0127   8
   3   0   0 21516.7 240.283   1
   3   0   0 20860.8 187.241   8
   3   0   0 20615.0 294.432  13
  -3   0   0 22103.9 277.130   3
   3   0   0 22484.9 327.410   2
  -4   0   0 9674.35 212.067   3
   4   0   0 9696.21 158.481   9
  -4   0   0 9387.66 234.516  13
   4   0   0 9413.53 184.934   1
  -4   0   0 9283.54 119.859   7
   4   0   0 10202.4 255.816   2
  -4   0   0 9427.64 143.031   8
  -4   0   0 9552.38 250.914   2
   4   0   0 8947.64 223.363  13
   5   0   0 7517.76 247.520   2
  -5   0   0 7588.17 208.822   3
  -5   0   0 6993.83 115.191   7
   5   0   0 7684.09 156.604   9
  -5   0   0 7319.49 245.154   2
   5   0   0 6909.57 218.437  13
  -5   0   0 7538.62 144.081   8
  -5   0   0 6937.50 226.881  13
   5   0   0 7587.92 187.283   1
   6   0   0 118.761 48.7549   2
   6   0   0 105.089 25.7576   9
   6   0   0 99.2569 32.6416   1
  -6   0   0 129.032 18.5016   7
  -6   0   0 117.554 24.3322   8
  -6   0   0 120.456 44.7528  13
  -6   0   0 156.546 44.0147   3
   7   0   0 2343.31 127.363   1
  -7   0   0 2307.16 122.249  15
   7   0   0 2357.60 104.141   9
  -7   0   0 2510.45 145.230   3
  -7   0   0 2260.90 94.3677   8
  -7   0   0 2167.65 74.2969   7
   7   0   0 2314.93 166.961   2
  -7   0   0 2460.95 162.425  13
  -8   0   0 1196.03 75.3265   8
   8   0   0 1205.59 79.7330   9
   8   0   0 1110.79 96.5287   1
  -8   0   0 1130.47 56.1459   7
  -8   0   0 1110.67 93.1913  15
  -8   0   0 1323.11 130.979  13
  -8   0   0 1190.16 109.925   3
  -9   0   0 273.786 43.7600   8
  -9   0   0 382.813 71.5364   3
  -9   0   0 289.172 57.6733  15
  -9   0   0 251.901 28.0268   7
  -9   0   0 495.459 89.6319  13
   9   0   0 324.549 62.1173   1
 -10   0   0 5842.61 128.423   7
 -10   0   0 6209.57 273.926   3
  10   0   0 6500.82 255.567   1
 -10   0   0 6102.57 186.515   8
 -10   0   0 5988.15 231.098  15
 -10   0   0 6175.43 309.774  13
  10   0   0 5736.29 308.581   9
  11   0   0 3373.23 195.399   1
 -11   0   0 3026.20 174.949  15
  11   0   0 3106.14 234.149   9
 -11   0   0 3194.04 205.854   3
 -11   0   0 3443.54 246.401  13
  11   0   0 2899.58 270.178  10
 -12   0   0 2787.53 204.463   3
 -12   0   0 2923.99 238.618  13
  12   0   0 2765.98 227.384   9
 -12   0   0 2896.13 179.691  15
  12   0   0 2421.10 258.836  10
  12   0   0 2847.11 190.503   1
 -13   0   0 161.241 55.7066  15
 -13   0   0 104.955 53.5991   3
 -13   0   0 222.383 84.9174  13
  13   0   0 243.423 100.181  10
 -14   0   0 158.367 75.1441  13
  14   0   0 163.990 108.833  10
 -14   0   0 83.1081 59.4430   3
  15   0   0 326.715 120.686  10
 -15   0   0 407.506 95.8898   3
 -15   0   0 487.187 115.957  13
  16   0   0 33.5603 77.6788  10
 -16   0   0 25.6720 48.5986  13
 -16   0   0 31.2969 53.6355   3
 -17   0   0 330.170 97.6328   3
  17   0   0 258.690 138.380  10
  18   0   0 442.220 154.858  10
 -18   0   0 314.441 101.249   3
   1   1   0 3341.33 83.6900   5
  -1  -1   0 3443.77 88.3291  14
   1  -1   0 3568.35 80.6139   7
   1  -1   0 3546.00 77.2693  11
   2  -1   0 20.4339 14.7220   8
   2  -1   0 43.8492 20.3820   4
   2   1   0 39.3378 32.0710   9
  -2  -1   0 14.9387 10.1137  16
  -2   1   0 12.2143 20.0435   3
  -2   1   0 15.2859 17.6796   9
   2  -1   0 19.4113 15.7270   1
  -2   1   0 6.72750 11.0038  13
   2  -1   0 18.4172 9.56503   7
   2  -1   0 23.9030 10.7906  13
  -2  -1   0 14.7818 15.9098  14
   2   1   0 17.6120 19.6053  13
   2   1   0 35.3156 11.1966  16
  -2  -1   0 34.1746 18.0148   3
  -3  -1   0 84353.9 836.865   9
  -3  -1   0 84093.2 540.125  14
  -3   1   0 85618.3 499.968  13
   3   1   0 84854.6 798.416   9
   3  -1   0 84722.1 503.245  13
   3   1   0 86906.1 496.283  15
   3  -1   0 83772.1 507.100   4
  -3   1   0 83503.1 468.612   9
   3  -1   0 84909.2 514.118   1
  -3   1   0 85657.9 648.143   3
  -3  -1   0 85353.4 566.791   3
   3  -1   0 84501.3 482.152   9
   3   1   0 82552.3 683.341  13
   3  -1   0 84511.7 483.253   8
   4  -1   0 110814. 602.767   8
   4  -1   0 108971. 580.697   9
   4  -1   0 112114. 665.322   1
   4   1   0 109129. 992.759   9
   4   1   0 112603. 611.235  15
  -4   1   0 109954. 570.711   9
   4  -1   0 108396. 679.194  13
  -4   1   0 110546. 681.333  13
  -4   1   0 110823. 807.358   3
  -4  -1   0 109286. 689.634  14
  -4  -1   0 108484. 640.469   7
  -4  -1   0 111051. 723.572   3
   4   1   0 108354. 593.900   1
   4  -1   0 107276. 637.343   4
  -5   1   0 44327.4 387.170   9
  -5   1   0 42690.3 408.347   8
  -5  -1   0 43272.5 629.329  13
   5   1   0 44812.5 422.356  15
   5  -1   0 43872.5 444.263   4
  -5  -1   0 43184.9 424.880  15
   5   1   0 43947.0 429.155   1
   5   1   0 44206.9 682.984   9
   5  -1   0 44365.9 394.087   9
  -5  -1   0 44545.3 507.259   3
   5  -1   0 44129.8 525.344   2
  -5   1   0 43984.6 551.823   3
  -5   1   0 43526.4 492.093  13
   5  -1   0 41836.4 482.138  13
   5  -1   0 44553.6 470.175   1
  -5  -1   0 44898.1 430.755   7
  -6   1   0 5785.23 151.078   9
  -6  -1   0 5994.18 164.892   7
   6   1   0 5535.84 260.062   9
  -6   1   0 5856.53 203.676  13
   6  -1   0 5897.15 188.064   1
  -6  -1   0 5676.88 199.670   3
  -6   1   0 5641.05 159.570   8
   6   1   0 5871.69 175.027   1
   6  -1   0 5745.73 152.483   9
   6  -1   0 5535.22 197.113  13
  -6  -1   0 5823.25 252.993  13
   6  -1   0 5779.61 176.065   4
   6  -1   0 5742.70 214.683   2
  -6  -1   0 5617.18 168.334  15
  -6   1   0 5731.75 217.840   3
  -6  -1   0 5927.23 119.422   8
  -7   1   0 28140.9 506.086   3
   7  -1   0 26878.0 504.876   2
  -7  -1   0 27295.0 584.535  13
   7   1   0 27727.7 415.548   1
  -7  -1   0 26578.6 362.989   7
  -7  -1   0 26906.1 395.554  15
   7  -1   0 27591.0 351.732   9
  -7  -1   0 27689.6 470.014   3
  -7   1   0 27344.1 481.324  13
  -7  -1   0 27326.6 283.635   8
   7   1   0 26380.7 593.888   9
  -7   1   0 27497.7 370.686   8
   7  -1   0 28045.5 410.945   4
   7  -1   0 27586.5 437.107   1
  -8  -1   0 125.304 58.5754  13
  -8   1   0 234.531 53.9014  13
   8  -1   0 185.539 49.1717   1
  -8  -1   0 193.489 28.5688   8
   8   1   0 191.545 45.5843   1
  -8   1   0 157.487 47.1227   3
   8  -1   0 157.373 51.6136   2
  -8  -1   0 157.078 49.7666   3
   8   1   0 136.061 56.0274   9
  -8  -1   0 193.251 44.9039  15
   8  -1   0 147.466 40.3420   4
   8  -1   0 165.066 35.7970   9
  -8  -1   0 169.935 32.9759   7
   9   1   0 169.886 60.7084   9
   9   1   0 125.533 42.3560   1
   9  -1   0 68.0602 39.9787   2
  -9  -1   0 137.882 27.6064   8
  -9   1   0 129.426 47.0105  13
   9   1   0 101.969 59.7688  10
  -9  -1   0 119.329 37.9637  15
  -9   1   0 189.558 61.9610   3
   9  -1   0 121.715 43.1146   1
  -9  -1   0 70.3456 47.2874  13
  -9  -1   0 148.734 52.2408   3
 -10  -1   0 343.308 42.5292   8
 -10   1   0 457.757 86.8108   3
 -10  -1   0 328.190 84.5949  13
 -10  -1   0 247.340 53.6875  15
  10   1   0 273.706 105.613  10
 -10  -1   0 347.924 74.4005   3
  10  -1   0 422.103 74.3406   1
 -10   1   0 309.673 67.2195  13
  10   1   0 336.556 80.9794   9
 -11   1   0 1347.86 140.226   3
 -11  -1   0 1334.14 84.1592   8
  11   1   0 1559.27 211.560  10
 -11  -1   0 1154.13 158.081  13
  11  -1   0 1504.47 136.111   1
  11   1   0 1544.01 170.432   9
 -11  -1   0 1306.58 135.786   3
 -11   1   0 1582.94 155.649  13
 -11  -1   0 1304.28 113.953  15
  12   1   0 4847.00 373.640  10
 -12  -1   0 6112.58 364.396  13
  12  -1   0 4481.52 339.019  10
  12   1   0 5242.78 318.690   9
 -12   1   0 5860.65 309.689  13
 -12   1   0 5008.72 279.044   3
 -12  -1   0 5460.29 234.777  15
  12  -1   0 5262.10 263.855   1
 -12  -1   0 5077.96 274.664   3
  13  -1   0 1279.67 200.262  10
 -13   1   0 1621.23 168.299   3
 -13  -1   0 1646.20 136.707  15
 -13   1   0 1606.39 150.091  15
  13   1   0 1617.73 236.581  10
 -13   1   0 1739.27 178.351  13
 -13  -1   0 1543.19 161.163   3
 -13  -1   0 1637.30 200.793  13
  13  -1   0 1677.81 159.660   1
 -14   1   0 267.292 84.2384   3
 -14  -1   0 243.031 60.7412  11
  14  -1   0 158.177 94.2332  10
 -14   1   0 251.790 80.0107  13
  14  -1   0 444.902 90.7955   1
 -14   1   0 322.687 76.5204  15
 -14  -1   0 253.766 95.1112  13
 -14  -1   0 348.322 85.3251   3
  14   1   0 152.912 99.0339  10
 -15  -1   0 265.624 100.089  13
  15  -1   0 305.577 117.481  10
 -15   1   0 173.515 74.1416   3
 -15  -1   0 237.981 79.3229   3
  15   1   0 79.2366 93.1829  10
 -16  -1   0 93.5520 66.0724   3
  16   1   0 223.820 113.243  10
  16  -1   0-5.96906 88.2342  10
 -16  -1   0 259.807 95.3511  13
 -16   1   0 172.648 76.7408   3
 -17  -1   0-111.666 77.1105   3
 -17  -1   0 149.504 80.1045  13
  17   1   0 107.224 112.220  10
 -17   1   0-58.5079 65.3582   3
  17  -1   0-6.94474 94.9548  10
  18  -1   0 236.900 106.412  10
  18   1   0 119.474 112.163  10
 -18   1   0 165.480 85.6143   3
 -18  -1   0 143.275 82.2712   3
  19  -1   0 222.979 106.696  10
   0  -2   0 333.218 33.9342  10
   0  -2   0 361.618 24.7451   1
   0   2   0 479.564 46.6815  13
   0  -2   0 355.750 40.9845   6
   0  -2   0 406.775 47.0310  11
   0  -2   0 405.295 38.7389  16
   0   2   0 264.166 53.6644   9
   0  -2   0 398.110 45.6432   7
   0   2   0 402.171 32.5866  10
   0   2   0 366.599 26.9009   1
  -1   2   0 3267.80 150.947   3
   1  -2   0 3274.82 112.937  11
   1   2   0 3231.40 161.490   9
   1  -2   0 3174.92 102.407  13
  -1  -2   0 3473.18 121.355   6
   1  -2   0 3268.63 108.106  16
  -1  -2   0 3382.57 129.086   7
   1   2   0 3503.80 131.415  13
   1  -2   0 3343.54 116.968   7
   1  -2   0 3368.97 118.950   4
  -1   2   0 3273.52 139.565   9
  -1  -2   0 3455.05 70.7083   1
   1  -2   0 3419.05 86.3862   1
   1   2   0 3500.35 121.527  10
   1   2   0 3400.48 98.1178  16
   1   2   0 3483.13 74.3335   1
  -1   2   0 3205.50 89.1471   1
  -1  -2   0 3232.19 97.5033  16
   2  -2   0 4105.84 123.386   7
  -2   2   0 4344.00 175.657   3
  -2   2   0 4306.44 68.2091  10
   2  -2   0 4141.03 134.228   4
   2  -2   0 4218.42 130.328  16
   2   2   0 4435.77 163.126  13
   2   2   0 4062.59 193.913   9
  -2  -2   0 4139.02 110.602  16
   2  -2   0 4356.10 122.347  11
   2   2   0 4151.06 137.363  14
  -2   2   0 4467.32 120.062  11
  -2   2   0 4339.62 117.474   1
  -2  -2   0 4314.91 97.0173  12
   2  -2   0 4087.10 74.0840  10
   2   2   0 4336.18 107.538  16
   2   2   0 4179.07 163.804  10
   2  -2   0 4219.64 110.585   1
  -2  -2   0 4058.01 145.836   7
  -2   2   0 4139.27 149.017   9
   2   2   0 4128.45 130.149   5
   3  -2   0 6443.42 154.287   1
   3  -2   0 6451.94 190.067   9
   3  -2   0 6466.48 140.240  11
  -3  -2   0 6248.94 184.606   3
  -3   2   0 6518.46 223.056   3
   3  -2   0 6415.33 150.767  13
   3   2   0 6877.48 162.818   5
   3  -2   0 6392.97 172.075   4
  -3  -2   0 6374.76 140.130  16
  -3   2   0 6326.10 133.861  11
   3  -2   0 6313.82 109.614  10
   3  -2   0 6500.99 147.898   7
  -3  -2   0 6524.49 115.266   1
  -3   2   0 6666.90 162.661   1
  -3  -2   0 6574.32 180.462  14
   3   2   0 6587.46 134.539  16
   3   2   0 6151.39 169.969  14
  -3   2   0 6087.28 175.300   9
   3   2   0 6254.34 233.514  10
   3   2   0 6329.16 257.979   9
   4   2   0 92.1503 31.7957  14
   4  -2   0 70.2806 25.3599   9
   4  -2   0 73.6919 18.2764  10
  -4  -2   0 57.6928 29.2750   3
  -4  -2   0 45.5773 17.1154   1
  -4  -2   0 54.3271 22.9869  14
   4  -2   0 84.0628 22.1807  13
   4  -2   0 69.5906 18.3482   7
   4   2   0 47.0906 45.3712  10
   4   2   0 63.2877 17.2126  16
   4   2   0 14.7349 46.2293   9
  -4   2   0 86.8228 32.2631   9
  -4  -2   0 39.0040 16.0361   5
   4  -2   0 37.7504 20.7027   1
   4  -2   0 76.4687 33.4268   4
  -4   2   0 66.3673 38.2346   3
  -4   2   0 62.4621 15.7246  11
  -5   2   0 1686.67 64.9752  11
  -5  -2   0 1695.12 79.9835   1
   5  -2   0 1601.69 90.0344  13
  -5   2   0 1550.28 91.3465   9
   5  -2   0 1752.90 102.290   4
   5   2   0 1524.53 55.8694  12
   5   2   0 1693.18 95.7524  15
   5  -2   0 1728.38 65.5607   7
   5   2   0 1650.02 76.9016  16
  -5  -2   0 1724.02 87.7891   5
  -5   2   0 1580.52 122.740   3
   5   2   0 1584.30 148.114   9
   5   2   0 1514.90 146.666  10
  -5   2   0 1585.28 88.0817  13
   5  -2   0 1572.64 94.9848   1
  -5  -2   0 1738.75 111.723   3
   5  -2   0 1617.15 96.5924   9
   6  -2   0 2051.45 117.032   4
  -6   2   0 2169.37 112.102  13
   6   2   0 1955.06 177.006  10
   6   2   0 2204.98 94.8644  16
   6   2   0 2025.79 173.850   9
   6  -2   0 2102.33 112.096   9
  -6   2   0 1971.73 143.134   3
   6   2   0 2120.68 111.037  15
   6  -2   0 2251.94 122.105   1
  -6   2   0 2066.16 71.4290  11
   6  -2   0 2039.31 109.542  13
  -6  -2   0 1851.56 123.700   3
  -6   2   0 2204.31 110.457   9
  -7   2   0 4771.51 112.437  11
   7   2   0 4985.64 153.098  16
   7  -2   0 4834.53 185.640   4
  -7  -2   0 4876.41 208.287   3
  -7   2   0 5197.74 239.525   3
   7   2   0 4928.26 281.218   9
   7  -2   0 4895.49 198.117   2
   7   2   0 4235.54 276.255  10
  -7  -2   0 4752.14 263.889  13
   7  -2   0 4970.92 185.824  13
   7  -2   0 4759.29 190.149   1
  -7   2   0 4763.42 164.060   9
  -7   2   0 4939.65 187.923  13
   8  -2   0 30198.0 507.132   1
  -8  -2   0 30726.0 711.370  13
  -8   2   0 31595.1 430.849   9
  -8   2   0 31090.4 608.746   3
  -8  -2   0 30195.1 548.041   3
   8   2   0 29828.2 710.751   9
   8   2   0 27917.5 737.956  10
   8  -2   0 30826.1 493.566   4
  -8   2   0 28904.0 288.251  11
   8  -2   0 30298.5 535.454   2
  -8  -2   0 30754.8 288.932   8
  -8   2   0 31461.7 505.536  13
  -9  -2   0 18894.4 591.413  13
  -9   2   0 19794.2 352.293   9
  -9   2   0 18804.3 496.775   3
  -9   2   0 19669.1 431.662  13
   9  -2   0 18612.3 423.133   1
   9   2   0 18350.2 577.437   9
   9  -2   0 19035.4 456.668   2
   9   2   0 18125.6 632.482  10
   9  -2   0 19049.6 407.192   4
  -9  -2   0 18484.3 451.025   3
  -9  -2   0 19297.8 242.400   8
 -10  -2   0 10.0301 45.1671  13
  10  -2   0 55.8773 38.9130   4
  10   2   0 50.8447 49.9640   9
 -10  -2   0 52.0945 20.2042   8
  10  -2   0 93.1650 45.4630   2
 -10   2   0 91.9186 49.0966   3
  10  -2   0 54.9141 35.0409   1
  10   2   0 4.81455 75.6181  10
 -10   2   0 75.8235 38.6251  13
 -10  -2   0 54.7872 42.9040   3
  11   2   0 1229.89 162.333   9
  11  -2   0 1644.61 145.307   1
 -11   2   0 1569.19 159.616   3
  11  -2   0 1508.05 147.584   2
  11   2   0 1202.42 187.511  10
 -11   2   0 1560.27 140.686  13
 -11  -2   0 1598.30 79.8167   8
 -11  -2   0 1433.12 183.712  13
 -11  -2   0 1678.97 156.187   3
  11  -2   0 1608.34 136.274   4
 -12   2   0 1100.66 138.884   3
 -12  -2   0 1308.18 183.217  13
 -12  -2   0 1168.25 137.649   3
  12  -2   0 735.762 142.724  10
  12   2   0 1298.30 169.903   9
  12  -2   0 977.780 121.769   1
  12   2   0 1384.46 210.349  10
 -12   2   0 1226.69 133.389  13
  13   2   0 711.843 126.676   9
  13  -2   0 854.297 120.997   1
 -13  -2   0 783.110 152.048  13
  13  -2   0 752.692 152.511  10
 -13  -2   0 583.329 104.888   3
 -13   2   0 712.475 105.948  13
 -13   2   0 739.285 121.421   3
 -13  -2   0 938.252 120.402  11
  13   2   0 782.783 168.920  10
 -14   2   0 202.293 77.0834   3
 -14  -2   0 209.859 88.5593  13
  14  -2   0 351.769 87.2587   1
 -14  -2   0 327.200 84.9373  11
 -14  -2   0 240.707 80.9533   3
  14   2   0 203.862 106.884  10
  14  -2   0 254.991 101.711  10
 -15  -2   0-25.0149 55.1075  13
  15  -2   0 36.0910 83.1527  10
 -15   2   0 52.3015 54.3039  15
 -15  -2   0 0.60594 43.9280   3
 -15   2   0-87.9472 57.6880   3
  15   2   0 15.7436 76.9197  10
  16  -2   0-113.201 85.9667  10
 -16  -2   0 47.6614 67.1213  13
 -16  -2   0 68.1146 60.5422   3
 -16   2   0 20.6019 54.5399   3
  16   2   0 42.4043 83.4518  10
  16  -2   0 184.977 59.3331  16
 -17  -2   0 25.5324 43.1961  13
  17   2   0 86.9398 107.277  10
  17  -2   0 219.076 114.100  10
 -17   2   0 147.506 73.3209   3
 -17  -2   0 174.945 83.2501   3
 -18  -2   0 86.1882 70.7846   3
 -18  -2   0-78.2007 68.5460  13
   0   3   0-10.9439 44.1317   9
   0  -3   0-7.48334 21.0241  13
   0  -3   0-6.49154 20.3380  16
   0  -3   0 3.60562 8.76379   1
   0   3   0 5.77484 10.5553   1
   0  -3   0-4.23506 27.9176  11
   0   3   0 0.80746 18.3396  10
   0  -3   0-20.5553 20.6881  10
   1   3   0 4888.17 230.617   9
   1  -3   0 5817.56 189.818  11
   1  -3   0 5333.85 120.286  10
  -1  -3   0 5811.23 162.477  16
   1  -3   0 5356.38 183.416   4
   1   3   0 5274.43 111.143   1
   1  -3   0 5724.08 175.678  13
   1  -3   0 5481.68 169.053  16
  -1   3   0 5758.09 227.904   9
   1   3   0 5614.56 167.232  10
  -1   3   0 5228.50 232.986   3
  -1   3   0 5386.91 136.071   1
  -1  -3   0 6220.86 211.144  11
  -1   3   0 5458.13 100.567  10
  -1  -3   0 5286.40 98.3797   1
   1  -3   0 5435.31 121.524   1
  -2  -3   0 524.244 69.0168  11
   2   3   0 512.680 86.6266   9
   2  -3   0 573.680 66.3033   4
  -2   3   0 594.385 84.4223   3
   2  -3   0 578.624 32.4137  10
   2   3   0 550.375 61.7138  14
  -2  -3   0 496.580 49.6878  16
  -2  -3   0 675.592 39.1863   1
   2  -3   0 677.653 49.8966   1
   2  -3   0 537.056 51.1694  13
   2   3   0 555.702 50.2970  16
   2   3   0 526.069 65.5437  10
  -2  -3   0 549.022 49.9363  12
  -2   3   0 565.972 27.2780  10
   2  -3   0 565.144 60.3316  11
   2  -3   0 580.016 60.3696  16
  -2   3   0 573.061 50.3998   1
  -2   3   0 719.510 81.2780   9
  -3   3   0 313.687 56.1160   9
   3  -3   0 290.393 25.7647  10
   3   3   0 312.559 36.6417  16
  -3  -3   0 334.328 35.3664   1
   3  -3   0 237.400 43.6686  16
   3   3   0 266.518 46.3808  14
   3  -3   0 267.881 49.9585   4
   3   3   0 276.312 71.5121   9
  -3  -3   0 269.332 37.2710  16
   3   3   0 245.417 59.7567  10
   3   3   0 260.690 42.6477   5
   3  -3   0 319.310 40.9098   1
   3  -3   0 263.099 39.7153  11
  -3  -3   0 239.749 30.3061  12
  -3   3   0 366.330 73.5981   3
   4  -3   0-13.4377 14.5777  13
  -4   3   0 0.93979 13.0319  11
   4  -3   0 3.45018 16.4003   7
  -4  -3   0 26.4111 13.9439   1
   4  -3   0 0.98163 13.0109  10
   4   3   0 25.1642 42.0551  10
   4  -3   0-2.46151 28.5922  16
   4   3   0 20.9272 18.6003   5
   4   3   0-10.0230 25.0485  14
   4  -3   0-14.2382 24.5983   1
   4  -3   0 4.72300 15.1948  11
   4  -3   0-13.0023 35.9263   4
  -4   3   0-17.5327 44.5471   3
  -4   3   0 14.7911 33.6051   9
  -4  -3   0 4.12387 7.91935  12
   4   3   0 5.70432 14.8118  16
  -4  -3   0-10.5917 15.7802  16
   4   3   0 39.1238 51.8113   9
   5   3   0 12.9471 27.4151  14
   5  -3   0-11.0375 34.4051   4
   5  -3   0-10.0279 25.2578   1
   5   3   0 5.03730 12.0428  16
   5  -3   0 0.86459 12.7153  10
  -5   3   0 14.5299 33.4594   9
   5   3   0-29.3835 51.1877  10
  -5  -3   0 14.3025 12.1689   1
   5   3   0 14.7905 47.4183   9
  -5   3   0 26.6031 46.1579   3
  -5   3   0 14.9525 14.8298  11
   5  -3   0 4.15107 28.8515  16
   5  -3   0-5.39840 11.3599  13
   5  -3   0 4.24370 12.0926   7
  -5  -3   0 9.33958 16.7455  16
   6  -3   0 3381.66 140.360  13
   6  -3   0 3573.21 168.138   4
  -6  -3   0 3348.29 146.357   5
   6  -3   0 3442.89 119.698  10
   6   3   0 3064.43 228.145  10
   6  -3   0 3767.79 128.757   7
  -6  -3   0 3086.98 173.879   3
  -6   3   0 3704.01 113.311  11
   6   3   0 3282.20 120.905  16
  -6   3   0 3538.80 162.638   9
   6  -3   0 3556.95 158.100   1
  -6   3   0 3633.72 213.647   3
   6   3   0 3402.20 243.427   9
  -7   3   0 880.116 86.0816   9
  -7  -3   0 792.954 72.5300   5
   7  -3   0 881.273 87.5076   1
  -7   3   0 892.131 53.1164  11
  -7   3   0 853.341 109.911   3
   7  -3   0 816.566 73.5109  13
   7  -3   0 775.128 86.4520   4
   7   3   0 857.727 133.260   9
   7   3   0 796.922 63.6297  16
   7   3   0 808.575 128.091  10
  -7  -3   0 1008.94 106.756   3
   8  -3   0 728.026 78.8748   2
   8  -3   0 821.029 90.8676   1
   8  -3   0 658.779 69.2681  13
   8   3   0 730.693 130.648  10
   8  -3   0 686.745 85.7416   4
  -8   3   0 791.781 83.6598   9
  -8   3   0 678.875 42.6284  11
   8   3   0 785.321 127.349   9
  -8  -3   0 720.552 71.3106   5
  -8   3   0 687.919 103.747   3
  -8   3   0 723.334 73.5965  13
  -8  -3   0 708.650 96.9719   3
  -8  -3   0 829.899 131.802  13
   9  -3   0 849.588 99.7244   4
   9   3   0 663.697 127.450   9
  -9  -3   0 984.334 154.956  13
   9   3   0 1032.39 171.034  10
  -9  -3   0 918.280 115.639   3
  -9   3   0 629.374 78.2383   9
  -9   3   0 1130.07 134.510   3
   9  -3   0 760.171 95.2967   1
  -9   3   0 892.341 88.5461  13
  -9  -3   0 718.215 75.1468   5
   9  -3   0 911.012 96.1599   2
  10  -3   0-25.1788 23.7896   2
  10  -3   0 40.6827 43.6018   4
  10   3   0 5.35908 83.7443  10
 -10  -3   0 3.79039 11.5943   8
 -10  -3   0 9.54205 47.5005  13
 -10  -3   0-61.7292 48.2952   3
 -10   3   0-1.28058 22.8122  13
 -10   3   0-78.2587 47.8393   3
  10   3   0-106.572 64.0973   9
 -10   3   0-0.24941 27.8863   9
 -10  -3   0-2.76440 18.6895   5
  10  -3   0 26.7410 41.2914   1
  11  -3   0 8136.06 308.055   2
  11   3   0 7499.66 458.578  10
 -11   3   0 8316.28 380.987   3
 -11  -3   0 8473.46 264.080   5
 -11  -3   0 7287.11 331.235   3
 -11   3   0 8457.81 266.229   9
 -11  -3   0 8407.45 461.175  13
  11  -3   0 7896.94 319.745   1
 -11  -3   0 7894.16 346.351  11
 -11   3   0 8327.14 293.727  13
  11  -3   0 8125.99 308.378   4
  11   3   0 8249.68 426.988   9
 -12  -3   0 1740.60 171.998  11
  12   3   0 2284.74 272.745  10
 -12  -3   0 2417.67 264.879  13
  12   3   0 2065.87 223.201   9
  12  -3   0 1894.25 159.429   4
  12  -3   0 1655.30 200.722  10
 -12  -3   0 2014.93 185.644   3
 -12   3   0 1931.05 194.523   3
  12  -3   0 1938.73 171.701   1
  13   3   0 7653.63 500.528  10
  13  -3   0 8201.77 358.432   1
 -13  -3   0 7775.56 373.750   3
  13  -3   0 8012.03 332.942   4
  13  -3   0 8087.08 338.059  16
 -13  -3   0 7937.11 370.079  11
  13   3   0 8081.45 435.642   9
 -13  -3   0 8901.71 515.393  13
  13  -3   0 7098.13 420.707  10
 -13   3   0 7890.65 397.026   3
  14  -3   0 4.44055 48.4848   1
  14  -3   0 46.1487 81.6200  10
 -14  -3   0 130.522 62.7478  11
 -14  -3   0-32.8489 58.3344   3
  14  -3   0-4.18962 36.2512  16
 -14  -3   0 30.7081 58.6031  13
 -14   3   0 6.19531 43.2667   3
  14   3   0 114.964 112.064  10
  15  -3   0 898.137 135.978   1
 -15   3   0 769.494 141.239   3
  15  -3   0 828.797 122.210  16
 -15  -3   0 866.573 136.311  11
 -15  -3   0 1306.58 213.631  13
  15  -3   0 820.656 167.178  10
 -15  -3   0 841.029 141.142   3
  15   3   0 1024.04 226.643  10
  16  -3   0 146.841 88.7584  10
 -16   3   0 191.537 79.8568   3
 -16  -3   0 145.088 69.8641   3
 -16  -3   0 282.490 108.247  13
  16  -3   0 135.088 60.2084  16
  16   3   0 271.660 134.611  10
 -17  -3   0 104.128 93.1253  13
  17  -3   0 156.705 61.9374  16
 -17   3   0 59.0511 63.1684   3
  17   3   0 60.4799 79.0881  10
 -17  -3   0 0.75469 61.3724   3
 -18  -3   0 405.150 155.631  13
   0  -4   0 3525.70 179.288  11
   0  -4   0 3398.58 150.817  16
   0   4   0 3579.60 113.531   1
   0  -4   0 3701.13 182.069  13
   0   4   0 3430.30 210.470   9
   0   4   0 3661.31 121.600  10
   0  -4   0 3657.61 96.5454   1
  -1  -4   0 94.0104 16.6806   1
  -1   4   0 93.6724 23.2576   1
  -1  -4   0 107.993 47.6714  13
   1  -4   0 74.8895 30.1421  16
   1  -4   0 97.7451 33.1496  13
   1  -4   0 70.3510 33.4381  11
  -1  -4   0 57.9879 25.8777  16
   1  -4   0 76.3900 45.2574   4
  -1   4   0 23.0372 44.2389   3
   1  -4   0 110.772 22.2054   1
   1   4   0-3.30391 44.3160   9
  -1  -4   0 84.6113 38.7468  11
  -1   4   0 104.471 21.4335  10
   1   4   0 87.8342 18.9295   1
   1   4   0 45.7192 31.1710  10
   1  -4   0 66.5302 21.7852  10
  -1  -4   0 37.5800 27.4080  12
  -1   4   0 92.0170 53.6606   9
   2  -4   0 38.1946 29.8789  16
   2   4   0-26.5278 64.1840   9
  -2   4   0 13.6635 7.74665  10
  -2  -4   0 11.2291 36.3128  11
   2  -4   0 23.0407 11.7032  10
   2  -4   0 20.3877 21.4180  13
   2  -4   0 37.8024 20.3739   1
   2   4   0-7.15083 40.5126  10
  -2  -4   0 19.4016 20.4987  12
  -2  -4   0 27.2484 10.4695   1
  -2  -4   0 42.9798 35.7054  13
   2  -4   0 26.1816 28.3474  11
  -2  -4   0 21.9744 21.7309  16
   2  -4   0 60.6599 38.1890   4
  -2   4   0 67.5785 45.8300   3
  -2   4   0 8.87617 41.2695   9
   2   4   0 4.10561 27.6417  14
  -3  -4   0 91.9011 27.6743  16
   3   4   0 128.597 51.6397  10
   3  -4   0 82.7201 30.6968  11
  -3  -4   0 118.908 28.0436  12
  -3  -4   0 133.516 20.5779   1
   3  -4   0 83.5527 26.2977   1
   3  -4   0 75.1646 34.3521  16
  -3   4   0 160.256 65.3381   3
  -3  -4   0 110.883 50.6294  11
  -3   4   0 69.5886 47.8856   9
   3  -4   0 101.325 16.5422  10
   3  -4   0 99.7944 31.1258  13
   3  -4   0 95.9269 44.4733   4
   3   4   0 91.4153 37.9363  14
   3   4   0 88.0433 53.4794   9
  -4   4   0 2298.54 184.997   3
  -4  -4   0 2225.86 163.300  11
   4  -4   0 2236.50 72.4296  10
  -4  -4   0 2402.28 75.3629   1
   4  -4   0 2183.65 137.656  16
   4  -4   0 2249.60 114.834   1
   4  -4   0 2084.84 123.782  13
   4   4   0 2434.75 172.162  10
  -4   4   0 2054.29 149.322   9
   4  -4   0 2329.96 111.688  13
   4  -4   0 2351.30 130.978  11
   4   4   0 2162.88 139.101  14
   4   4   0 2140.73 197.450   9
  -4  -4   0 2245.20 94.6667   1
  -4  -4   0 2351.40 119.884  16
  -4  -4   0 2405.01 98.1067  12
   4  -4   0 2303.55 146.414   4
   5  -4   0 2675.41 133.912   1
   5   4   0 3102.56 166.656  14
  -5  -4   0 2953.31 134.607  16
   5  -4   0 2763.93 91.9838  10
  -5   4   0 2561.51 197.681   3
   5  -4   0 2963.88 164.967  16
   5  -4   0 2872.02 138.811  11
  -5  -4   0 2866.68 93.8187   1
   5  -4   0 2693.07 159.743   4
   5   4   0 3210.63 246.258   9
   5   4   0 2902.23 206.268  10
  -5  -4   0 2967.73 195.257  11
   5  -4   0 2971.33 141.572  13
  -5  -4   0 2957.96 126.974   1
  -5   4   0 2616.70 165.647   9
   6  -4   0 559.091 60.7831  13
   6  -4   0 618.466 81.7816  16
  -6   4   0 526.150 99.4387   3
   6  -4   0 613.115 82.9353   4
  -6  -4   0 540.579 60.8473  16
   6   4   0 463.636 96.4517  10
   6  -4   0 625.762 72.5019   1
   6  -4   0 617.757 49.4594  10
   6   4   0 391.054 97.0434   9
  -6  -4   0 629.600 98.6671  11
  -6   4   0 702.590 90.4980   9
   7  -4   0 116.888 46.0213  16
  -7  -4   0 114.793 53.2688  11
  -7   4   0 114.012 54.1690   3
   7  -4   0 88.4367 41.5895   4
   7   4   0 107.935 68.2969   9
  -7  -4   0 63.1107 54.1600  13
   7  -4   0 98.6382 38.3166   1
   7   4   0 42.0287 55.5385  10
  -7   4   0 120.614 50.2395   9
   7  -4   0 114.616 29.5681  13
  -8  -4   0 1445.83 180.784  13
   8  -4   0 1693.70 139.666   4
  -8  -4   0 1367.37 146.422  11
  -8   4   0 1518.64 129.634   9
   8   4   0 1252.45 166.506   9
   8   4   0 1144.13 169.440  10
   8  -4   0 1239.92 120.594  16
   8  -4   0 1426.19 121.406   1
  -8   4   0 1380.21 153.803   3
  -9   4   0 25.6087 42.9886   9
  -9  -4   0-4.32705 43.7683   3
   9  -4   0-54.8507 30.0128   2
   9   4   0-39.3637 71.4124  10
   9   4   0 22.8204 47.6666   9
   9  -4   0 10.0115 33.1437  16
  -9  -4   0 43.6126 44.3009  11
  -9  -4   0-49.3128 52.5313  13
  -9   4   0 4.60368 42.9783   3
   9  -4   0 76.0941 47.7522   4
   9  -4   0 3.00482 36.7516   1
 -10  -4   0 2795.71 210.597   3
 -10   4   0 2905.27 237.267   3
 -10  -4   0 2549.80 211.151  11
  10  -4   0 2683.49 189.318  16
  10   4   0 2515.00 262.209  10
  10   4   0 2596.68 247.971   9
 -10   4   0 2696.85 168.803   9
  10  -4   0 2804.43 191.119   4
  10  -4   0 2776.04 186.797   1
 -10  -4   0 2706.98 269.769  13
  11  -4   0 636.479 101.900   4
  11   4   0 562.160 134.534  10
 -11  -4   0 446.675 101.529  11
  11   4   0 579.623 126.500   9
 -11  -4   0 501.917 101.022   3
  11  -4   0 414.630 93.9931  10
 -11   4   0 583.336 113.007   3
 -11   4   0 646.395 89.7055   9
 -11  -4   0 585.831 138.996  13
  11  -4   0 592.883 97.1494   1
  11  -4   0 558.668 95.0272  16
  12   4   0 91.4135 83.5411  10
 -12  -4   0 138.904 69.0232  13
 -12   4   0 24.6904 55.9164   3
  12  -4   0 22.0271 39.9565  16
  12   4   0 67.1396 63.4079   9
 -12  -4   0 6.68194 49.1452  11
  12  -4   0 6.95533 51.9468   4
  12  -4   0 70.9329 60.3599   1
 -12  -4   0 25.5531 45.4750   3
  12  -4   0-103.776 70.9582  10
  13  -4   0 2268.44 190.665   4
 -13  -4   0 2260.73 214.528   3
  13  -4   0 1782.05 174.663   1
  13  -4   0 2297.14 194.348  16
 -13  -4   0 2287.40 219.521  11
  13   4   0 2441.63 295.055  10
 -13  -4   0 2609.91 293.188  13
 -13   4   0 2078.32 215.728   3
  13   4   0 2265.83 243.260   9
  14  -4   0 176.438 65.0110  16
 -14  -4   0 220.875 100.181  13
 -14   4   0 172.070 78.6377   3
  14  -4   0 337.076 81.8800   4
 -14  -4   0 160.806 72.2589   3
  14  -4   0 289.273 76.9226   1
  14   4   0 194.008 114.129  10
 -14  -4   0 165.425 76.2286  11
  15  -4   0 155.613 67.1611   4
  15   4   0 123.618 102.281  10
 -15  -4   0-89.5180 76.3147  13
  15  -4   0 62.1989 51.5285  16
  15  -4   0 75.1040 55.1053   1
 -15  -4   0 134.763 64.7830  11
 -15   4   0 139.811 74.9044   3
 -15  -4   0 94.8187 69.4199   3
  16   4   0 1528.55 253.772  10
 -16  -4   0 1636.70 199.008  11
 -16   4   0 1837.67 225.942   3
 -16  -4   0 1551.24 204.190   3
 -16  -4   0 2178.13 293.574  13
  16  -4   0 1909.96 194.023  16
  17  -4   0 2768.20 241.161  16
 -17  -4   0 3090.06 366.639  13
   0  -5   0-26.0425 46.2428  11
   0  -5   0-2.37663 9.72845   1
   0  -5   0 10.3664 37.4955   4
   0   5   0 10.3798 23.3075  10
   0  -5   0-33.4229 29.0403  16
   0   5   0-9.60242 48.3701   9
   0   5   0-18.9640 14.3582   1
   1   5   0 2030.44 192.214   9
  -1  -5   0 1892.94 156.282  11
   1  -5   0 1727.13 80.0087   1
  -1  -5   0 1846.45 124.634  16
   1   5   0 1811.20 109.765  10
   1  -5   0 1809.14 145.538  11
  -1   5   0 1741.80 179.384   3
   1  -5   0 1750.63 140.694   4
  -1   5   0 1924.60 76.9500  10
   1  -5   0 1859.60 130.157  16
   1   5   0 1719.90 78.4620   1
  -1   5   0 1583.30 132.369   6
  -1  -5   0 2391.09 152.248  12
  -1   5   0 1792.74 98.5025   1
  -1   5   0 1887.58 174.174   9
  -1  -5   0 1649.15 61.1965   1
   1  -5   0 2004.71 143.752  13
   2  -5   0 1666.98 139.434   4
   2  -5   0 1531.52 129.992  11
  -2  -5   0 1770.55 58.0254   1
  -2   5   0 1728.19 179.130   3
  -2  -5   0 1891.51 124.943  16
   2  -5   0 1882.40 130.808  13
  -2   5   0 1967.65 172.462   9
   2   5   0 1663.02 177.506   9
  -2   5   0 1839.17 55.9687  10
   2   5   0 1666.45 121.299  10
  -2  -5   0 1965.18 131.570  12
   2  -5   0 1860.51 92.3812   1
   2  -5   0 2176.42 144.099  16
  -2  -5   0 2035.06 170.623  13
  -2  -5   0 1833.28 155.395  11
  -2   5   0 1873.22 142.561   6
   3  -5   0 14.7559 33.6088  11
   3   5   0-45.7841 42.7763  10
   3  -5   0 16.6840 19.1528   1
   3  -5   0 33.5683 32.3929  16
   3   5   0-12.5438 52.9776   9
  -3   5   0 19.9093 42.8185   3
   3  -5   0 6.03701 38.3435   4
  -3  -5   0 25.9067 40.7698  13
  -3  -5   0 12.8142 7.70677   1
  -3   5   0-8.30644 38.2059   6
  -3   5   0-0.41875 55.4273   9
  -3  -5   0-7.03963 43.6026  11
  -3  -5   0 13.9225 20.2018  12
  -3  -5   0 11.2561 27.3772  16
   3  -5   0 23.6511 22.3883  13
   4  -5   0 102.113 31.1202  13
  -4   5   0 48.9950 39.1820   6
   4  -5   0 82.2506 37.3217  11
   4  -5   0 93.0527 44.6046   4
  -4   5   0 22.6034 48.7539   9
   4  -5   0 33.4828 34.2234  16
  -4  -5   0 94.4978 27.0610  12
  -4   5   0 39.7604 46.4224   3
   4   5   0 130.732 55.6343  10
   4  -5   0 73.4689 27.2028   1
  -4  -5   0 73.2606 14.0451   1
  -4  -5   0 58.2946 29.7928  16
  -4  -5   0 147.883 68.0603  13
   4   5   0 38.6610 49.9027   9
  -4  -5   0 66.9701 15.5230   1
  -4  -5   0 91.0335 55.5135  11
   5  -5   0 267.279 45.0093  13
  -5  -5   0 229.790 33.2640  12
  -5   5   0 210.551 67.1503   9
   5  -5   0 212.357 50.3239  11
   5  -5   0 229.459 23.5245  10
   5  -5   0 246.092 49.3315   1
  -5  -5   0 231.572 32.0138   1
  -5  -5   0 273.459 74.3308  11
  -5  -5   0 279.738 51.0932  16
   5   5   0 98.1642 76.4268   9
  -5  -5   0 244.998 77.8112  13
  -5  -5   0 271.427 27.6730   1
   5  -5   0 347.651 69.8519  16
   5   5   0 360.850 87.9725  10
  -5   5   0 191.676 73.7649   3
   5  -5   0 288.105 66.5916   4
  -6   5   0 315.059 83.6477   3
  -6  -5   0 266.501 84.6757  13
   6   5   0 462.643 97.7216  10
  -6  -5   0 356.359 48.0183   1
   6   5   0 387.738 108.796   9
   6  -5   0 395.145 51.5603  13
  -6   5   0 399.683 86.9748   9
   6   5   0 427.340 74.6182  14
   6  -5   0 428.097 65.1624   1
  -6  -5   0 281.338 76.7857  11
   6  -5   0 385.092 78.7675   4
   6  -5   0 357.348 69.7256  16
  -6  -5   0 316.108 52.4181  16
   7   5   0 2699.88 177.803  14
   7  -5   0 2692.38 184.489   4
  -7  -5   0 2849.42 256.875  13
   7   5   0 2609.63 249.693   9
  -7  -5   0 2658.32 140.751   1
  -7   5   0 2959.59 196.995   9
   7  -5   0 2892.72 128.323  13
   7  -5   0 2919.06 191.530  16
  -7  -5   0 2911.60 152.411  16
  -7  -5   0 2891.78 220.995  11
  -7   5   0 2879.24 236.959   3
   7   5   0 2621.59 232.817  10
   7  -5   0 2856.63 165.279   1
   8  -5   0 86.4921 38.5885  16
  -8  -5   0 149.210 76.3029  13
   8   5   0 143.146 81.1629  10
  -8   5   0 79.2137 45.9865   9
   8  -5   0 39.0477 51.2228   4
  -8   5   0 129.364 72.3868   3
   8   5   0 94.8999 74.5730   9
   8  -5   0 94.3500 43.8157   1
  -8  -5   0 87.3829 55.9522  11
  -9  -5   0 516.010 105.526  11
   9   5   0 613.730 134.537   9
   9  -5   0 401.499 81.2728  16
   9  -5   0 399.777 84.6495   4
   9  -5   0 435.700 79.1218   1
  -9   5   0 267.666 81.0584   3
  -9   5   0 455.418 89.9076   9
  -9  -5   0 314.379 107.112  13
   9   5   0 692.096 144.304  10
 -10   5   0 2920.93 195.466   9
 -10   5   0 2834.21 249.896   3
  10   5   0 3189.72 295.521   9
 -10  -5   0 2898.74 293.070  13
  10   5   0 2859.06 280.786  10
  10  -5   0 3251.84 222.496  16
  10  -5   0 2938.85 197.541   1
 -10  -5   0 2755.72 237.062  11
  10  -5   0 2904.31 207.237   4
 -11   5   0 111.098 68.0523   3
 -11   5   0 153.422 59.6464   9
  11  -5   0 208.876 61.7775   1
  11   5   0 104.400 80.1125   9
 -11  -5   0 177.608 96.8127  13
 -11  -5   0 189.018 77.3228  11
  11  -5   0 175.305 66.2989   4
  11  -5   0 210.763 69.8660  16
  11   5   0 137.444 82.2341  10
  12  -5   0 270.560 78.9465  16
  12  -5   0 177.507 68.3693   1
 -12   5   0 162.128 79.2362   3
  12   5   0 265.098 112.234  10
 -12  -5   0 133.029 68.4816  11
  12   5   0 177.509 79.7055   9
  12  -5   0 186.493 69.6611   4
 -12  -5   0 231.891 107.861  13
  13  -5   0-50.3043 57.4301   4
  13  -5   0 5.86188 39.0799  16
 -13  -5   0 43.2476 64.7957  11
  13   5   0 93.2573 93.3768  10
  13  -5   0 28.7413 48.0103   1
 -13   5   0 27.7426 63.6303   3
 -13  -5   0-3.38242 78.3726  13
  13   5   0-12.8868 57.3559   9
  14  -5   0 87.3953 61.9024   1
  14   5   0 3.41399 69.3598  10
 -14  -5   0-61.7036 65.5339  13
  14  -5   0 159.027 77.5714   4
  14  -5   0 13.9716 48.2279  16
 -14  -5   0 55.9290 44.3988  11
 -14   5   0 57.3769 55.8527   3
 -15  -5   0 46.5650 70.2521   3
  15  -5   0-12.6511 58.5445   4
  15  -5   0 75.3557 55.5100  16
 -15  -5   0 42.7585 74.1090  13
  15  -5   0 183.016 76.5201   1
 -15   5   0 97.3711 64.3441   3
 -15  -5   0 100.162 63.1263  11
  15   5   0 22.2331 87.1118  10
 -16  -5   0 174.414 100.732  13
 -16  -5   0 67.0634 69.5994  11
  16  -5   0-92.1503 58.2282  16
 -16  -5   0-20.9234 66.5332   3
  16  -5   0 37.2245 51.3764   4
   0   6   0 1126.64 78.1543  10
   0  -6   0 1146.86 60.0658   1
   0  -6   0 969.930 126.741  11
   0  -6   0 1117.76 125.468   4
   0  -6   0 918.967 116.988  13
   0   6   0 1061.52 147.399   9
   0  -6   0 1117.03 121.595  12
   0   6   0 1129.65 163.173   3
   0  -6   0 1109.64 109.751  16
   1  -6   0 3589.94 119.492   1
  -1   6   0 3850.80 223.848   6
   1   6   0 3802.29 162.701  10
   1  -6   0 3685.35 228.224  11
   1  -6   0 3671.07 218.411  13
   1  -6   0 3493.58 196.852  16
  -1   6   0 3666.65 262.996   9
  -1  -6   0 3816.26 215.148  12
  -1  -6   0 3604.47 217.895   4
   1  -6   0 3578.99 218.421   4
  -1   6   0 3730.53 286.260   3
  -1  -6   0 3557.72 236.348  13
  -1  -6   0 3767.56 198.866  16
   1   6   0 4003.91 285.746   9
  -1  -6   0 3640.75 237.096  11
  -1  -6   0 3699.33 90.7194   1
  -1   6   0 3851.56 110.749  10
  -2  -6   0 687.465 110.625  11
  -2  -6   0 714.615 31.6554   1
   2   6   0 725.723 131.705   9
  -2  -6   0 576.573 81.9865  12
   2  -6   0 718.561 94.2181  16
   2  -6   0 763.675 107.105   4
  -2   6   0 849.675 109.297   6
  -2   6   0 759.776 121.060   9
   2  -6   0 657.813 99.2428  11
   2   6   0 819.978 109.004  14
  -2  -6   0 663.460 112.545  13
   2  -6   0 740.264 61.9100   1
   2   6   0 735.770 83.7094  10
  -2   6   0 777.763 138.217   3
  -2   6   0 682.971 31.1366  10
  -2  -6   0 748.341 88.2138  16
   3  -6   0 2890.71 188.311  16
  -3  -6   0 2851.52 169.190  16
  -3   6   0 2623.72 242.904   3
  -3   6   0 2903.79 197.117   6
   3   6   0 2785.81 249.892   9
  -3   6   0 2767.31 223.516   9
  -3  -6   0 2895.61 235.626  13
   3  -6   0 2608.69 124.908   1
   3   6   0 2876.00 179.528  10
   3   6   0 2781.40 194.174  14
  -3  -6   0 2727.76 214.873  11
   3  -6   0 2725.96 192.279   4
  -3  -6   0 2988.76 171.685  12
   3  -6   0 2874.14 192.848  11
   4  -6   0 41.3258 27.9105  16
   4  -6   0 70.8798 60.4915   4
  -4   6   0 81.0044 58.8241   6
   4  -6   0 8.68915 34.9361  11
  -4   6   0-40.9245 50.0907   3
   4   6   0 33.7378 45.4749  10
   4   6   0-55.3852 70.9788   9
   4  -6   0 34.5677 28.6660   1
  -4  -6   0-7.24975 24.6913  12
  -4  -6   0 38.7325 28.1311  16
  -4  -6   0 17.1380 41.3555  11
   4  -6   0 35.2987 28.7628  13
  -4   6   0 134.037 72.3038   9
   4   6   0 32.1238 42.1183  14
  -4  -6   0 29.1890 44.5440  13
   5  -6   0 2804.48 197.656   4
  -5   6   0 2923.31 224.395   9
   5  -6   0 2854.50 151.367   1
  -5  -6   0 3322.46 275.323  13
   5   6   0 3398.60 231.547  10
   5   6   0 3305.95 284.740   9
   5  -6   0 2723.88 155.517  13
  -5  -6   0 3364.74 179.589  16
  -5   6   0 2806.25 198.735   6
  -5   6   0 2853.85 251.747   3
  -5  -6   0 3093.41 238.019  11
   5   6   0 3537.78 214.732  14
   5  -6   0 2990.46 190.184  11
   5  -6   0 3331.53 211.441  16
   6   6   0 3750.75 306.123   9
  -6  -6   0 3476.60 291.264  13
   6  -6   0 3606.24 169.655  13
   6   6   0 3962.84 229.057  14
  -6  -6   0 3729.31 269.688  11
   6  -6   0 4074.31 239.091  16
   6  -6   0 3717.66 230.622   4
   6   6   0 3526.73 249.609  10
  -6   6   0 3849.22 250.161   9
   6  -6   0 3519.61 178.698   1
  -6   6   0 3644.30 288.870   3
  -6  -6   0 3888.86 192.503  16
   6  -6   0 3892.34 206.346  11
  -7  -6   0 512.032 72.6510  16
  -7   6   0 840.395 143.502   3
  -7   6   0 651.905 116.307   9
   7  -6   0 755.485 114.907   4
   7   6   0 569.707 120.641  10
   7  -6   0 765.827 112.333  16
   7   6   0 606.732 132.143   9
  -7  -6   0 652.227 138.149  13
   7  -6   0 650.023 84.1959   1
  -7  -6   0 675.454 120.802  11
   7   6   0 722.174 103.040  14
   8   6   0 826.866 111.633  14
  -8  -6   0 744.159 130.289  11
   8  -6   0 582.808 97.6745  16
  -8   6   0 609.028 111.111   9
   8   6   0 682.614 146.650   9
   8  -6   0 483.980 93.8748   4
  -8   6   0 396.084 110.391   3
  -8  -6   0 704.072 153.945  13
   8   6   0 707.938 136.416  10
   8  -6   0 556.645 85.4998   1
  -9   6   0 123.030 70.8797   3
   9  -6   0 162.128 66.3170   4
   9   6   0 223.483 93.7250  10
  -9  -6   0 316.631 93.8944  11
  -9  -6   0 192.778 89.0131  13
   9  -6   0 218.729 67.3707  16
   9   6   0 173.189 86.1514   9
   9  -6   0 263.133 66.3881   1
  -9   6   0 216.889 80.2014   9
  10  -6   0-25.2301 46.2794   4
 -10  -6   0 41.6106 59.2553  11
 -10   6   0 72.4779 59.0223   9
  10  -6   0-32.3998 41.3649  16
 -10   6   0 23.5188 66.0683   3
  10   6   0 39.5819 78.0429  10
  10   6   0-140.091 84.0292   9
 -10  -6   0 66.8831 63.4668  13
  10  -6   0 2.11372 36.2898   1
 -11   6   0 904.442 168.914   3
 -11  -6   0 647.690 132.440  11
  11   6   0 882.396 171.175  10
  11   6   0 678.502 148.697   9
  11  -6   0 829.672 118.126   1
 -11  -6   0 631.848 161.548  13
  11  -6   0 914.429 130.290   4
  11  -6   0 903.400 135.756  16
  12   6   0 257.742 95.6912   9
  12  -6   0 267.323 78.0241   1
 -12   6   0 408.595 113.784   3
  12  -6   0 354.206 94.9409  16
 -12  -6   0 339.463 111.649  11
 -12  -6   0 290.589 126.643  13
  12   6   0 322.441 138.424  10
  12  -6   0 319.987 92.2020   4
 -13  -6   0-8.21711 44.5878  11
  13   6   0-6.84620 58.4754   9
  13  -6   0 110.786 71.7699   1
  13   6   0 12.7654 80.0328  10
 -13   6   0-116.902 83.6525   3
  13  -6   0 38.3192 48.8716  16
 -13  -6   0 204.514 102.644  13
  13  -6   0 69.9681 65.4517   4
  14  -6   0 264.998 90.1019   4
 -14   6   0 298.362 102.238   3
 -14  -6   0 286.861 100.496  11
  14  -6   0 309.298 94.3869   1
  14   6   0 492.905 151.488  10
  14  -6   0 285.970 83.3394  16
 -14  -6   0 267.646 120.641  13
  15  -6   0 389.362 103.924   4
 -15  -6   0 540.000 129.675  11
  15   6   0 468.778 153.692  10
 -15  -6   0 415.395 148.825  13
  15  -6   0 402.055 101.478  16
 -16  -6   0 486.760 130.461  11
   0  -7   0-0.80863 45.9417  13
   0   7   0 75.2279 59.0067   9
   0  -7   0-23.4768 34.8835  12
   0   7   0-15.5443 59.2427   3
   0  -7   0 15.1944 31.4566  16
   0  -7   0-53.1397 65.3040   4
   0  -7   0-66.0079 60.3554  11
  -1  -7   0 696.305 114.548   4
   1  -7   0 767.521 121.376   4
   1  -7   0 903.452 129.401  12
  -1   7   0 864.190 155.276   3
  -1  -7   0 925.208 111.481  16
   1   7   0 1110.68 166.202   9
  -1  -7   0 798.349 110.115  12
   1  -7   0 794.733 122.327  11
  -1  -7   0 1165.56 150.196  11
   1  -7   0 805.427 120.189  13
   1  -7   0 1010.04 119.776  16
  -1   7   0 951.997 148.433   9
  -1  -7   0 860.700 131.808  13
  -2   7   0 3764.65 286.397   9
  -2  -7   0 4283.99 229.924  16
   2   7   0 3830.36 302.421   9
  -2  -7   0 3934.75 275.190  11
  -2  -7   0 3667.52 244.371   4
  -2  -7   0 4107.36 232.406  12
   2   7   0 3597.92 183.794  10
   2  -7   0 4084.00 237.069  16
   2  -7   0 4280.28 253.839  13
   2   7   0 3906.15 251.415  14
   2  -7   0 3928.77 255.128  11
   2  -7   0 4262.92 281.299  12
  -2   7   0 4029.62 326.040   3
  -2   7   0 3759.90 241.881   6
   2  -7   0 3698.65 246.232   4
  -2  -7   0 3951.67 285.847  13
   3  -7   0 65.7221 48.7214  11
  -3  -7   0-26.0513 30.0937  12
   3   7   0-9.82613 44.0637  14
   3  -7   0-20.3595 37.7324  16
   3  -7   0 11.8011 20.3617   1
  -3  -7   0 67.7361 56.8095  13
  -3   7   0-42.8857 86.8971   9
  -3   7   0 49.9808 54.3463   6
  -3   7   0 10.6340 53.6244   3
   3  -7   0-6.00609 56.3835   4
   3   7   0 20.8551 43.6294   9
   3  -7   0-48.9392 32.2212  13
  -3  -7   0-1.29312 23.8258  16
   3   7   0 60.7207 45.4966  10
  -3  -7   0-8.45698 49.6827  11
   4  -7   0 402.398 57.9000   1
  -4   7   0 455.222 117.173   3
   4   7   0 359.268 84.4880  10
   4  -7   0 525.320 97.7628  11
   4  -7   0 352.262 69.4291  13
   4   7   0 443.342 90.9851  14
  -4  -7   0 397.498 103.326  13
   4   7   0 366.670 107.464   9
  -4   7   0 484.562 113.885   9
  -4  -7   0 353.390 99.7953  11
  -4  -7   0 389.981 72.4506  16
   4  -7   0 303.006 74.9835  16
  -4   7   0 357.668 86.1331   6
   4  -7   0 470.909 100.620   4
  -5  -7   0 8292.63 420.145  11
  -5  -7   0 8024.66 458.041  13
  -5  -7   0 8331.52 311.229  16
   5  -7   0 8131.83 358.167  16
  -5   7   0 8537.18 409.756   9
  -5   7   0 8775.93 378.916   6
   5  -7   0 8727.29 355.727  11
   5  -7   0 8224.43 262.705   1
   5   7   0 8396.33 479.868   9
   5  -7   0 8658.46 372.020   4
  -5   7   0 8704.99 477.649   3
   5   7   0 8660.72 367.546  10
   5   7   0 8260.24 355.627  14
  -6  -7   0-23.9452 59.8183  11
   6  -7   0 114.153 52.1104  16
  -6  -7   0-17.8106 57.9302  13
   6  -7   0 72.3629 59.9655   4
  -6   7   0 44.6420 67.7340   3
   6  -7   0 15.7740 28.3005   1
   6   7   0-10.2338 51.3632   9
   6   7   0 13.7244 45.6781  14
  -6  -7   0 75.5628 40.0886  16
   6   7   0 53.1048 61.1372  10
  -6   7   0 85.9164 63.4848   6
  -6   7   0-116.727 76.2714   9
   7  -7   0 1068.17 140.504  16
   7  -7   0 979.666 105.812   1
   7  -7   0 1214.33 149.990   4
   7   7   0 1157.77 160.571  10
  -7  -7   0 1103.33 193.834  13
   7   7   0 1263.28 144.827  14
  -7   7   0 1026.57 138.270   6
  -7  -7   0 1160.20 169.377  11
   7   7   0 1006.26 178.619   9
  -7   7   0 1344.58 167.864   9
  -7   7   0 1343.76 192.357   3
  -8  -7   0 109.957 86.1519  13
  -8   7   0 178.580 86.1137   3
   8  -7   0 83.7263 54.2799  16
   8  -7   0 139.214 68.4422   4
   8   7   0 43.9326 45.7106   9
   8   7   0 83.4228 73.2528  10
  -8  -7   0 101.713 73.7646  11
   8  -7   0 189.036 57.6732   1
  -8   7   0 97.6166 69.2603   9
  -8   7   0 57.2426 57.4859   6
   8   7   0 236.982 71.4320  14
   9  -7   0 56.7983 44.3818   1
  -9  -7   0-123.656 71.1318  11
   9  -7   0-33.9201 60.1507   4
   9   7   0-135.198 77.4484   9
   9  -7   0-0.28921 36.3955  16
  -9   7   0-87.4297 68.4865   9
  -9  -7   0 0.52677 63.5367  13
  -9   7   0-32.8069 57.5520   3
   9   7   0-75.5193 74.5422  10
 -10  -7   0 41.3748 60.7664  11
 -10   7   0 19.0316 61.0959   3
 -10   7   0 138.739 81.1359   9
  10  -7   0 90.3608 48.9222   1
  10  -7   0 75.6325 46.2732  16
  10   7   0 95.8437 80.0513  10
  10   7   0 11.2765 61.9186   9
  10  -7   0 128.841 69.4589   4
 -10  -7   0 6.77712 73.2430  13
  11   7   0 632.197 155.572   9
 -11  -7   0 567.452 139.146  11
  11  -7   0 691.094 129.362   4
 -11   7   0 805.674 163.164   3
  11  -7   0 797.545 118.868   1
  11   7   0 475.129 145.309  10
  11  -7   0 562.138 117.240  16
 -11  -7   0 483.788 153.884  13
  12   7   0-3.00928 92.6315  10
 -12   7   0 132.122 89.1490   3
  12   7   0-231.825 115.006   9
  12  -7   0-2.43109 38.7776   1
  12  -7   0 82.8623 65.2080  16
  12  -7   0-148.494 81.0729   4
 -12  -7   0 29.1069 61.7775  13
 -12  -7   0-35.4733 59.5959  11
  13  -7   0 63.7952 59.2912  16
 -13   7   0 4.80802 61.5300   3
  13  -7   0 57.6009 58.4456   1
 -13  -7   0-175.508 115.681  13
  13   7   0 133.075 69.1377   9
  13   7   0 108.541 103.995  10
 -13  -7   0 74.0345 71.4361  11
  13  -7   0 4.96465 45.8965   4
  14   7   0 1407.88 245.504  10
   0   8   0 285.583 105.520   9
   0  -8   0 63.8160 51.0547  13
   0   8   0 259.303 100.424   3
   0  -8   0 235.373 65.8033  16
   0  -8   0 379.738 101.857   4
   0  -8   0 139.564 62.8789  12
   0  -8   0 350.197 95.8418  11
   1  -8   0 190.097 70.0805  13
   1  -8   0 48.9976 57.1819  11
  -1  -8   0 29.2627 51.9852   4
   1  -8   0 86.3513 51.6278  12
   1   8   0 217.775 104.489   9
   1  -8   0 116.533 50.4954  16
  -1   8   0-14.0238 52.4389   9
   1   8   0 20.9984 54.1200   3
  -1  -8   0 117.541 70.9354  13
  -1  -8   0 82.4180 48.5189  16
  -1  -8   0 78.4630 69.2489  11
   1   8   0 28.3452 42.9188  14
  -1  -8   0 164.210 61.8169  12
  -1   8   0-21.0655 59.2789   3
   1  -8   0-12.3544 65.6893   4
   2  -8   0 1620.46 187.139  12
   2  -8   0 1204.47 158.617   4
  -2  -8   0 1270.12 136.521  16
   2  -8   0 1476.15 175.267  11
   2   8   0 1260.96 192.432   9
  -2   8   0 1248.66 195.712   3
   2   8   0 1206.39 155.965  14
  -2   8   0 1260.74 183.441   9
  -2  -8   0 1654.77 203.524  13
  -2  -8   0 1250.16 161.493   4
   2  -8   0 1286.29 156.227  13
  -2  -8   0 1495.20 190.789  11
   2  -8   0 1423.44 157.689  16
  -3   8   0 555.526 138.511   3
   3  -8   0 553.161 116.778  12
   3  -8   0 465.362 107.100   4
  -3  -8   0 670.217 136.985  13
   3   8   0 513.362 107.112  14
   3  -8   0 551.690 102.166  16
  -3  -8   0 465.096 117.430  11
   3  -8   0 410.452 96.1618  11
  -3  -8   0 225.382 77.2699   4
   3   8   0 605.912 144.500   9
  -3   8   0 270.238 108.851   9
  -3   8   0 526.900 109.718   6
  -3  -8   0 488.778 89.1040  16
   4   8   0 1398.73 163.314  14
   4   8   0 1104.82 184.322   9
  -4  -8   0 1739.66 223.333  13
   4  -8   0 1222.66 153.828  11
  -4  -8   0 1319.79 185.786  11
   4  -8   0 1398.85 160.822  16
   4  -8   0 1644.54 202.079  12
  -4   8   0 1296.54 163.162   6
   4  -8   0 1424.26 173.756   4
  -4   8   0 1611.09 208.266   9
  -4   8   0 1645.98 230.294   3
  -4  -8   0 1615.05 154.229  16
  -5   8   0 2.91273 47.8508   6
  -5  -8   0 184.835 83.9760  11
   5   8   0 53.7240 67.8400   9
  -5  -8   0 241.250 98.8714  13
   5   8   0-16.6334 48.3430  14
   5  -8   0 162.404 66.9350  16
  -5   8   0 19.2121 58.9753   9
   5  -8   0 120.176 62.1420  12
   5  -8   0 79.7604 65.1094   4
  -5  -8   0 69.2254 40.4135  16
  -5   8   0 115.774 85.4397   3
   6   8   0 36.7838 62.6045   9
  -6  -8   0 7.33302 63.8319  13
  -6   8   0 24.1396 63.4151   9
   6  -8   0-80.6742 52.7862  16
  -6   8   0-11.6822 50.6964   6
  -6  -8   0-1.20186 71.8192  11
   6  -8   0 45.1334 63.9706   4
   6   8   0 94.4007 56.2619  14
  -6   8   0 104.030 70.2812   3
   7  -8   0 942.187 145.425   4
  -7   8   0 814.037 148.575   9
  -7  -8   0 680.511 141.745  11
  -7   8   0 721.500 129.898   6
  -7  -8   0 515.367 141.191  13
   7   8   0 907.653 176.075   9
   7  -8   0 893.771 137.257  16
  -7   8   0 731.678 160.865   3
  -8  -8   0 1000.84 197.474  13
  -8   8   0 841.655 148.594   9
  -8  -8   0 867.850 163.865  11
  -8   8   0 942.638 178.161   3
  -8   8   0 869.167 143.261   6
   8  -8   0 897.277 140.209  16
   8   8   0 1069.35 199.312   9
   8  -8   0 793.548 134.633   4
  -9  -8   0 752.301 188.791  13
   9   8   0 950.105 165.187  10
  -9   8   0 623.395 150.454   3
   9  -8   0 707.379 124.615  16
  -9   8   0 601.682 120.626   6
   9  -8   0 889.656 147.945   4
  -9   8   0 940.915 154.085   9
  -9  -8   0 841.051 160.937  11
   9   8   0 998.541 185.577   9
 -10   8   0 546.548 121.315   6
 -10   8   0 509.391 140.053   3
  10   8   0 330.401 121.129   9
  10  -8   0 286.807 89.6597  16
 -10  -8   0 501.109 131.812  11
  10   8   0 432.611 127.302  10
 -10  -8   0 499.961 157.955  13
  10  -8   0 398.566 97.5798   4
 -11   8   0 302.900 111.542   3
  11   8   0 312.436 121.424   9
  11  -8   0 273.494 95.2423   4
  11  -8   0 361.484 109.227  16
 -11   8   0 267.332 101.489   6
 -11  -8   0 287.081 126.731  11
 -11  -8   0 276.933 135.325  13
  11   8   0 467.032 135.438  10
  12   8   0-43.7428 82.1571   9
  12   8   0-110.981 83.9684  10
   0  -9   0-10.3260 48.5665  11
   0  -9   0 8.13420 43.6927  16
   0   9   0 131.121 79.4207   3
   0  -9   0 107.743 70.7174  13
   0   9   0 82.7932 79.7563   9
   0   9   0-44.5716 45.3283  14
   0  -9   0-36.3612 59.3212   4
   1  -9   0-104.947 57.0595  16
  -1   9   0-158.418 102.074   9
  -1   9   0 61.3506 83.9350   3
   1   9   0 24.4893 49.4027   3
  -1  -9   0-62.6877 59.0783  13
   1  -9   0 36.0937 63.5959   4
   1  -9   0 54.8409 68.3317  11
   1  -9   0-72.7844 41.8149  12
   1   9   0 128.026 74.2167   9
  -1  -9   0-3.54847 33.3372  16
  -1  -9   0-36.8216 73.1028   4
  -1  -9   0-86.6952 70.3802  11
   1   9   0 4.14412 45.2840  14
  -2  -9   0 55.5909 75.1913   4
  -2   9   0 28.9548 73.3062   9
   2   9   0 143.466 395.288   3
   2   9   0 235.722 96.4212   9
  -2  -9   0-45.0760 70.4988  11
   2  -9   0 60.2504 47.4231  16
   2  -9   0-60.7549 54.0981  12
  -2  -9   0-9.35151 34.4080  16
  -2  -9   0-69.7804 71.2793  13
   2   9   0 11.8515 42.5105  14
   2  -9   0 154.081 73.8696   4
   2  -9   0 185.862 83.6017  11
  -2   9   0 110.263 87.4548   3
   3   9   0 208.764 80.5636  14
   3  -9   0 157.793 69.4140  16
   3   9   0 403.029 129.328   9
   3  -9   0 268.455 101.931   4
  -3  -9   0 229.951 88.8873  11
  -3   9   0 372.109 124.381   3
   3  -9   0 341.164 101.299  11
   3   9   0 133.535 86.7752   3
   3  -9   0 180.712 88.1608  12
  -3   9   0 174.260 108.366   9
  -3  -9   0 218.629 102.998  13
  -3  -9   0 188.009 67.3597  16
  -3  -9   0 332.796 98.7689   4
   4  -9   0-20.4102 58.8998   4
  -4  -9   0-120.087 87.8132  13
   4  -9   0-48.5092 55.9517  16
   4   9   0 125.373 88.8590   9
  -4  -9   0 32.9384 79.5265  11
  -4   9   0 117.900 72.7194   6
   4  -9   0-7.66826 26.2074  12
  -4   9   0 9.70868 69.6801   3
  -4  -9   0 101.860 77.4381   4
  -4   9   0-163.144 98.9790   9
  -5   9   0 387.634 126.738   3
   5  -9   0 231.870 83.1486   4
   5  -9   0 309.112 107.295  12
   5  -9   0 475.771 108.870  16
   5   9   0 195.206 103.298   9
  -5  -9   0 232.660 115.994  11
  -5   9   0 335.384 103.923   6
  -5   9   0 388.644 120.108   9
  -5  -9   0 299.641 116.664  13
   6  -9   0-37.7538 48.0421  12
  -6  -9   0 190.626 90.5446  11
  -6   9   0 150.273 118.620   3
   6   9   0-5.97854 71.5256   9
  -6   9   0 60.4356 66.3502   6
  -6  -9   0 87.7398 67.2093  13
  -6   9   0-50.6458 88.8378   9
   6  -9   0 51.0758 70.5017   4
   6  -9   0 52.2968 53.0184  16
   7   9   0 1705.25 246.111   9
   7  -9   0 1697.82 200.905   4
  -7  -9   0 1495.27 247.714  13
   7  -9   0 1594.79 193.630  16
  -7   9   0 1018.60 164.381   6
  -7  -9   0 1454.94 220.836  11
  -7   9   0 1628.47 244.991   3
   7  -9   0 1366.42 214.783  12
  -7   9   0 1495.47 206.965   9
  -8  -9   0 1492.62 225.100  11
  -8  -9   0 1459.16 252.423  13
   8   9   0 1284.36 224.555   9
   8  -9   0 1814.20 249.794  12
  -8   9   0 1260.20 188.257   6
   8  -9   0 1187.13 171.727   4
   8  -9   0 1600.05 198.296  16
  -8   9   0 1443.43 205.097   9
  -8   9   0 1594.29 248.852   3
   9  -9   0 19.2451 54.8474  12
  -9   9   0 224.371 88.1189   6
  -9  -9   0 115.721 94.0682  13
   9   9   0 195.380 90.7061   9
 -10   9   0 876.703 149.014   6
   0 -10   0 69.8276 73.2028   4
   0 -10   0 88.3589 60.8928  16
   0 -10   0 65.1869 70.4708  11
   0  10   0 61.4649 65.0404   3
   0  10   0 203.851 78.2683  14
  -1 -10   0 35.7498 50.1419  16
  -1  10   0-23.2426 61.4434  14
   1 -10   0 84.9322 87.2896  11
  -1  10   0-209.691 124.158   9
  -1  10   0-67.0248 86.1174   3
  -1 -10   0 33.0808 85.8161  11
  -1 -10   0-98.2574 81.7402   4
   1  10   0-146.909 100.771   9
   1 -10   0-165.273 83.5237   4
   1 -10   0 60.9652 59.5626  16
   1  10   0-35.7833 90.7337   3
   2 -10   0 149.818 86.9964   4
  -2 -10   0 23.5732 60.1275   4
  -2  10   0 128.800 110.670   3
  -2  10   0-144.179 109.927   9
   2 -10   0-78.1722 58.3227  16
   2  10   0 117.008 86.1537   9
   2  10   0 63.7627 86.6213   3
  -2 -10   0 70.0087 78.6136  11
  -3 -10   0 89.9978 80.5826  11
  -3 -10   0 199.277 95.6531  13
   3 -10   0 38.7593 51.5458  16
  -3  10   0-94.9651 100.003   3
  -3  10   0 66.6667 90.5901   9
   3  10   0 122.165 76.4044   3
  -3 -10   0 203.609 101.427   4
  -4 -10   0 1844.20 261.856  13
  -4 -10   0 1788.92 253.665  11
   4 -10   0 1781.74 238.679  12
  -4  10   0 1656.55 242.502   9
  -4 -10   0 1807.49 225.328   4
   4 -10   0 1675.63 199.185  16
   5 -10   0 59.4927 53.8827  16
  -5  10   0-26.9012 76.4081   9
  -5 -10   0 24.6562 53.1622  13
   5 -10   0-84.7660 56.1867  12
  -6  10   0 2463.62 254.716   6
  -6  10   0 2650.30 292.568   9
   6 -10   0 2408.10 288.585  12
  -6 -10   0 2071.52 297.082  13
  -7  10   0 428.820 138.981   9
  -7  10   0 193.227 92.8109   6
  18   0  -1-208.457 127.813  10
 -18   0   1-43.6728 55.0497   3
 -17   0   1 74.1373 63.3211   3
  17   0  -1-150.112 122.841  10
 -16   0   1 28.2658 50.9877   3
  16   0  -1 9.54622 84.0723  10
 -16   0   1-108.572 60.4245  13
 -15   0   1 30.9031 62.5884   3
  15   0  -1-133.677 88.3342  10
 -15   0   1-6.39104 36.8619  13
 -14   0   1-8.00898 45.3195   3
  14   0  -1-17.6600 89.6409  10
 -14   0   1-34.4046 47.4477  15
  14   0  -1-10.0561 43.9032   1
 -14   0   1-22.1236 44.8731  13
 -13   0   1-14.6070 47.0530   3
 -13   0   1-32.5331 47.0433  15
  13   0  -1-53.1681 48.4436   9
  13   0  -1-3.71386 41.7910   1
 -13   0   1 30.4859 41.9877  13
 -12   0   1-55.7784 44.0028   3
 -12   0   1 37.3658 47.4826  15
 -12   0   1-12.4534 18.6053  11
 -12   0   1 51.6862 44.5425  13
  12   0  -1 16.5187 46.7000   9
  12   0  -1 29.6867 51.6454   1
  11   0  -1-39.4996 39.4788   1
 -11   0   1 6.17951 32.6467  13
 -11   0   1-14.8483 18.2673  11
  11   0  -1 47.5566 57.1431   2
 -11   0   1-15.4851 38.9150   3
 -11   0   1 4.29563 39.4135  15
  10   0  -1 15.4682 29.6261   1
 -10   0   1-80.0551 44.3805   3
 -10   0   1-8.57635 36.2501  15
  10   0  -1-9.01706 47.8921   2
 -10   0   1 28.8696 39.8601  13
 -10   0   1 4.17844 18.1811  11
   9   0  -1 42.8672 48.5827   2
  -9   0   1 15.5886 31.2639  15
  -9   0   1-6.67204 31.6014   3
  -9   0   1 24.0070 39.0570  13
  -9   0   1 88.6350 26.1699  11
   9   0  -1 17.1360 30.3726   1
   8   0  -1 17.3387 41.4294   2
  -8   0   1-49.7219 36.3665   3
  -8   0   1-14.0464 37.0944  13
   8   0  -1-4.98246 29.3754   1
  -8   0   1 24.1387 30.8230  15
  -7   0   1-3.73630 28.8806   3
  -7   0   1 11.4144 36.7023  13
   7   0  -1 2.52458 40.8430   2
   7   0  -1 8.77124 25.3745   1
  -7   0   1 33.0667 34.9404  15
  -6   0   1 22.8174 34.0745  15
   6   0  -1-1.84981 14.4772   8
  -6   0   1 21.3351 35.2634  13
   6   0  -1 4.96944 22.4073   9
   6   0  -1 7.05088 37.1971   2
  -6   0   1 7.29472 26.2314   3
   6   0  -1 2.31668 23.8809   1
   5   0  -1-10.2542 21.6351   9
   5   0  -1-4.69812 13.3591   8
   5   0  -1 43.8411 40.2648   2
  -5   0   1 1.87205 15.8522   4
  -5   0   1 5.35827 15.2035  11
  -5   0   1 29.1230 31.9679  13
   5   0  -1-1.73048 19.8290   1
  -5   0   1-20.8698 27.0507   3
  -5   0   1 8.37371 30.9745  15
   5   0  -1 6.67612 10.2596   7
   4   0  -1-8.67349 22.0493   1
   4   0  -1 16.7399 35.5613   2
   4   0  -1 11.3196 13.0342   8
  -4   0   1-17.6712 24.2862   3
  -4   0   1 5.46593 15.9051   4
   4   0  -1 3.08346 10.4741   7
   4   0  -1 38.9046 30.6340  13
  -4   0   1 18.4510 15.0941  11
  -4   0   1-9.22605 31.9352  13
  -4   0   1 39.0713 33.1835  15
   4   0  -1-19.8760 24.1155   9
   3   0  -1 5.80888 9.90540   7
   3   0  -1 12.3005 15.9158   1
   3   0  -1-8.88715 26.2894  13
  -3   0   1 24.6218 30.4283  15
  -3   0   1 15.7876 21.0306   3
  -3   0   1 10.7301 11.7171  11
  -2   0   1-2.70587 16.5658  15
   2   0  -1-2.02600 7.95609   4
   2   0  -1 3.56069 12.0032   1
   2   0   1 3.29215 6.72580  16
  -2   0  -1-3.17985 11.0300   3
   3   0   1 4.22682 16.5474  13
  -3   0  -1-6.44970 17.9767  13
  -3   0  -1-6.91932 16.8549   3
   3   0   1 8.33424 37.7956  10
  -4   0  -1-6.91605 25.8742   3
   4   0   1-2.55264 17.0933   9
   4   0   1-9.54507 17.3460  13
   4   0   1-22.0847 40.9778  10
  -4   0  -1 7.72157 21.9523  13
  -4   0  -1-12.2275 22.7071   2
  -5   0  -1 1.52509 26.2073  13
  -5   0  -1-1.76488 22.8933   2
   5   0   1-1.85368 21.5267  13
   5   0   1-32.4609 52.4064  10
   5   0   1-2.73512 12.9924   9
  -5   0  -1-22.3308 26.7898   3
   5   0   1 6.51760 23.2345   9
  -5   0  -1 6.95216 15.4841   8
  -6   0  -1 12.3877 18.4537   8
   6   0   1-29.2200 61.3718  10
   6   0   1-8.65182 16.6718   9
   6   0   1-3.18423 26.2914   9
  -6   0  -1 28.1437 34.9550  13
  -6   0  -1 4.15073 30.5281   3
   7   0   1 6.39704 15.7654   9
  -7   0  -1-11.9430 30.7746   3
   7   0   1 4.47079 22.7962   9
   7   0   1-4.32736 51.8092  10
  -7   0  -1 26.0795 36.2266  13
  -7   0  -1-22.3468 21.7670   8
   8   0   1-8.91797 25.5305   9
   8   0   1 18.9281 17.6062   9
   8   0   1-19.2738 51.4252  10
  -8   0  -1 2.63926 33.7389   3
  -8   0  -1-3.84490 21.5213   8
  -8   0  -1 3.87619 25.9432  13
  -9   0  -1 10.7594 33.9712   3
   9   0   1 39.6254 29.5593   9
  -9   0  -1 38.5302 33.4236  15
   9   0   1-11.1445 62.2211  10
  -9   0  -1 11.0396 9.67560   7
  -9   0  -1-45.6192 35.9210  13
   9   0   1-16.7215 19.4655   9
  -9   0  -1 6.80213 24.5199   8
 -10   0  -1-19.4104 32.7075  13
  10   0   1-4.44066 67.3581  10
  10   0   1-2.51569 25.0720   9
 -10   0  -1-12.4341 9.78020   7
 -10   0  -1-24.8094 36.7680   3
 -10   0  -1 43.8459 36.3240  15
 -11   0  -1 3.93593 45.6109   3
  11   0   1 9.59849 84.0466  10
 -11   0  -1-8.74872 34.5610  15
 -11   0  -1 33.2038 39.8034  13
  11   0   1 29.6362 33.7172   9
 -12   0  -1-15.5535 30.4608  15
 -12   0  -1 52.6437 45.1824  13
 -12   0  -1 21.0233 38.7441   3
 -12   0  -1 17.1683 30.7756   8
  12   0   1-0.38736 58.4596  10
 -13   0  -1-49.6867 39.8590  15
  13   0   1-82.7903 78.8890  10
 -13   0  -1 0.75360 40.4164   3
 -13   0  -1-57.6605 46.3627  13
 -13   0  -1 46.6125 34.9690   8
  14   0   1-40.6465 77.6002  10
 -14   0  -1-9.34720 35.6682   3
 -14   0  -1 2.04263 46.0972  13
 -15   0  -1 37.7328 50.4462  13
 -15   0  -1 164.686 68.1666   3
  15   0   1 84.5453 76.6873  10
  16   0   1 92.4859 86.4743  10
 -16   0  -1-55.4538 40.8524   3
 -17   0  -1-51.2415 63.8526   3
  17   0   1-32.1852 95.7863  10
 -18   0  -1-12.6986 64.7015   3
  18   0   1 5.47293 59.9055  10
  19  -1  -1 600.894 179.409  10
 -18  -1   1 72.0574 77.7064  13
 -18  -1   1-80.7878 66.4562   3
 -18   1   1 161.744 76.7071   3
  18   1  -1 132.804 118.160  10
 -17   1   1 177.023 75.8004   3
  17   1  -1 223.872 130.843  10
 -17  -1   1 241.556 91.2855  13
 -17  -1   1 196.264 87.0548   3
  17  -1  -1 94.9186 91.8507  10
  16  -1  -1 101.609 51.3405   1
 -16   1   1 169.575 70.8042   3
 -16  -1   1 161.490 72.0532   3
  16   1  -1 129.921 95.9080  10
  16  -1  -1-27.9987 82.7222  10
 -16  -1   1 100.826 72.7669  13
 -15   1   1 474.390 97.0921  15
 -15   1   1 359.776 92.6376   3
 -15   1   1 455.617 103.942  13
 -15  -1   1 360.328 88.4889   3
 -15  -1   1 513.975 123.821  13
  15  -1  -1 236.688 113.418  10
  15  -1  -1 458.260 101.615   1
  15   1  -1 250.868 121.283  10
  14  -1  -1 254.533 75.6229   1
 -14  -1   1 348.633 105.881  13
  14   1  -1 106.176 104.241  10
 -14   1   1 297.446 88.4996  13
 -14   1   1 287.075 80.7746   3
 -14   1   1 273.453 77.9068  15
 -14  -1   1 265.760 75.4648   3
 -13  -1   1 4.54618 39.5775  15
 -13  -1   1 79.9600 56.6031  13
 -13   1   1 45.2969 43.2371  13
  13   1  -1-98.9051 50.1533   9
 -13   1   1 29.1282 49.3239   3
 -13  -1   1 38.0626 34.7871  11
  13   1  -1-141.155 99.1364  10
  13  -1  -1 13.7631 52.7852   1
  13   1  -1 44.7469 45.3445   1
 -13  -1   1-29.0144 49.2781   3
 -13   1   1 44.1119 49.1667  15
 -12   1   1 6307.62 311.316   3
  12   1  -1 6477.35 275.461   1
  12  -1  -1 6538.70 292.294   1
 -12  -1   1 6791.82 393.961  13
 -12   1   1 7251.18 356.638  13
 -12   1   1 6610.53 299.893  15
 -12  -1   1 6175.46 271.060  15
 -12  -1   1 6152.78 297.655   3
  12   1  -1 6089.91 386.513   9
 -12  -1   1 6527.19 264.095  11
  12  -1  -1 6703.21 360.951   2
  11   1  -1 38.8343 62.4001   9
 -11  -1   1-8.02352 35.0995  15
 -11  -1   1-30.7147 44.7332  13
 -11   1   1-15.9235 35.6861   3
 -11   1   1 49.6534 39.7537  13
 -11  -1   1-44.4308 30.0145  11
  11   1  -1 32.2844 36.1118   1
 -11   1   1 9.85911 13.0928  11
 -11  -1   1 53.4334 45.9650   3
  11  -1  -1 47.6804 49.3139   1
  11  -1  -1 79.8435 58.9837   2
  10   1  -1 65.3928 41.5543   1
 -10   1   1 106.990 48.4095  13
 -10  -1   1 51.7828 38.1083  15
 -10  -1   1 64.8469 43.9858   3
 -10   1   1 107.307 23.6605  11
 -10   1   1 101.674 48.0538   3
 -10  -1   1 106.952 34.3572  11
  10   1  -1 77.4693 61.1340   9
  10  -1  -1 95.6196 51.2237   2
  10  -1  -1 133.444 47.3947   1
 -10  -1   1 50.8384 48.2482  13
  -9   1   1 5467.94 266.943  13
  -9  -1   1 5639.31 309.906  13
  -9  -1   1 5645.22 241.172   3
  -9  -1   1 5795.79 218.334  11
  -9  -1   1 5159.73 217.192  15
  -9   1   1 5698.91 254.564   3
   9   1  -1 5785.56 217.353   1
  -9   1   1 5811.31 141.492  11
   9  -1  -1 5832.60 290.594   2
   9  -1  -1 5541.21 225.578   1
   9   1  -1 5619.48 336.484   9
  -8  -1   1 2001.14 136.742   3
   8  -1  -1 2041.19 164.984   2
   8   1  -1 1975.82 181.882   2
  -8   1   1 1938.69 142.217   3
   8   1  -1 1974.07 118.734   1
   8  -1  -1 2010.19 128.791   1
  -8  -1   1 2020.85 124.704  11
  -8   1   1 2067.26 153.191  13
  -8  -1   1 1961.72 174.187  13
  -8  -1   1 1823.77 123.573  15
   8   1  -1 1902.73 191.153   9
   8  -1  -1 2141.40 118.977   4
  -8  -1   1 2001.36 105.541   7
  -8   1   1 2077.84 77.4319  11
  -7  -1   1 2995.53 154.951   3
  -7  -1   1 2745.33 195.062  13
   7   1  -1 3241.88 219.165   2
   7  -1  -1 2920.72 144.684   1
  -7  -1   1 2999.62 144.071  11
  -7   1   1 2953.08 82.4624  11
  -7  -1   1 2877.87 123.937   7
  -7   1   1 2787.65 166.183  13
  -7  -1   1 2980.39 149.117  15
   7   1  -1 2783.24 222.017   9
   7  -1  -1 3081.65 132.069   4
   7  -1  -1 3000.77 185.335   2
  -7   1   1 2995.95 166.875   3
   7   1  -1 3017.07 135.412   1
   6  -1  -1 1918.53 110.183   1
   6   1  -1 1947.62 160.621   2
  -6  -1   1 1854.63 113.354   3
  -6  -1   1 1955.78 98.6593   7
   6   1  -1 1696.23 94.1403   1
  -6   1   1 1991.31 128.308   3
  -6  -1   1 1823.59 111.486  15
  -6   1   1 1820.39 54.6907  11
   6  -1  -1 1983.27 103.589   9
  -6   1   1 1797.18 125.953  13
  -6   1   1 1887.60 101.317   9
  -6  -1   1 1993.35 111.694  11
   6  -1  -1 1941.89 98.9497   4
   6   1  -1 1886.19 173.409   9
  -6  -1   1 1916.24 152.608  13
  -5   1   1 40695.5 527.755   3
  -5  -1   1 39112.5 470.301  15
   5  -1  -1 37903.5 527.165  13
  -5  -1   1 41309.7 476.541   3
   5  -1  -1 39583.5 431.257   9
  -5   1   1 40967.2 534.542  13
  -5  -1   1 41329.5 429.646   7
   5   1  -1 41250.1 467.554  15
  -5  -1   1 40256.9 466.445  11
  -5   1   1 41047.6 432.339   9
   5   1  -1 40989.9 404.161   1
   5   1  -1 40793.2 672.093   2
   5   1  -1 38287.7 726.612   9
   5  -1  -1 40726.2 405.443   4
   5  -1  -1 41313.8 461.796   1
   4  -1  -1 131756. 658.689   4
   4   1  -1 129311. 1106.68   2
   4  -1  -1 128685. 864.331  13
   4   1  -1 123620. 1217.59   9
  -4  -1   1 131531. 649.473   1
  -4   1   1 130983. 731.060   9
  -4  -1   1 131652. 763.418   3
  -4   1   1 131750. 872.289   3
   4   1  -1 130936. 721.438   7
  -4   1   1 130888. 667.374   4
  -4  -1   1 130268. 787.026  11
   4  -1  -1 128762. 642.694   8
   4   1  -1 131764. 633.167   1
   4  -1  -1 130184. 749.884   1
  -4  -1   1 127119. 726.717   7
   4  -1  -1 133776. 743.141   9
   4   1  -1 130034. 785.539  15
   3  -1  -1 13521.9 255.382  13
  -3   1   1 14227.9 267.480   3
   3   1  -1 14325.4 333.359   2
  -3   1   1 13983.2 254.768  13
  -3  -1   1 14326.8 231.813   7
   3  -1  -1 14669.7 230.525   1
   3   1  -1 14107.6 228.595   7
   3  -1  -1 14125.8 195.635   4
   3   1  -1 14106.7 304.452  13
   3   1  -1 14004.8 380.404   9
  -3  -1   1 14519.5 245.354  11
   3   1  -1 14111.2 174.878   1
   3   1  -1 14099.2 216.409  16
  -3  -1   1 13729.1 247.012  14
  -3  -1   1 14175.9 223.112   3
  -3  -1   1 14096.1 181.031   1
  -3   1   1 14069.9 229.575   9
  -2  -1   1 20517.6 234.844   3
  -2   1   1 20980.6 205.005  10
  -2   1   1 21316.1 298.789   3
  -2  -1   1 20367.8 276.754  14
   2   1  -1 21050.1 357.220   2
   2   1  -1 20718.4 166.014   1
   2  -1  -1 19925.5 279.581  13
   2  -1  -1 20577.9 217.495   4
  -2  -1   1 20768.5 266.676   7
  -2  -1   1 20470.0 273.884  11
   2   1  -1 19977.1 233.586  12
   2  -1  -1 20996.0 248.584   1
  -2  -1   1 20783.2 241.717  16
  -2   1   1 20234.7 256.870   9
   2   1  -1 20400.8 423.762   9
   2   1  -1 20716.9 327.318  13
   1   1  -1 387.209 42.7671  13
   1   1  -1 359.664 36.0069   5
   1   1  -1 264.093 55.2770   9
  -1  -1   1 349.668 36.6365  14
   1   1  -1 343.971 45.9262   2
   0  -1  -1 13444.8 143.506   6
   0  -1   1 13846.4 201.713  11
   0   1  -1 13904.4 273.040   9
   0   1  -1 13675.3 184.570  13
   0   1  -1 14301.2 200.146   2
   1  -1   1 376.328 32.8856   7
   1   1   1 372.223 39.8073  10
   1  -1   1 403.178 35.9431  11
   1  -1   1 399.104 33.0398  16
  -1   1  -1 395.533 41.9014   9
  -1   1  -1 413.809 40.8078   3
  -2   1  -1 51.6546 16.8037   9
  -2  -1  -1 120.459 27.7233   3
   2  -1   1 88.2768 24.3602   4
   2  -1   1 97.0379 22.6858  10
   2   1   1 151.918 43.3395  10
  -2  -1  -1 83.3449 16.2279  14
   2  -1   1 77.4581 20.2291  16
   2   1   1 98.6866 29.9004  13
   2  -1   1 107.927 21.7849   1
  -2   1  -1 90.7171 28.0206   3
   2   1   1 67.9475 26.7696   9
   2  -1   1 88.8432 19.6447   8
   3  -1   1 40733.6 377.282   4
   3  -1   1 41647.8 315.602   9
  -3  -1  -1 41722.1 411.590   3
   3   1   1 39699.4 441.354   9
  -3   1  -1 41747.9 281.112   9
   3  -1   1 40126.2 358.635  16
   3  -1   1 39276.1 425.370  10
  -3   1  -1 40827.1 290.799   7
   3   1   1 40084.0 526.182  10
   3   1   1 41065.0 252.804  15
  -3  -1  -1 41377.3 510.861   9
   3  -1   1 41258.8 357.006   8
   3  -1   1 40859.2 366.586   1
  -3   1  -1 40953.2 450.827   3
   3   1   1 41964.1 459.217  13
  -4   1  -1 47223.1 305.028   9
  -4   1  -1 46770.2 380.330  13
  -4   1  -1 45780.5 520.489   3
   4  -1   1 46028.2 437.453   1
   4   1   1 44216.7 627.763  10
   4  -1   1 44507.8 347.801  13
   4   1   1 45818.2 531.277   9
  -4  -1  -1 46473.8 483.160   3
   4   1   1 47103.0 300.931  15
   4   1   1 47436.6 331.061  12
   4  -1   1 45928.9 440.125   4
  -4  -1  -1 45720.5 598.945   9
   4  -1   1 43855.2 539.719  10
   4  -1   1 47182.4 328.700   9
  -5  -1  -1 10295.7 298.210  13
  -5  -1  -1 10012.0 306.125   9
   5  -1   1 9780.20 155.548   9
  -5   1  -1 9313.89 257.191   3
  -5  -1  -1 9916.03 246.350   3
   5   1   1 9665.37 329.054  10
  -5   1  -1 10558.7 219.573  13
   5  -1   1 8537.50 274.012  10
   5  -1   1 9541.27 195.926  13
   5   1   1 9930.87 268.855   9
   5  -1   1 9530.53 221.670   1
  -5   1  -1 9893.47 149.171   9
   5  -1   1 9354.20 217.422   4
   6  -1   1 22404.1 250.599   9
   6  -1   1 22239.9 371.446   1
   6  -1   1 22369.0 361.425   4
  -6  -1  -1 21816.9 275.855  15
  -6  -1  -1 22964.2 406.529   3
   6   1   1 22197.7 436.378   9
  -6   1  -1 22113.1 367.534  13
  -6   1  -1 22687.4 330.317   8
  -6   1  -1 23199.0 437.047   3
  -6  -1  -1 21342.4 465.906  13
   6  -1   1 20329.7 467.671  10
   6  -1   1 21875.5 339.177  13
   6   1   1 21298.7 533.120  10
  -7   1  -1 3565.44 164.999  13
  -7   1  -1 3715.22 186.561   3
   7  -1   1 3335.76 150.832   4
  -7  -1  -1 3373.23 122.228  15
   7  -1   1 3094.00 202.062  10
   7  -1   1 3250.12 155.663   1
  -7   1  -1 3452.35 138.316   8
  -7  -1  -1 3130.32 195.468  13
   7   1   1 3506.97 189.444   9
  -7  -1  -1 3587.15 175.153   3
   7  -1   1 3152.22 143.692  13
   7  -1   1 3455.91 106.659   9
   7   1   1 3045.76 224.586  10
  -8  -1  -1-5.64716 33.8399   3
   8  -1   1-34.2109 34.9147   1
  -8   1  -1 32.2989 34.0194  13
  -8  -1  -1-3.60927 18.3770   8
   8   1   1 31.2989 29.0937   9
  -8   1  -1-9.90769 37.2281   3
  -8  -1  -1 7.92973 36.4360  13
   8  -1   1 11.4542 32.5268   4
   8  -1   1 23.5928 53.1863  10
  -8  -1  -1-11.7428 22.3490  15
   8   1   1-59.6834 78.3913  10
   8  -1   1 0.28829 15.2764   9
   9   1   1 463.457 78.4354   9
   9  -1   1 533.203 49.2227   9
   9  -1   1 492.184 75.9708   1
   9  -1   1 450.801 98.3160  10
  -9  -1  -1 450.889 75.7350   3
  -9  -1  -1 447.782 56.2300  15
   9   1   1 333.051 90.1672  10
  -9  -1  -1 471.764 89.0631  13
  -9   1  -1 490.187 76.8195  13
  -9   1  -1 510.703 82.4583   3
  -9  -1  -1 433.802 47.8263   8
 -10   1  -1 1179.57 127.649   3
  10  -1   1 935.494 141.611  10
 -10  -1  -1 984.585 83.4768  15
  10  -1   1 1052.03 109.268   1
 -10   1  -1 1172.58 96.6410   8
  10   1   1 1188.91 124.471   9
 -10  -1  -1 1133.28 121.146   3
  10   1   1 996.829 160.296  10
 -10  -1  -1 1000.07 75.1176   8
 -10  -1  -1 1140.23 147.081  13
 -10   1  -1 1050.08 114.880  13
 -11   1  -1 5311.37 276.763   3
 -11   1  -1 5454.31 210.953   8
  11   1   1 4775.86 259.451   9
 -11  -1  -1 4420.32 184.808  15
 -11  -1  -1 4976.84 260.168   3
  11  -1   1 4555.64 317.530  10
 -11   1  -1 5769.60 283.067  13
  11   1   1 4447.95 333.544  10
 -11  -1  -1 5111.27 313.950  13
 -12  -1  -1 380.047 88.6081   3
  12  -1   1 481.198 124.469  10
 -12   1  -1 576.689 99.5328  13
 -12  -1  -1 343.390 92.6899  13
  12   1   1 301.497 120.361  10
 -12   1  -1 536.513 96.8290   3
  12   1   1 507.103 91.8036   9
 -12  -1  -1 432.140 64.3756  15
 -13   1  -1 315.387 79.7130   3
 -13   1  -1 322.182 72.4118  13
  13  -1   1 473.370 138.706  10
 -13  -1  -1 310.466 53.4542   8
 -13   1  -1 498.219 87.4199  15
 -13  -1  -1 308.008 84.8145   3
  13   1   1 501.331 145.266  10
 -13  -1  -1 221.796 74.6140  13
 -14  -1  -1-15.9296 42.4922  13
 -14   1  -1 17.1274 38.4019  13
 -14   1  -1-76.2044 50.4306   3
  14   1   1-11.7207 67.5332  10
 -14  -1  -1-18.1233 53.9912   3
  14  -1   1 68.6141 66.7841  10
 -15  -1  -1 111.260 73.4363  13
 -15   1  -1 331.133 97.3086   3
 -15  -1  -1 246.128 88.2554   3
  15  -1   1 288.912 64.2048  16
  15   1   1 235.131 119.085  10
  15  -1   1 252.073 117.010  10
 -16  -1  -1 303.823 95.0404  13
  16  -1   1 95.6251 66.2770  10
  16   1   1 5.54684 75.1413  10
 -16  -1  -1 88.3391 60.8247   3
 -16   1  -1 120.117 72.2991   3
  17  -1   1 76.6081 93.3106  10
  17   1   1 65.1829 101.264  10
 -17  -1  -1 22.0830 63.1956   3
 -17   1  -1 39.7052 56.3259   3
  18   1   1 306.670 130.156  10
  18  -1   1 291.576 126.506  10
 -18  -1  -1 305.672 98.1833   3
 -18   1  -1 419.446 119.407   3
  19  -1   1 93.0607 89.1703  10
  19  -2  -1 271.269 135.736  10
 -18  -2   1 483.945 120.739   3
 -18  -2   1 388.580 136.457  13
 -18   2   1 685.748 143.648   3
  18  -2  -1 427.460 151.204  10
  17  -2  -1 170.665 116.202  10
 -17   2   1 53.9104 59.6423   3
 -17  -2   1 53.9229 66.4184  13
 -17  -2   1 49.4247 56.1050   3
 -16   2   1 350.468 97.7791   3
 -16  -2   1 303.452 113.402  13
  16  -2  -1 189.231 90.1177  10
  16  -2  -1 242.130 83.5715   1
 -16  -2   1 160.420 76.8035   3
  16   2  -1 59.7112 96.5345  10
 -15   2   1 329.421 89.3814  15
  15  -2  -1 287.173 83.9591   1
 -15  -2   1 257.478 89.6397   3
  15   2  -1 370.212 135.157  10
 -15   2   1 164.783 72.9813   3
 -15  -2   1 210.313 92.4568  13
  15  -2  -1 362.222 126.729  10
 -14  -2   1 402.119 93.9848   3
 -14  -2   1 391.148 84.8096  11
 -14   2   1 313.492 84.8895   3
 -14  -2   1 254.841 101.580  13
  14  -2  -1 450.433 92.6752   1
  14   2  -1 244.376 125.558  10
  13   2  -1 381.366 121.171  10
  13   2  -1 670.838 143.151   9
 -13   2   1 634.476 103.796  13
 -13  -2   1 551.669 95.2154  11
 -13   2   1 529.696 106.957   3
 -13  -2   1 748.243 118.836   3
  13  -2  -1 615.110 110.295   2
 -13  -2   1 571.047 134.183  13
  13  -2  -1 614.826 102.398   1
 -12  -2   1 4979.17 255.786  11
  12   2  -1 3707.13 345.244  10
  12  -2  -1 5364.52 306.806   2
 -12   2   1 4978.48 286.798   3
  12  -2  -1 4896.62 258.709   1
 -12  -2   1 4741.74 350.299  13
 -12   2   1 5366.68 287.338  13
 -12  -2   1 5378.69 284.270   3
  12   2  -1 4779.31 350.511   9
 -11  -2   1 1229.16 127.057  11
 -11   2   1 1067.06 124.661  13
  11   2  -1 1365.38 191.587   9
 -11  -2   1 1333.30 180.551  13
 -11   2   1 1199.90 139.055   3
  11   2  -1 1061.22 174.016  10
  11  -2  -1 1147.10 138.287   2
 -11  -2   1 1197.04 131.746   3
  11  -2  -1 1334.98 119.643   4
  11  -2  -1 1359.17 134.364   1
  10   2  -1 71.7469 60.7072   9
 -10  -2   1-20.0010 40.5140   3
 -10  -2   1 2.26613 43.7431  13
 -10   2   1-20.2172 35.2483  13
 -10   2   1 15.3664 35.2870   3
  10  -2  -1-3.16936 34.9341   4
 -10  -2   1-6.52572 30.5311  11
  10  -2  -1-16.4545 33.3259   1
  10  -2  -1 23.8230 34.5919   2
  -9   2   1 9267.40 321.317  13
   9   2  -1 9112.68 446.895   9
   9  -2  -1 9465.71 278.688   4
  -9  -2   1 8818.22 306.869  11
  -9   2   1 9280.93 346.744   3
   9  -2  -1 9399.90 348.712   2
   9   2  -1 9238.75 266.697   1
  -9   2   1 9500.60 270.309   9
  -9  -2   1 8977.62 312.025   3
   9  -2  -1 9103.19 295.904   1
  -9  -2   1 9717.18 432.838  13
   8  -2  -1 4682.43 201.093   1
   8   2  -1 4277.14 297.668   9
  -8  -2   1 4741.88 216.880  11
   8  -2  -1 4536.78 184.124   4
  -8   2   1 4310.58 206.689  13
  -8   2   1 4463.73 180.055   9
  -8   2   1 4387.09 228.489   3
  -8  -2   1 4608.21 284.825  13
  -8  -2   1 4528.10 211.475   3
   8   2  -1 4439.50 171.572   1
   7   2  -1 889.792 139.978   9
   7   2  -1 1044.05 77.5718   1
  -7  -2   1 1151.56 103.678   3
  -7   2   1 955.678 106.636   3
  -7   2   1 855.731 78.1940   9
  -7  -2   1 918.599 33.9805   8
   7  -2  -1 1166.64 97.1260   1
  -7  -2   1 873.042 93.1832  11
   7  -2  -1 1006.76 85.3668   4
  -7   2   1 971.622 93.5984  13
   6  -2  -1 1249.03 100.246  13
   6  -2  -1 1284.02 90.4768   4
   6  -2  -1 1324.64 48.7303   7
  -6   2   1 1191.37 96.9446  13
  -6   2   1 1241.46 114.383   3
   6   2  -1 1374.68 81.4627   1
  -6  -2   1 1367.14 105.440   3
   6  -2  -1 1318.48 97.8827   1
  -6   2   1 1421.76 98.8132   9
   6   2  -1 1368.96 161.625   9
  -6  -2   1 1351.19 108.312  11
   5  -2  -1 9352.93 150.531   7
   5  -2  -1 9135.12 247.586  13
   5   2  -1 9291.53 255.771  14
   5   2  -1 9044.64 382.249   9
  -5  -2   1 9223.47 183.036   1
   5   2  -1 9186.95 181.746   1
  -5  -2   1 9078.29 264.814  11
  -5   2   1 9426.76 292.571   3
  -5   2   1 9584.35 240.351   9
   5   2  -1 8764.04 206.336  16
   5  -2  -1 9307.23 233.856   1
   5  -2  -1 9358.88 222.410   4
  -5   2   1 9224.34 245.930  13
  -5  -2   1 9389.74 251.044   3
   5   2  -1 8982.04 185.064  12
  -4  -2   1 3135.69 91.7448   1
   4  -2  -1 2903.91 122.311   1
  -4  -2   1 3028.65 130.521   5
   4   2  -1 2747.38 110.141  16
  -4   2   1 2826.05 129.498  13
  -4   2   1 3149.59 137.281   9
   4  -2  -1 2945.50 132.874  13
   4   2  -1 3162.91 92.4684   1
  -4   2   1 3133.45 163.640   3
   4  -2  -1 2947.05 101.316  10
   4  -2  -1 3071.26 122.686   4
   4   2  -1 2925.78 98.5745  12
  -4  -2   1 3115.77 135.309   3
   4   2  -1 2920.90 209.650   9
   4  -2  -1 2997.01 70.2847  11
  -4  -2   1 2966.18 146.464  11
  -3  -2   1 2772.06 69.1600   1
  -3   2   1 2406.19 140.093   3
   3  -2  -1 2558.48 86.3191  10
  -3  -2   1 2500.73 103.812  16
   3   2  -1 2669.42 101.788  16
  -3   2   1 2597.37 81.8674  10
   3  -2  -1 2534.20 119.319  13
   3   2  -1 2458.50 89.3196  12
  -3  -2   1 2532.32 118.032   5
  -3   2   1 2492.15 120.739   9
  -3  -2   1 2687.14 132.980  11
   3  -2  -1 2700.47 108.683   1
   3  -2  -1 2645.95 78.3366  11
  -3  -2   1 2401.49 92.7398  12
   3   2  -1 2470.38 183.752   9
   3  -2  -1 2766.93 112.675   4
  -2   2   1 7191.87 170.772   1
   2  -2  -1 7486.60 147.014  11
  -2  -2   1 7016.21 165.423  16
  -2   2   1 7163.84 229.745   3
   2   2  -1 6845.60 282.466   9
   2   2  -1 7192.88 193.126   5
  -2  -2   1 6910.85 160.086  12
  -2  -2   1 6995.75 203.520  11
   2   2  -1 6945.23 157.361  12
  -2  -2   1 6828.23 196.066  14
  -2   2   1 7049.83 196.445   9
   2   2  -1 7062.39 217.196  13
  -2   2   1 7058.05 127.163  10
   2   2  -1 7339.12 162.816  16
   2  -2  -1 6949.42 160.411   1
  -2  -2   1 6947.81 103.896   8
   2  -2  -1 6910.52 172.243   4
   2  -2  -1 7105.73 134.865  10
  -1   2   1 12090.8 260.074   9
  -1   2   1 12040.0 207.058   1
  -1  -2   1 11994.1 235.174   6
   1   2  -1 12164.1 348.104   9
  -1  -2   1 11896.6 255.057  11
   1   2  -1 12419.5 259.415  13
   1   2  -1 12498.7 223.954  12
   1  -2  -1 11920.5 196.412   1
   1  -2  -1 12200.9 177.703  10
  -1  -2   1 11973.4 250.299   7
  -1   2   1 12368.0 294.974   3
  -1   2   1 12186.7 172.038  10
  -1  -2   1 12260.5 228.236  12
  -1  -2   1 12207.3 216.382  16
   1   2  -1 11257.3 249.070   5
  -1  -2   1 11620.6 154.102   8
   0   2   1 14427.3 290.593   9
   0  -2  -1 14458.3 203.910  16
   0  -2   1 13654.7 260.354  12
   0  -2   1 14885.9 255.808   6
   0  -2   1 15579.8 284.648   2
   0  -2   1 14942.7 271.581   7
   0  -2   1 14186.4 265.962  11
   0  -2  -1 15136.0 212.083   1
   0   2   1 14615.6 211.449  10
   0   2  -1 14831.1 240.424  13
   0  -2   1 14630.0 236.004  16
   0   2   1 14744.9 216.468   1
   0  -2  -1 14401.9 220.171  10
   0  -2  -1 14800.9 227.175   6
   0  -2   1 14474.1 236.810   4
   0  -2   1 14139.6 190.730   8
   0   2  -1 13993.7 341.506   9
   1  -2   1 56073.9 413.414   8
   1  -2   1 57413.4 512.952   7
  -1   2  -1 57357.3 611.164   3
   1   2   1 56488.1 590.951   9
   1   2   1 57053.2 493.522  10
  -1   2  -1 58164.5 324.405   1
   1  -2   1 56457.4 513.113  11
  -1   2  -1 56308.1 621.377   9
  -1  -2  -1 56408.8 365.120  16
   1  -2   1 56536.4 318.934   1
  -1  -2  -1 56881.2 420.359   1
   1  -2   1 56361.8 477.607   4
   1  -2   1 56707.1 415.487  13
   1   2   1 56527.6 433.034   1
   1  -2   1 56538.9 474.270  16
  -2   2  -1 289.380 54.2692   3
   2   2   1 307.434 53.4537  10
   2  -2   1 295.379 31.8951   1
   2  -2   1 279.035 41.2688   4
  -2   2  -1 309.267 39.5363  11
  -2  -2  -1 345.536 28.4154  16
  -2  -2  -1 255.701 34.0809   1
   2  -2   1 308.660 40.2686  11
   2   2   1 302.432 54.9229   9
   2   2   1 354.892 37.0982  14
  -2   2  -1 278.917 29.9524   1
   2  -2   1 261.050 37.0044   7
  -2   2  -1 279.004 38.2140   7
  -2   2  -1 254.314 43.7989   9
   2  -2   1 269.148 24.1947  13
   2   2   1 359.709 27.4319  16
   2  -2   1 315.024 40.8945  16
   2  -2   1 309.789 51.9544   9
   3   2   1 2313.63 78.5604   5
  -3  -2  -1 2295.83 156.144   9
   3   2   1 2226.71 135.906   9
  -3   2  -1 2297.20 107.039   9
   3  -2   1 2300.41 96.3413   7
  -3   2  -1 2215.48 131.817   3
   3  -2   1 2129.44 102.457  16
  -3   2  -1 2112.07 93.6815  11
   3  -2   1 2183.01 104.597   4
   3  -2   1 2379.26 93.7047   1
   3   2   1 2329.90 62.9877  16
  -3   2  -1 2094.97 90.7821   7
  -3   2  -1 2217.60 90.9171   1
  -3  -2  -1 2213.74 66.4066  16
   3   2   1 2151.14 135.725  10
   3  -2   1 2161.22 82.4307  10
  -3  -2  -1 2157.78 111.369   3
  -3  -2  -1 2325.18 96.1613  14
   3   2   1 2118.81 87.6288  14
   3  -2   1 2169.57 116.985   9
  -4   2  -1 6503.60 170.164   9
   4  -2   1 6325.60 186.099   4
  -4   2  -1 5985.61 145.010   7
  -4  -2  -1 5954.70 195.153   3
   4  -2   1 5895.29 176.282  10
   4  -2   1 5621.73 174.307  16
   4   2   1 5971.55 235.868   9
  -4  -2  -1 6116.79 168.198  14
   4   2   1 5470.81 237.978  10
  -4   2  -1 6296.56 159.991  11
   4  -2   1 6216.84 187.419   9
   4  -2   1 6105.97 168.534   1
   4   2   1 6315.45 105.620  16
  -4   2  -1 6196.16 224.243   3
   5  -2   1 1013.86 90.2754  10
   5  -2   1 1329.42 89.4407   1
  -5  -2  -1 1483.76 106.989   3
   5   2   1 1504.02 77.4641  15
   5  -2   1 1324.71 90.8571  16
  -5   2  -1 1272.02 110.858   3
   5   2   1 1396.03 54.9882  16
   5   2   1 1526.80 127.325   9
   5   2   1 1415.13 137.312  10
   5  -2   1 1237.89 89.6327   4
   5  -2   1 1292.03 83.6452   9
  -5   2  -1 1293.67 74.3648  11
  -5   2  -1 1395.44 63.0869  13
  -5   2  -1 1347.86 63.8082   7
   5  -2   1 1234.49 59.3778  13
   5  -2   1 1338.13 65.5069   2
  -5   2  -1 1295.02 77.0489   9
  -5  -2  -1 1381.00 62.5588   5
   6  -2   1 1280.09 83.0205   9
  -6   2  -1 1481.94 77.4510  13
   6  -2   1 1349.39 99.7767   4
   6   2   1 1312.61 147.636  10
   6  -2   1 1362.28 72.2699  13
   6   2   1 1386.82 49.0890  12
  -6   2  -1 1449.98 81.1998   9
   6  -2   1 1392.92 100.005   1
   6   2   1 1452.60 134.107   9
   6  -2   1 1206.02 110.871  10
   6  -2   1 1411.50 80.1313   2
   6   2   1 1452.09 78.6443  15
  -6  -2  -1 1448.06 112.977   3
   6   2   1 1430.62 63.1187  16
  -6  -2  -1 1473.51 139.015  13
   6  -2   1 1468.54 99.7889  16
  -6   2  -1 1442.02 122.532   3
  -6  -2  -1 1515.23 69.9410   5
  -6   2  -1 1406.18 59.3988   7
  -7  -2  -1 42587.7 625.743   3
   7  -2   1 43361.9 505.879   2
   7  -2   1 43335.5 572.211   4
   7  -2   1 42439.6 481.450   9
   7  -2   1 42014.4 546.365  16
  -7   2  -1 43679.5 441.945   9
   7   2   1 41621.7 822.354  10
   7   2   1 42517.9 379.378  16
  -7  -2  -1 42641.2 776.293  13
   7   2   1 43266.3 437.164  15
   7  -2   1 40676.5 449.195  13
   7   2   1 41713.5 713.014   9
   7   2   1 41732.9 351.334  12
  -7   2  -1 43493.8 684.538   3
   7  -2   1 42681.0 567.362   1
  -7   2  -1 43424.8 474.560  13
   8  -2   1 26741.2 605.542  10
   8  -2   1 28560.5 489.157   4
   8  -2   1 27627.9 408.481  13
  -8   2  -1 29060.9 456.505   8
   8   2   1 29400.2 626.954   9
  -8   2  -1 28971.4 445.696  13
   8  -2   1 28869.7 397.733   9
  -8  -2  -1 28821.1 542.624   3
   8   2   1 30060.6 344.795  12
   8   2   1 28959.1 343.189  16
   8  -2   1 28389.8 497.421   1
  -8   2  -1 28411.9 582.346   3
  -8  -2  -1 29508.7 685.823  13
  -8   2  -1 29667.7 368.868   9
   8   2   1 27083.9 706.517  10
   9   2   1 2572.23 113.792  12
   9  -2   1 2295.07 147.769   4
   9   2   1 2502.47 111.125  16
   9   2   1 2451.81 190.939   9
  -9   2  -1 2363.42 139.371  13
  -9  -2  -1 2335.54 165.950   3
   9  -2   1 2248.01 113.836   9
   9   2   1 2389.21 228.704  10
  -9   2  -1 2263.21 175.551   3
  -9  -2  -1 2344.72 205.968  13
  -9   2  -1 2568.76 113.181   9
   9  -2   1 2218.31 149.579   1
   9  -2   1 2033.98 182.723  10
 -10   2  -1 568.982 97.1839   3
 -10  -2  -1 481.139 49.1226   8
  10   2   1 419.442 84.2745   9
 -10  -2  -1 444.953 84.8088   3
  10  -2   1 511.547 84.4035   1
  10  -2   1 435.723 74.0813   4
  10   2   1 364.367 105.079  10
 -10  -2  -1 322.227 89.6737  13
  10  -2   1 402.403 97.9461  10
  10   2   1 364.731 49.4325  12
 -10   2  -1 442.608 68.5156  13
  11  -2   1 2837.40 172.253  16
  11   2   1 2824.39 276.943  10
  11   2   1 3170.92 150.803  12
 -11  -2  -1 2727.55 246.791  13
  11  -2   1 2719.30 240.776  10
  11   2   1 2828.82 214.357   9
  11  -2   1 2881.55 192.115   1
 -11  -2  -1 2809.83 201.197   3
 -11   2  -1 2914.65 217.021   3
 -11  -2  -1 3036.55 123.515   8
  11  -2   1 2848.67 182.731   4
 -11   2  -1 3054.69 184.190  13
 -12   2  -1 658.991 93.0767  13
 -12  -2  -1 431.649 90.5418   3
 -12  -2  -1 431.895 51.4158   8
  12  -2   1 417.771 113.116  10
  12  -2   1 427.516 89.0501   1
  12   2   1 371.282 84.2158   9
  12   2   1 470.097 134.965  10
 -12  -2  -1 315.023 101.483  13
 -12   2  -1 490.888 99.7302   3
  12  -2   1 635.926 87.6036  16
  13  -2   1 3578.10 305.318  10
  13  -2   1 4241.22 226.867  16
 -13  -2  -1 4091.32 267.533   3
  13   2   1 3980.83 350.865  10
 -13  -2  -1 3596.19 307.655  13
 -13   2  -1 4093.42 275.363   3
  14   2   1 237.521 113.420  10
  14  -2   1 307.368 111.545  10
  14  -2   1 396.442 78.4125  16
 -14  -2  -1 334.856 104.870  13
 -14  -2  -1 359.016 90.2205   3
 -14   2  -1 226.357 82.1406   3
  15   2   1 37.5728 73.1825  10
 -15  -2  -1-24.1465 57.1910   3
 -15   2  -1 39.6618 52.4421   3
  15  -2   1 28.9894 41.9851  16
  15  -2   1 16.4240 66.7912  10
 -15  -2  -1 153.592 80.4148  13
 -16  -2  -1 329.895 102.449   3
 -16   2  -1 227.540 80.1775   3
  16  -2   1 216.926 60.2434  16
  16  -2   1 139.916 102.289  10
 -16  -2  -1 123.064 85.7978  13
  16   2   1 271.752 128.720  10
 -17   2  -1 726.226 141.860   3
 -17  -2  -1 402.474 140.233  13
  17   2   1 402.286 150.339  10
  17  -2   1 768.471 167.139  10
  17  -2   1 619.581 140.559  12
 -17  -2  -1 558.601 126.050   3
  18  -2   1 10.4667 65.6876  10
 -18  -2  -1 145.982 84.4197  13
  18  -3  -1 204.273 71.4633  16
 -18  -3   1-63.7177 83.3280  13
 -17  -3   1 111.299 79.6362   3
 -17  -3   1 217.983 103.074  13
  17  -3  -1 142.028 78.7483   1
  17   3  -1 60.8397 110.531  10
  17  -3  -1 162.442 62.4285  16
 -17   3   1 144.878 88.7187   3
 -16  -3   1 160.806 102.266  13
  16  -3  -1 540.274 117.641   1
  16   3  -1 461.901 163.971  10
  16  -3  -1 374.305 121.110  10
 -16  -3   1 402.937 102.882   3
 -16   3   1 574.747 121.304   3
  16  -3  -1 451.040 93.7833  16
  15   3  -1-125.159 108.478  10
 -15   3   1-7.28415 38.6572   3
 -15  -3   1 26.1833 50.2406   3
  15  -3  -1-3.41594 51.0349   1
 -15  -3   1-4.42609 39.2473  11
 -15  -3   1 119.910 89.6383  13
  15  -3  -1 73.6302 80.4965  10
 -14   3   1-45.0181 57.4266   3
  14  -3  -1-94.5053 55.0903   4
 -14  -3   1 1.00864 38.9040  13
  14  -3  -1 42.1203 51.5436   1
 -14  -3   1-16.4004 41.4851  11
 -14  -3   1-21.4619 52.2786   3
  14   3  -1 31.8071 49.2158   9
  14   3  -1-119.037 107.326  10
 -13  -3   1 3573.43 252.701   3
 -13   3   1 3802.85 276.128   3
  13   3  -1 3618.50 318.705   9
  13  -3  -1 4031.00 231.079   4
 -13  -3   1 3822.40 343.127  13
 -13  -3   1 3676.17 252.941  11
  13   3  -1 3837.91 365.470  10
  13  -3  -1 4106.21 254.481   1
  12   3  -1 5292.17 412.178  10
  12  -3  -1 5782.13 286.640   1
 -12  -3   1 5681.97 302.874  11
 -12   3   1 5654.86 278.307  13
  12  -3  -1 5684.30 299.583   2
 -12  -3   1 6315.59 422.853  13
 -12  -3   1 5632.56 300.952   3
  12   3  -1 5470.28 389.379   9
 -12   3   1 5537.27 322.822   3
  12  -3  -1 6084.81 274.560   4
 -11  -3   1 191.175 68.6309   3
 -11   3   1 399.608 93.2213   3
  11  -3  -1 195.149 65.6312   1
 -11   3   1 228.462 58.8301  13
 -11   3   1 208.101 58.5158   9
  11  -3  -1 229.077 63.1470   4
  11   3  -1-34.2306 89.2907  10
  11   3  -1 255.296 95.3813   9
 -11  -3   1 264.566 72.0608  11
 -11  -3   1 178.987 84.8944  13
  11  -3  -1 239.882 64.8970   2
  10  -3  -1 12.6305 33.7394   2
 -10   3   1-7.81038 37.6573   9
 -10  -3   1 66.2913 52.5598   3
  10   3  -1-55.8366 57.1390   9
  10  -3  -1-16.7661 42.6860   4
 -10   3   1-18.4030 26.8896  13
 -10  -3   1 0.36289 31.4905  13
 -10  -3   1 27.8459 46.7548  11
 -10   3   1-10.3063 35.5832   3
  10  -3  -1-11.3723 40.7405   1
 -10  -3   1-22.1811 21.5608   5
  10   3  -1-28.1363 93.0930  10
   9   3  -1 425.659 115.486   9
  -9  -3   1 534.068 70.8265   5
  -9  -3   1 520.487 113.321  13
  -9  -3   1 546.775 92.3178  11
  -9   3   1 546.565 79.1270  13
   9   3  -1 625.091 56.8849  12
   9   3  -1 248.547 94.2567  10
  -9   3   1 573.374 96.5266   3
  -9   3   1 487.427 73.4029   9
   9  -3  -1 511.919 76.2002   4
  -9  -3   1 525.095 86.9594   3
   9  -3  -1 522.546 79.6025   1
  -8  -3   1 1048.01 96.6769   5
  -8  -3   1 1033.18 111.081   3
   8  -3  -1 1010.05 98.4237   4
   8   3  -1 1038.36 66.1446  12
  -8   3   1 903.010 94.4415   9
  -8   3   1 941.417 119.664   3
   8   3  -1 959.631 153.145   9
  -8  -3   1 1107.73 120.377  11
  -8  -3   1 854.515 136.010  13
  -8   3   1 974.219 97.3188  13
   8  -3  -1 940.153 96.7297   1
   8   3  -1 677.009 132.856  10
  -7  -3   1 1831.43 122.989   5
   7   3  -1 1620.53 188.913   9
  -7  -3   1 1560.70 137.812  11
  -7  -3   1 1705.70 135.067   3
  -7   3   1 1624.37 119.559  13
   7  -3  -1 1679.75 119.357   1
  -7   3   1 1632.37 148.947   3
   7  -3  -1 1896.80 127.178   4
  -7   3   1 1814.18 127.719   9
   7   3  -1 1675.05 79.2765  12
   7  -3  -1 1712.41 77.3031   7
  -6  -3   1 23633.3 461.354   3
  -6  -3   1 24369.6 511.115  11
   6   3  -1 22781.3 668.639   9
   6  -3  -1 24768.4 319.680   7
   6  -3  -1 24793.3 430.044   4
  -6  -3   1 23254.5 423.121   5
   6  -3  -1 24464.8 423.218   1
  -6   3   1 23872.2 548.771   3
   6   3  -1 22660.2 283.071  12
  -6   3   1 24232.0 445.910   9
   5  -3  -1 189.506 39.3278  13
  -5  -3   1 135.660 23.3436   1
  -5  -3   1 208.866 39.8685  16
   5  -3  -1 131.238 41.3902   4
   5   3  -1 212.774 51.6684  14
  -5   3   1 158.728 56.7473   3
   5  -3  -1 120.639 37.7875   1
  -5  -3   1 189.798 41.0938   5
   5  -3  -1 180.960 27.1143  11
   5  -3  -1 132.816 27.5703   7
  -5   3   1 187.657 54.5408   9
   5   3  -1 137.727 69.4495   9
  -5  -3   1 265.760 58.9518  11
   5  -3  -1 160.666 29.6214  10
   5   3  -1 178.688 26.2467  12
   4  -3  -1 1824.78 116.038  13
   4  -3  -1 2037.68 103.056   7
  -4  -3   1 2005.52 65.4918   1
   4  -3  -1 1966.04 107.057   1
   4  -3  -1 1953.45 84.9100  10
  -4   3   1 1964.65 154.379   3
   4   3  -1 1810.48 180.633   9
  -4   3   1 2097.92 131.651   9
   4  -3  -1 1962.40 88.7366  11
  -4  -3   1 1974.03 106.631  16
   4   3  -1 2063.12 130.308  14
   4   3  -1 1919.68 85.7843  12
  -4  -3   1 2010.50 92.5004  12
   4  -3  -1 2015.10 118.301   4
  -4  -3   1 1954.82 138.027  11
  -3   3   1 550.523 40.3477  10
  -3   3   1 537.710 72.7683   9
   3  -3  -1 562.612 67.2488  13
   3   3  -1 410.670 73.5366  10
  -3  -3   1 545.142 57.0049  16
   3   3  -1 700.478 77.4380  14
  -3  -3   1 582.150 78.2906  11
   3   3  -1 620.412 106.038   9
   3  -3  -1 534.717 64.0621   4
   3  -3  -1 612.895 45.7903  10
  -3   3   1 493.720 82.1310   3
  -3  -3   1 602.544 55.4017  12
   3  -3  -1 626.641 58.9048   1
  -3  -3   1 600.869 27.4720   1
   3  -3  -1 593.272 54.3337  11
   2  -3  -1 7899.36 201.194  11
   2  -3  -1 7541.91 204.027  16
  -2  -3   1 7572.03 201.597  12
  -2  -3   1 7407.52 199.357  16
   2  -3  -1 7472.83 219.735   4
   2   3  -1 7473.81 238.935  14
   2  -3  -1 7557.40 154.118  10
  -2   3   1 7888.94 199.198   1
  -2   3   1 7910.87 252.563   9
  -2  -3   1 7354.32 246.819  11
   2   3  -1 6943.37 232.679  10
   2  -3  -1 7710.97 183.100   1
  -2   3   1 7965.10 145.317  10
  -2   3   1 7683.27 208.485   6
  -2   3   1 7577.76 285.788   3
   2   3  -1 7733.97 332.856   9
   1  -3  -1 9774.74 194.410   1
   1  -3  -1 9541.27 236.005  11
   1  -3  -1 9370.37 215.087  16
  -1  -3   1 9167.70 267.744  11
  -1  -3   1 9453.58 273.467  13
  -1  -3   1 9167.41 222.518  16
  -1   3   1 9310.48 171.251  10
  -1   3   1 9132.74 312.468   3
   1   3  -1 9022.85 222.182  10
  -1  -3   1 9276.34 175.686   8
  -1  -3   1 9438.05 240.721  12
  -1   3   1 9681.86 209.669   1
  -1   3   1 9508.24 282.464   9
   1   3  -1 9304.29 345.703   9
  -1   3   1 9294.88 226.076   6
   1  -3  -1 9207.28 181.336  10
   0  -3  -1 448.915 57.9885  13
   0   3  -1 518.717 89.6232   9
   0   3  -1 555.942 31.6401   1
   0  -3   1 468.679 58.5171  13
   0   3   1 574.324 51.6969  10
   0   3   1 518.324 57.4216   6
   0   3   1 549.099 49.9209   1
   0  -3  -1 550.518 55.2734  10
   0   3  -1 442.376 39.7564  10
   0  -3   1 428.325 58.6484  12
   0  -3   1 483.421 63.3740  11
   0  -3   1 452.335 53.4088  16
   0  -3   1 540.291 64.5647   4
   0  -3  -1 394.293 44.8801  16
   0   3   1 436.542 70.7360   9
   0   3  -1 562.619 59.0950  13
   0  -3  -1 566.712 46.2401   1
   0  -3   1 572.830 27.5627   1
   1  -3   1 25308.4 416.172  11
   1  -3   1 25004.6 377.050  16
   1   3   1 26153.6 321.798   1
  -1   3  -1 25776.8 257.864   1
   1  -3   1 24318.8 355.139  13
   1  -3   1 25385.1 237.863   1
  -1   3  -1 24832.4 495.877   3
   1   3   1 25737.5 492.042   9
  -1   3  -1 26134.5 512.232   9
   1  -3   1 26158.3 398.269   4
  -1  -3  -1 24706.5 315.381  16
   1   3   1 26032.5 369.519  10
  -1  -3  -1 24709.8 402.602  10
  -1   3  -1 26100.9 347.585  13
  -1  -3  -1 25977.5 302.191   1
   2   3   1 6514.31 148.997  16
  -2  -3  -1 6145.60 157.090   1
  -2  -3  -1 6665.38 156.506  16
   2  -3   1 6639.30 201.810  16
   2  -3   1 6198.00 200.962  11
  -2   3  -1 6224.98 146.838   1
   2   3   1 6289.08 259.270   9
   2  -3   1 6145.12 197.193   4
   2   3   1 6114.06 206.816  10
  -2   3  -1 6117.90 233.118   9
   2  -3   1 6375.13 141.364   1
   2  -3   1 6232.31 159.557  13
  -2   3  -1 6034.34 249.464   3
   2   3   1 6250.62 183.996  14
  -2   3  -1 6277.55 199.637   7
   3  -3   1 9250.99 245.732  16
   3  -3   1 9707.29 199.005   1
  -3   3  -1 9862.74 241.435   7
  -3  -3  -1 9546.95 150.415  12
  -3   3  -1 9889.83 278.830   9
   3   3   1 9424.44 224.418  14
   3   3   1 9312.00 219.180   5
  -3   3  -1 9987.68 324.898   3
  -3  -3  -1 9300.86 182.971  16
   3  -3   1 10008.0 249.767  11
   3  -3   1 9883.07 173.360  13
   3   3   1 10197.7 298.929  10
   3   3   1 9366.11 321.758   9
   3  -3   1 10070.3 257.860   4
   3   3   1 9938.79 175.760  16
  -3   3  -1 9611.05 234.747  11
  -3  -3  -1 9636.06 215.739   1
   4  -3   1 353.144 34.2400  13
   4   3   1 283.302 70.8109   9
   4  -3   1 385.817 30.8859  13
   4   3   1 412.659 35.6202  16
   4  -3   1 394.055 56.6412  16
   4   3   1 440.595 44.8224   5
  -4   3  -1 338.421 45.9747  11
   4  -3   1 413.983 62.5023   4
  -4   3  -1 337.254 54.5333   9
   4   3   1 323.873 46.0806  14
   4  -3   1 358.132 38.3906  10
   4   3   1 444.752 82.1266  10
  -4  -3  -1 391.424 38.9034  16
   4  -3   1 399.582 27.7920  10
  -4   3  -1 368.570 75.4114   3
   4  -3   1 415.233 49.7892   1
   5  -3   1 2015.54 74.4814  10
  -5  -3  -1 2043.08 137.891   3
  -5   3  -1 1958.62 118.870   9
   5  -3   1 1668.92 100.362  10
  -5   3  -1 1899.91 101.233  11
   5   3   1 1943.84 110.471  14
  -5  -3  -1 1874.54 82.1329  16
   5  -3   1 1990.87 124.935   4
   5   3   1 1938.94 162.261  10
   5  -3   1 1788.79 71.8708  13
   5  -3   1 1952.18 103.648   7
   5  -3   1 1922.75 109.707   1
   5   3   1 1978.09 75.4946  16
   5   3   1 1805.99 156.750   9
   5  -3   1 1691.92 114.584  16
  -5   3  -1 2037.18 156.492   3
  -6   3  -1 10450.7 230.133  11
   6  -3   1 10642.4 275.065   1
   6  -3   1 11035.7 299.579  16
   6  -3   1 10851.1 298.267   4
   6   3   1 10860.0 409.034  10
   6   3   1 11885.3 408.812   9
  -6   3  -1 11197.8 371.899   3
  -6   3  -1 11134.6 273.531   9
  -6  -3  -1 11079.6 328.968   3
   6   3   1 11546.9 186.213  16
   6  -3   1 9542.56 276.903  10
   6  -3   1 10708.7 184.934  13
   6  -3   1 12003.5 208.036  10
   7  -3   1 2618.88 147.139   1
  -7  -3  -1 2374.64 200.629  13
   7   3   1 2846.68 210.918   9
   7   3   1 2625.06 92.4837  16
  -7   3  -1 2068.40 169.346   3
   7   3   1 2427.72 208.269  10
  -7   3  -1 2446.50 110.668  11
   7  -3   1 2313.21 145.638   4
   7  -3   1 2414.48 95.9439  13
  -7   3  -1 2669.87 134.525   9
   7  -3   1 2298.78 99.9100   2
   7  -3   1 2226.43 150.116  10
   7  -3   1 2689.45 155.067  16
  -7  -3  -1 2409.31 162.572   3
   8   3   1 262.367 76.5068   9
  -8  -3  -1 279.751 38.6415   5
   8  -3   1 240.691 34.0236  13
  -8  -3  -1 324.432 70.8550   3
  -8  -3  -1 174.800 67.7408  13
  -8   3  -1 278.331 69.8398   3
  -8   3  -1 271.819 37.5719  11
   8   3   1 278.455 33.4415  16
   8  -3   1 269.869 39.4648   2
   8  -3   1 244.147 54.1950  16
   8  -3   1 152.527 52.8765  10
   8  -3   1 241.418 61.1177   4
   8  -3   1 298.765 59.1334   1
  -8   3  -1 315.000 52.0535   9
   8   3   1 279.079 92.1688  10
   9  -3   1 1018.45 108.485   4
   9  -3   1 938.730 102.874   1
  -9  -3  -1 1221.33 164.947  13
   9  -3   1 1014.37 104.957  16
  -9   3  -1 910.600 82.5570   9
   9   3   1 1318.31 152.248   9
  -9  -3  -1 888.853 112.972   3
   9  -3   1 847.329 115.524  10
  -9   3  -1 874.967 120.983   3
   9   3   1 1153.56 168.202  10
  -9  -3  -1 1077.00 75.5625   5
  -9   3  -1 1180.17 83.2067  13
 -10  -3  -1 3702.88 231.949   3
  10  -3   1 3951.59 212.026  16
 -10   3  -1 3867.54 165.147  13
 -10  -3  -1 4072.73 151.158   5
  10  -3   1 3700.38 210.793   1
  10   3   1 4128.88 273.372   9
  10  -3   1 3909.54 213.382   4
  10   3   1 4052.27 317.570  10
 -10  -3  -1 3790.28 294.524  13
 -10   3  -1 3457.13 239.983   3
  10  -3   1 3350.88 235.017  10
 -10   3  -1 4016.60 166.399   9
  11   3   1 1553.55 173.177   9
  11  -3   1 1577.08 147.089   1
 -11   3  -1 1798.37 180.400   3
 -11   3  -1 1899.20 116.307   9
  11   3   1 1663.49 219.991  10
  11  -3   1 1437.25 170.225  10
 -11  -3  -1 1725.97 169.571   3
  11  -3   1 1888.89 152.706  16
 -11  -3  -1 1795.74 216.228  13
  11  -3   1 1854.57 155.516   4
  12  -3   1 1481.54 151.187   1
 -12   3  -1 1389.86 166.215   3
 -12  -3  -1 1236.39 191.873  13
  12  -3   1 1506.02 148.463   4
  12  -3   1 1138.86 164.579  10
 -12  -3  -1 1330.27 153.497   3
  12   3   1 1171.90 153.518   9
  12  -3   1 1559.52 142.964  16
  12   3   1 1353.19 204.785  10
 -13  -3  -1 9081.28 408.293   3
  13  -3   1 8808.52 445.056  10
 -13  -3  -1 9839.16 537.039  13
  13  -3   1 9491.66 369.528   4
  13   3   1 8978.86 530.983  10
  13  -3   1 8504.65 366.468   1
 -13   3  -1 9180.25 429.008   3
  13  -3   1 9684.13 367.100  16
 -14   3  -1 1195.97 170.047   3
  14  -3   1 1177.71 179.363  10
  14   3   1 1010.18 204.210  10
 -14  -3  -1 1273.38 205.144  13
 -14  -3  -1 1231.04 165.994   3
  14  -3   1 1109.23 132.428  16
 -15   3  -1 3642.09 293.855   3
 -15  -3  -1 3457.33 262.337  11
 -15  -3  -1 3687.40 357.803  13
 -15  -3  -1 3624.66 282.375   3
  15   3   1 3554.20 369.108  10
  15  -3   1 3458.19 236.091  16
  15  -3   1 3299.47 303.770  10
  16  -3   1 2295.94 197.096  16
 -16   3  -1 2252.74 238.567   3
  16   3   1 2936.68 346.620  10
 -16  -3  -1 2778.99 322.734  13
 -16  -3  -1 2255.50 231.582   3
  17  -3   1 1788.00 230.842  12
 -17   3  -1 1417.81 199.801   3
 -17  -3  -1 1551.10 249.296  13
 -17  -3  -1 1519.78 202.534   3
  17  -3   1 1820.79 184.035  16
  17   3   1 1424.05 255.793  10
  18  -3   1 1416.03 222.009  12
 -18  -3  -1 1827.91 273.138  13
 -17  -4   1 720.731 150.866   3
 -17  -4   1 1121.59 220.771  13
  17  -4  -1 873.693 141.757  16
  16   4  -1 103.989 117.968  10
  16  -4  -1 76.0246 48.3874  16
 -16  -4   1 34.5477 57.4977   3
 -16  -4   1 13.4105 59.7852  13
  16  -4  -1 61.5523 54.2259   1
 -16   4   1 170.041 85.7723   3
 -16  -4   1 94.6965 52.2775  11
  15  -4  -1 1104.52 142.129  16
 -15  -4   1 976.147 203.271  13
  15  -4  -1 1062.88 148.698   1
 -15  -4   1 1017.12 154.671  11
  15  -4  -1 1077.18 143.110   4
  15   4  -1 1109.69 236.725  10
 -15  -4   1 1002.49 156.712   3
 -15   4   1 1066.92 173.374   3
 -14  -4   1 549.050 152.206  13
  14  -4  -1 623.404 112.315   1
 -14  -4   1 653.971 120.701  11
  14   4  -1 610.587 150.222   9
 -14  -4   1 503.686 111.355   3
  14  -4  -1 525.931 97.2340   4
  14  -4  -1 626.368 110.056  16
 -14   4   1 843.726 148.908   3
  14   4  -1 678.395 181.381  10
  13  -4  -1 690.807 110.205  16
  13   4  -1 520.937 130.072   9
  13  -4  -1 788.265 118.176   1
 -13  -4   1 658.570 122.364  11
  13  -4  -1 628.226 104.601   4
  13   4  -1 497.429 145.640  10
 -13  -4   1 923.887 187.542  13
 -13   4   1 656.640 126.853   3
 -13  -4   1 610.187 120.482   3
 -12  -4   1 1463.74 166.432   3
  12   4  -1 1753.39 231.606   9
 -12  -4   1 1473.36 170.306  11
 -12  -4   1 1198.01 201.189  13
  12   4  -1 1671.19 240.256  10
 -12   4   1 1691.70 190.824   3
 -12   4   1 1436.77 136.250   9
  12  -4  -1 1605.16 153.498   4
  12  -4  -1 1413.99 150.126   1
 -11  -4   1 806.880 160.955  13
 -11  -4   1 914.963 130.721  11
  11   4  -1 886.448 165.374   9
 -11   4   1 974.430 111.967   9
 -11  -4   1 816.284 124.765   3
  11   4  -1 929.905 188.056  10
 -11   4   1 795.157 128.511   3
  11  -4  -1 920.216 118.710   1
  11  -4  -1 1004.08 121.919   4
  10  -4  -1-13.8585 49.6501   4
  10  -4  -1 42.9550 43.7177   1
  10   4  -1-48.6460 63.6181   9
  10   4  -1 71.9852 78.1686  10
 -10   4   1-2.55739 47.6351   3
 -10   4   1 26.8438 50.2019   9
 -10  -4   1 45.1148 56.8077   3
 -10  -4   1 12.4056 44.8502  11
 -10  -4   1-4.07501 47.9289  13
   9   4  -1 200.436 91.7802   9
  -9  -4   1 177.844 63.6500   3
  -9   4   1 179.620 60.7252   9
   9  -4  -1 233.326 66.2847   4
   9   4  -1 231.018 94.5050  10
  -9  -4   1 148.062 74.2559  13
  -9  -4   1 289.966 76.4221  11
  -9   4   1 211.119 72.6867   3
   9  -4  -1 256.608 59.6887   1
  -9  -4   1 143.318 41.8714   5
  -8  -4   1 595.267 77.7404   5
  -8  -4   1 524.764 112.995  13
   8  -4  -1 581.822 81.4855   1
   8   4  -1 465.890 119.656  10
   8  -4  -1 837.225 100.227   4
  -8   4   1 507.067 101.548   3
   8   4  -1 551.909 129.886   9
  -8  -4   1 592.617 98.3596  11
  -8   4   1 596.995 90.3214   9
  -7  -4   1 1742.05 160.661  11
  -7   4   1 1758.57 143.771   9
   7   4  -1 1681.55 207.161   9
  -7  -4   1 1877.48 200.041  13
   7  -4  -1 1569.45 128.259   4
   7  -4  -1 1870.43 132.211   1
  -7   4   1 1898.97 178.914   3
   7   4  -1 1707.51 194.317  10
   7   4  -1 1949.08 150.512  14
  -6   4   1 91.8260 51.2725   3
  -6   4   1 190.121 64.5797   9
   6  -4  -1 108.782 39.7652   1
   6   4  -1 219.747 79.9024  10
   6  -4  -1 219.183 50.9654  16
  -6  -4   1 156.707 40.4499  16
  -6  -4   1 133.845 23.3150   1
   6   4  -1 84.9173 66.6584   9
   6  -4  -1 160.546 47.1848   4
  -6  -4   1 114.140 51.0556  11
   5  -4  -1 4346.14 136.299  10
   5  -4  -1 5077.99 169.051  11
  -5   4   1 4456.74 259.997   3
   5  -4  -1 4797.17 208.592   4
  -5   4   1 4692.09 225.926   9
   5   4  -1 4373.84 261.241  10
  -5  -4   1 5106.66 193.633  16
   5  -4  -1 4602.82 181.914   1
   5  -4  -1 5119.67 214.994  16
   5   4  -1 4554.08 309.758   9
  -5  -4   1 4541.81 240.918  11
  -5  -4   1 4568.13 106.563   1
   4  -4  -1 1565.15 101.217   1
  -4   4   1 1559.83 133.754   9
  -4  -4   1 1559.94 106.458  16
   4   4  -1 1226.08 159.673   9
  -4  -4   1 1598.35 61.2160   1
  -4  -4   1 1582.87 95.4332  12
   4  -4  -1 1361.77 109.281  16
   4  -4  -1 1549.53 120.432   4
  -4   4   1 1515.29 154.088   3
   4  -4  -1 1449.33 74.6433  10
  -4  -4   1 1522.70 48.0313   1
   4   4  -1 1368.00 136.121  10
  -4  -4   1 1492.24 136.185  11
   4  -4  -1 1465.66 97.9430  11
  -3   4   1 1177.38 135.449   3
  -3   4   1 1088.25 114.680   9
  -3   4   1 1182.71 57.8936  10
   3   4  -1 1065.52 146.224   9
   3  -4  -1 1178.64 97.2791  16
   3   4  -1 1133.67 108.911  14
  -3  -4   1 1053.98 87.2557  16
   3   4  -1 872.427 100.497  10
   3  -4  -1 1180.42 66.3406  10
  -3   4   1 1223.84 102.015   6
   3  -4  -1 1188.52 105.982   4
   3  -4  -1 1118.60 90.0541  11
  -3  -4   1 1009.37 111.398  11
   3  -4  -1 1203.10 83.4588   1
  -3  -4   1 1140.85 87.1840  12
   2  -4  -1 855.184 66.4581   1
   2   4  -1 808.271 86.8267  10
   2  -4  -1 762.752 78.6438  13
   2  -4  -1 995.132 97.0926   4
  -2   4   1 673.179 91.9115   9
   2   4  -1 547.709 109.623   9
   2   4  -1 713.868 87.7099  14
   2  -4  -1 829.103 59.3281  10
  -2   4   1 813.459 51.9971  10
  -2  -4   1 671.124 71.2127  16
  -2  -4   1 669.442 72.6630  12
   2  -4  -1 635.246 71.0137  16
  -2   4   1 884.070 116.914   3
  -2   4   1 824.112 84.2715   6
  -2  -4   1 604.904 89.4119  13
  -2  -4   1 874.543 101.213  11
   2  -4  -1 729.339 77.6966  11
   1  -4  -1 16740.2 365.703  13
  -1   4   1 17086.9 254.840  10
   1  -4  -1 16426.1 365.731  11
   1  -4  -1 16950.2 378.179   4
  -1  -4   1 16504.3 369.716  12
   1   4  -1 17060.3 308.297  10
   1  -4  -1 16467.8 329.295  16
  -1  -4   1 15729.1 404.275  13
  -1   4   1 17106.9 308.444   1
  -1  -4   1 16464.8 339.604  16
   1   4  -1 16294.4 502.428   9
   1  -4  -1 16694.2 287.553  10
  -1   4   1 17051.6 439.473   9
  -1  -4   1 17265.1 417.922  11
  -1   4   1 16410.3 353.456   6
   1  -4  -1 17049.6 274.425   1
  -1   4   1 16766.4 487.157   3
   0  -4  -1 61.2636 35.5414  11
   0   4   1 46.6228 28.3553  10
   0  -4   1 42.1655 29.6175  16
   0  -4  -1 28.5301 22.9963  16
   0  -4  -1 67.5852 34.3458  13
   0   4   1 57.8908 21.8139   1
   0  -4  -1 70.1695 29.2711  10
   0  -4  -1 59.8169 19.5830   1
   0  -4   1 46.4980 31.3998  13
   0   4  -1 63.4502 21.5322  10
   0  -4   1 91.9630 45.3409   4
   0   4   1 50.7107 45.8918   9
   0   4  -1 53.5611 14.5016   1
   0  -4   1 54.4640 39.0893  11
   0  -4   1 58.8134 34.2541  12
   0   4  -1 0.64230 61.4614   9
   0  -4   1 70.6238 13.2694   1
   1   4   1 744.990 106.512   9
  -1   4  -1 607.259 47.1590   1
  -1   4  -1 540.383 89.1369   9
   1  -4   1 593.875 41.1562   1
  -1  -4  -1 679.751 85.4347  13
   1  -4   1 630.710 71.4711  13
   1  -4   1 785.238 91.9715  12
   1  -4   1 705.944 85.5866  11
   1   4   1 536.194 52.1054   1
   1  -4   1 795.174 78.8256  16
   1   4   1 602.190 66.2791  10
  -1  -4  -1 619.144 50.4616   1
  -1  -4  -1 653.987 63.3869  16
   1  -4   1 576.193 76.4598   4
  -1   4  -1 622.878 98.0320   3
   2  -4   1 239.256 47.8633  16
  -2   4  -1 100.341 47.2286   3
   2  -4   1 106.611 46.5335   4
  -2  -4  -1 252.289 38.7531  16
  -2   4  -1 126.225 54.7158   9
   2   4   1 336.770 54.1739  14
   2  -4   1 208.976 41.3059  13
  -2   4  -1 174.045 30.7505   1
   2  -4   1 144.583 26.6355   1
   2  -4   1 167.804 44.9964  11
   2   4   1 267.389 70.2414   9
   2   4   1 229.356 51.3299  10
  -2  -4  -1 172.161 30.4840   1
   3   4   1 635.640 72.3843  14
   3  -4   1 643.944 76.7064  11
  -3   4  -1 557.573 84.7243   9
   3   4   1 469.976 77.8696  10
   3  -4   1 507.149 53.9437  13
  -3  -4  -1 473.984 48.3246   1
  -3   4  -1 429.822 85.2397   3
   3   4   1 508.463 93.3610   9
  -3  -4  -1 657.297 55.3616  12
   3  -4   1 600.085 75.3302  16
   3  -4   1 454.292 48.4809   1
   3  -4   1 496.712 71.6009   4
  -3  -4  -1 602.239 57.5334  16
  -4  -4  -1 946.759 74.3199   1
   4  -4   1 843.545 88.8014  16
   4  -4   1 804.009 60.3450  13
  -4  -4  -1 813.263 65.0323  16
   4  -4   1 787.255 68.7151   1
   4   4   1 801.791 79.4898  14
  -4  -4  -1 854.108 50.6980  12
   4   4   1 903.591 112.371  10
  -4   4  -1 823.795 113.491   3
  -4   4  -1 861.668 97.5839   9
   4  -4   1 791.259 82.1827  11
   4   4   1 752.313 116.753   9
   4  -4   1 796.034 89.7253   4
  -5  -4  -1 4987.79 185.817   1
  -5  -4  -1 5415.07 163.054  16
   5  -4   1 5115.49 183.969   1
   5   4   1 5432.82 297.666   9
   5  -4   1 4925.88 130.042  13
   5  -4   1 4743.19 95.8650  10
   5   4   1 5411.89 148.585  16
   5   4   1 5362.84 202.578  14
   5  -4   1 5200.05 152.461  13
   5   4   1 5302.37 269.402  10
  -5   4  -1 4874.74 267.853   3
   5  -4   1 4659.11 120.400  10
  -5   4  -1 4948.62 221.929   9
   5  -4   1 5257.05 223.227  16
   5  -4   1 4924.21 214.933   4
  -6   4  -1 7259.08 332.716   3
   6   4   1 7114.93 168.579  16
   6  -4   1 6552.14 137.085  13
   6  -4   1 6787.67 227.777   1
  -6  -4  -1 7244.02 190.888  16
   6   4   1 7150.40 333.756  10
   6  -4   1 7171.27 166.176  13
   6  -4   1 7106.39 264.944   4
   6  -4   1 7047.74 144.347  10
   6  -4   1 7112.85 266.491  16
  -6   4  -1 7109.41 261.029   9
   6  -4   1 6409.53 187.280  10
   6   4   1 6719.92 338.807   9
   6   4   1 7383.10 243.753  14
   7  -4   1 270.768 31.5862  13
   7  -4   1 353.704 67.9061  16
  -7   4  -1 267.597 78.8392   3
  -7   4  -1 256.469 62.0003   9
   7   4   1 359.197 92.5871   9
   7  -4   1 187.233 45.6800  10
   7   4   1 298.548 88.0961  10
   7  -4   1 197.948 50.4025   1
   7  -4   1 238.401 25.9754  13
   7  -4   1 302.296 67.5054   4
  -7  -4  -1 188.864 70.2992  13
  -8  -4  -1 1482.07 181.791  13
  -8   4  -1 1940.38 137.473   9
   8  -4   1 1548.88 136.296  16
   8   4   1 1784.82 196.276  10
   8  -4   1 1593.64 79.5711   2
   8  -4   1 1908.10 139.370   1
   8   4   1 1580.34 175.750   9
   8  -4   1 1478.74 121.800  10
  -8   4  -1 1816.68 176.113   3
   8  -4   1 1785.60 144.309   4
  -8  -4  -1 1786.51 159.531   3
   9   4   1 1970.28 199.275   9
   9  -4   1 2126.62 158.023   1
  -9   4  -1 1883.43 187.659   3
   9  -4   1 2284.76 170.008   4
  -9   4  -1 2019.98 139.111   9
  -9  -4  -1 2082.78 178.853   3
   9  -4   1 2224.22 166.897  16
   9   4   1 2339.41 232.898  10
   9  -4   1 1708.81 146.399  10
  -9  -4  -1 2250.07 232.473  13
 -10  -4  -1 184.495 67.7412   3
  10   4   1 47.3828 77.3988  10
  10  -4   1 95.8680 42.9909  16
  10  -4   1 206.474 59.4435   1
  10  -4   1 230.362 73.0369   4
  10  -4   1 87.1824 49.8451  10
 -10  -4  -1 113.474 71.1048  13
  10   4   1 99.8658 61.2837   9
 -10   4  -1 142.929 49.9887   9
 -10   4  -1 185.839 75.9602   3
 -11  -4  -1 101.446 52.8971   3
 -11   4  -1 162.181 69.3758   3
  11  -4   1 110.154 54.2744  10
  11  -4   1 205.725 69.6794   4
  11  -4   1 325.256 76.6367   1
  11   4   1 266.734 111.214  10
  11   4   1 239.813 82.4026   9
  11  -4   1 236.529 67.5402  16
 -11  -4  -1 204.503 83.8141  13
 -12   4  -1 3025.26 258.779   3
  12  -4   1 3019.65 215.060   1
  12   4   1 3001.88 259.601   9
 -12  -4  -1 2618.79 283.798  13
  12  -4   1 3083.25 217.106  16
  12   4   1 2931.23 302.642  10
  12  -4   1 3361.30 225.808   4
 -12  -4  -1 2874.09 231.914   3
  12  -4   1 2763.58 226.736  10
  13  -4   1 4148.71 257.513  16
  13  -4   1 3784.87 253.340   1
  13  -4   1 4052.50 254.674   4
 -13   4  -1 4126.53 305.146   3
 -13  -4  -1 3986.77 285.459  11
 -13  -4  -1 4239.61 293.584   3
 -13  -4  -1 4414.08 380.317  13
  13   4   1 4020.41 299.390   9
  13   4   1 4117.89 368.564  10
  14  -4   1 6015.66 320.857  16
  14   4   1 5455.73 438.111  10
 -14   4  -1 5203.86 350.991   3
 -14  -4  -1 5839.44 453.545  13
  14  -4   1 5538.24 308.256   4
 -14  -4  -1 5510.38 343.781  11
 -14  -4  -1 5168.33 334.415   3
  15  -4   1 314.133 92.2377   4
 -15  -4  -1 430.334 136.131  13
 -15  -4  -1 265.798 95.6906   3
  15   4   1 338.590 136.865  10
 -15  -4  -1 443.772 113.114  11
  15  -4   1 467.125 93.1270  16
 -15   4  -1 279.110 100.563   3
 -16  -4  -1 1308.68 187.145   3
  16  -4   1 1191.24 155.264  16
  16   4   1 1368.98 244.279  10
 -16  -4  -1 859.448 185.291  13
 -16  -4  -1 1198.41 176.777  11
 -16   4  -1 1070.33 174.529   3
  17  -4   1-54.7485 42.4888  16
  17  -4   1 43.2013 73.6403  12
  17  -5  -1-20.2106 54.4439   4
  16   5  -1 8.61986 81.6852  10
  16  -5  -1 421.766 117.066   1
 -16  -5   1 253.433 101.917  11
  16  -5  -1 376.820 100.723  16
 -16  -5   1 222.707 96.9513   3
  16  -5  -1 391.171 104.394   4
 -16  -5   1 365.837 158.921  13
  15  -5  -1 664.008 120.498   4
 -15   5   1 727.725 151.623   3
  15   5  -1 591.318 180.366  10
  15  -5  -1 637.241 125.962   1
  15  -5  -1 596.192 116.509  16
 -15  -5   1 689.280 140.846  11
 -15  -5   1 727.855 194.384  13
 -15  -5   1 572.412 125.258   3
 -14  -5   1 225.399 109.579  13
 -14  -5   1 313.003 92.5536  11
  14  -5  -1 174.604 65.6973  16
 -14   5   1 350.823 100.397   3
  14   5  -1 363.242 120.126   9
  14  -5  -1 227.411 83.7906   1
  14  -5  -1 347.373 89.5660   4
  14   5  -1 331.710 127.974  10
  13  -5  -1-21.9345 40.6726  16
  13  -5  -1 46.0280 60.2894   4
 -13   5   1-21.3951 48.2591   3
  13   5  -1 47.9706 56.0789   9
  13   5  -1 17.5458 75.1976  10
  13  -5  -1 9.51931 47.9929   1
 -13  -5   1-4.57988 58.8520  13
 -13  -5   1 44.8108 49.8517  11
  12  -5  -1 375.858 84.8304   1
 -12  -5   1 329.479 90.9102  11
 -12   5   1 198.139 81.6912   3
  12   5  -1 368.718 137.715  10
 -12  -5   1 447.523 130.441  13
  12   5  -1 389.466 120.369   9
  12  -5  -1 448.170 90.8361   4
  12  -5  -1 415.294 88.0266  16
  11   5  -1-69.4631 81.4904  10
 -11  -5   1 5.78455 43.5287  11
  11  -5  -1 29.6120 42.6005  16
 -11  -5   1 72.8770 70.0207  13
  11  -5  -1 48.1741 43.8302   1
 -11   5   1 63.6865 55.0806   9
  11  -5  -1 32.5050 47.1945   4
  11   5  -1 72.7479 77.6252   9
 -11   5   1 27.5073 61.6260   3
 -10  -5   1 3030.06 247.954  11
  10  -5  -1 3009.81 208.957   4
  10   5  -1 3151.74 303.545  10
 -10  -5   1 3245.09 312.773  13
 -10   5   1 3357.50 271.067   3
  10  -5  -1 3238.12 221.744  16
  10   5  -1 2757.44 292.121   9
  10  -5  -1 2857.51 195.275   1
 -10   5   1 3332.75 217.860   9
  -9   5   1 283.868 82.1908   9
   9  -5  -1 210.643 58.2776   1
  -9  -5   1 12.6074 59.1385  13
   9  -5  -1 260.601 71.2983   4
   9   5  -1 116.617 83.9349  10
  -9   5   1 162.619 63.9262   3
   9   5  -1 222.115 92.2298   9
   9  -5  -1 154.323 59.4312  16
  -9  -5   1 179.180 69.4071  11
   8  -5  -1 1378.01 136.796   4
  -8  -5   1 1342.41 159.902  11
   8  -5  -1 1301.05 136.120  16
   8   5  -1 1476.79 192.465  10
   8   5  -1 1713.89 156.711  14
  -8   5   1 1441.82 148.127   9
   8   5  -1 1354.30 197.782   9
   8  -5  -1 1532.80 130.785   1
  -8   5   1 1622.59 183.561   3
  -8  -5   1 1386.55 192.929  13
   7   5  -1 1552.91 190.198  10
   7  -5  -1 1542.02 139.897  16
   7  -5  -1 1692.44 129.022   1
   7  -5  -1 1680.18 144.595   4
   7   5  -1 1670.80 150.808  14
  -7   5   1 1789.40 160.132   9
   7   5  -1 1393.52 192.657   9
  -7  -5   1 1761.23 207.891  13
  -7   5   1 1408.80 170.223   3
  -7  -5   1 1609.37 123.238  16
  -7  -5   1 1545.92 167.857  11
   6   5  -1 2757.94 261.494   9
  -6  -5   1 2552.08 236.540  13
   6  -5  -1 2798.05 143.959  11
   6   5  -1 2469.10 216.120  10
   6  -5  -1 2938.66 185.015   4
   6   5  -1 3037.48 194.969  14
   6  -5  -1 2520.23 173.209  16
  -6   5   1 2981.38 240.818   3
  -6  -5   1 3057.44 166.902  16
  -6  -5   1 3115.33 226.006  11
  -6   5   1 3094.42 206.855   9
   6  -5  -1 3003.87 163.170   1
  -6  -5   1 2861.34 109.450   1
   5  -5  -1-2.15404 17.5993  11
  -5  -5   1 3.56288 3.44750   1
  -5   5   1 42.6861 46.3831   9
  -5  -5   1-23.6692 37.5833  11
  -5   5   1 25.0715 43.4140   3
   5   5  -1-27.8883 48.4878  14
   5   5  -1-48.7568 54.6932   9
  -5  -5   1 27.8644 20.7327  12
  -5  -5   1 6.52133 5.14376   1
  -5  -5   1-2.08390 47.6998  13
  -5  -5   1-2.18773 23.2503  16
   5  -5  -1-17.3494 31.4182   1
   5  -5  -1 10.2244 15.8907  10
   5   5  -1-1.87469 45.5703  10
   5  -5  -1 19.2579 42.5919   4
   5  -5  -1 23.5373 28.0127  16
   4   5  -1 4720.35 240.117  14
  -4  -5   1 4245.76 253.428  11
   4  -5  -1 4347.35 211.222  16
  -4   5   1 4817.67 226.638   6
  -4  -5   1 4649.31 186.593  12
   4   5  -1 4425.54 316.007   9
   4  -5  -1 4315.86 130.319  10
  -4   5   1 4564.09 290.833   3
  -4  -5   1 4497.10 198.911  16
   4  -5  -1 4631.75 180.387   1
   4  -5  -1 4681.37 197.357  13
  -4  -5   1 4464.17 282.418  13
  -4   5   1 4778.09 258.083   9
   4  -5  -1 4733.12 228.321   4
   4  -5  -1 4755.87 205.568  11
   4   5  -1 4542.61 244.629  10
   3  -5  -1 231.891 49.5330  13
   3  -5  -1 235.008 52.4865  11
   3   5  -1 248.079 61.0496  14
  -3   5   1 180.246 61.2210   9
   3  -5  -1 254.226 56.8241  16
   3   5  -1 315.747 66.0788  10
  -3  -5   1 258.295 49.3115  12
  -3   5   1 321.648 63.8146   6
   3  -5  -1 230.253 34.2390  10
  -3   5   1 280.978 30.1715  10
   3   5  -1 328.020 103.676   9
  -3  -5   1 284.453 53.9077  16
   3  -5  -1 273.029 43.5509   1
   3  -5  -1 333.952 72.1616   4
  -3   5   1 206.310 74.5876   3
  -3  -5   1 237.850 75.7016  13
  -3  -5   1 265.194 69.0494  11
  -2  -5   1 4568.55 250.110  11
  -2   5   1 4697.46 258.417   9
   2  -5  -1 4873.01 217.733  13
  -2   5   1 4866.40 129.914  10
   2   5  -1 4835.97 199.766  10
   2   5  -1 4792.15 308.030   9
  -2  -5   1 5014.65 217.960  12
   2  -5  -1 4634.20 159.463   1
  -2   5   1 4819.15 295.297   3
   2   5  -1 5114.57 250.832  14
   2  -5  -1 4825.48 221.773  11
   2  -5  -1 5072.17 234.957   4
  -2   5   1 4496.44 212.698   6
   2  -5  -1 4516.62 152.763  10
   2  -5  -1 4884.92 211.712  16
  -2  -5   1 4526.45 255.351  13
  -2  -5   1 4945.55 209.383  16
   1  -5  -1 115.619 42.6950  16
  -1   5   1 116.355 50.5817   9
  -1  -5   1 53.0618 39.8983   4
  -1   5   1 87.3085 57.6077   3
  -1   5   1 113.598 49.9744   6
   1  -5  -1 81.1775 24.5478   1
   1   5  -1 90.5283 33.8800  10
   1   5  -1 73.5754 54.7651   9
  -1  -5   1 109.905 53.4786  11
   1  -5  -1 121.976 33.4126  10
   1  -5  -1 105.257 51.8297   4
  -1  -5   1 102.125 35.4376  12
  -1   5   1 87.1365 27.4989  10
   1  -5  -1 54.3672 37.4836  11
  -1  -5   1 109.553 37.2179  16
   0  -5   1 11389.1 375.598  11
   0  -5   1 11695.0 326.448  16
   0   5   1 12102.3 428.242   9
   0   5  -1 11491.7 187.347   1
   0  -5   1 11150.3 148.407   1
   0  -5   1 11646.9 368.442  13
   0   5   1 11818.5 257.795  10
   0   5  -1 11717.2 208.073  10
   0  -5  -1 11956.0 308.645  16
   0   5  -1 11597.5 355.668   6
   0   5  -1 11399.4 441.651   9
   0  -5  -1 11345.1 222.671   1
   0   5  -1 10997.5 435.309   3
   0   5   1 11091.8 261.049   1
   0  -5  -1 11978.5 368.112  11
   0  -5   1 11310.2 343.456   4
   0  -5   1 12254.5 374.683  12
  -1   5  -1 2163.00 188.799   9
  -1   5  -1 2195.29 158.465   6
  -1   5  -1 2031.05 56.0501  10
   1  -5   1 1993.07 156.208  11
  -1   5  -1 2282.34 200.374   3
  -1  -5  -1 2260.37 131.257  16
   1   5   1 2317.83 196.452   9
   1   5   1 2057.44 107.324   1
  -1  -5  -1 2214.45 165.351  11
   1  -5   1 2184.18 81.5573   1
  -1  -5  -1 2186.48 94.1972   1
   1  -5   1 2250.14 153.094  13
  -1  -5  -1 2301.51 171.680  13
   1  -5   1 2118.76 153.237   4
   1  -5   1 2109.95 161.554  12
  -1   5  -1 2220.61 97.2717   1
   1   5   1 2261.99 128.299  10
   1  -5   1 2153.75 144.284  16
   2  -5   1 3245.42 170.743  13
  -2  -5  -1 3352.48 208.460  11
   2  -5   1 3770.51 203.311   4
  -2  -5  -1 3710.85 122.935   1
  -2   5  -1 3614.62 202.598   6
   2  -5   1 3510.81 217.567  12
   2   5   1 3406.55 184.692  14
  -2  -5  -1 3284.85 155.206  16
   2   5   1 3531.27 175.320  10
  -2   5  -1 3880.65 260.384   3
  -2  -5  -1 3564.52 224.553  13
   2  -5   1 3415.31 198.849  11
   2  -5   1 3738.45 123.363   1
   2   5   1 3426.13 241.107   9
   2  -5   1 3469.90 185.556  16
  -2   5  -1 3821.71 242.174   9
   3  -5   1 614.559 83.7787  16
   3  -5   1 713.111 62.2855   1
   3  -5   1 669.234 73.9362  13
  -3  -5  -1 649.772 66.8696  12
  -3  -5  -1 722.564 102.883  11
  -3  -5  -1 563.686 63.7939  16
   3   5   1 543.056 87.2758  10
  -3   5  -1 843.168 126.374   3
   3   5   1 549.775 105.494   9
  -3  -5  -1 560.970 96.6493  13
  -3   5  -1 778.313 110.022   9
   3  -5   1 518.558 78.8049  11
  -3  -5  -1 798.927 60.0450   1
  -3   5  -1 766.523 99.3146   6
   3  -5   1 705.049 93.8193   4
   3   5   1 478.394 71.6465  14
   4  -5   1 1560.77 99.0152   1
   4   5   1 1441.00 165.708   9
   4   5   1 1588.82 125.136  14
   4  -5   1 1432.53 127.229  16
  -4  -5  -1 1624.60 153.865  11
  -4   5  -1 1553.02 146.401   9
   4  -5   1 1547.01 134.233   4
   4   5   1 1570.52 142.986  10
   4  -5   1 1248.23 116.680  11
  -4  -5  -1 1507.05 162.405  13
  -4  -5  -1 1575.69 90.1260  12
  -4  -5  -1 1621.56 91.5446   1
  -4  -5  -1 1627.80 106.448  16
   4  -5   1 1680.57 106.522  13
  -4   5  -1 1629.59 174.867   3
   5  -5   1 2118.12 156.625  16
  -5  -5  -1 2207.67 79.2660  12
  -5  -5  -1 2189.35 120.819  16
  -5  -5  -1 2051.59 197.023  13
   5  -5   1 2097.85 158.629   4
  -5   5  -1 1935.68 162.354   9
  -5   5  -1 1852.01 186.431   3
   5   5   1 2054.23 200.860   9
  -5  -5  -1 2027.64 112.332   1
   5   5   1 2193.46 183.443  10
   5  -5   1 1950.84 119.550   1
   5  -5   1 2059.96 107.297  13
   5  -5   1 2230.09 152.195  11
   6   5   1 2751.44 217.697  10
   6  -5   1 2684.05 180.954   4
  -6  -5  -1 2491.95 127.071  16
   6  -5   1 2693.34 110.176  13
   6  -5   1 2410.56 171.285  16
  -6  -5  -1 2714.61 237.903  13
  -6  -5  -1 3001.76 150.924   1
   6  -5   1 2957.02 156.840   1
  -6   5  -1 2962.67 195.635   9
  -6   5  -1 2895.80 234.600   3
   6   5   1 2759.64 238.162   9
  -7   5  -1 330.680 79.0246   9
  -7  -5  -1 216.208 40.4119  16
  -7   5  -1 225.731 75.2011   3
   7   5   1 266.324 87.5413  10
  -7  -5  -1 298.825 58.5753   1
   7  -5   1 275.535 67.5018  16
   7  -5   1 314.970 61.9523   1
   7  -5   1 359.575 78.8372   4
   7   5   1 161.850 69.3277   9
  -7  -5  -1 252.549 84.8722  13
  -8  -5  -1 7238.09 272.687   1
   8   5   1 7280.63 399.724   9
   8  -5   1 7160.18 308.006   4
  -8   5  -1 7228.60 377.234   3
   8  -5   1 7034.50 272.082   1
   8   5   1 7311.06 391.298  10
  -8   5  -1 7410.45 299.351   9
   8  -5   1 7258.90 311.754  16
  -8  -5  -1 7891.52 438.765  13
  -9  -5  -1 2642.03 225.378  11
   9  -5   1 2166.75 161.776   1
   9   5   1 2590.24 253.988  10
   9   5   1 2525.85 242.410   9
   9  -5   1 2663.46 193.829   4
  -9   5  -1 2777.58 185.508   9
  -9   5  -1 2227.96 215.876   3
   9  -5   1 2465.02 189.216  16
  -9  -5  -1 2422.84 258.971  13
 -10  -5  -1 1391.09 168.659  11
  10   5   1 1176.23 172.545   9
  10   5   1 1278.36 191.126  10
 -10  -5  -1 1505.87 211.871  13
 -10   5  -1 1288.17 170.741   3
 -10   5  -1 1603.86 141.708   9
  10  -5   1 1492.99 152.121   4
  10  -5   1 1309.01 136.402   1
  10  -5   1 1433.35 151.343  16
 -11  -5  -1-59.9213 81.6554  13
  11   5   1-48.3176 64.2664   9
  11   5   1 103.169 103.470  10
 -11  -5  -1 71.1834 57.2684  11
  11  -5   1 79.9291 56.5042  16
 -11   5  -1 14.3595 47.5700   3
  11  -5   1-11.6528 33.3729   1
  11  -5   1 11.4370 59.8972   4
 -12   5  -1-0.72629 56.5180   3
 -12  -5  -1 40.1646 52.4988  11
  12  -5   1-46.4613 42.9418  16
  12   5   1 17.0419 51.9173   9
  12  -5   1-45.4673 52.9546   4
  12  -5   1 47.3521 51.6418   1
  12   5   1 65.9860 78.5139  10
 -12  -5  -1 8.78841 55.3095  13
  13   5   1-5.05562 74.1816   9
  13  -5   1 37.8498 46.6999   1
 -13  -5  -1-38.4073 79.4711  13
 -13  -5  -1 35.9803 49.9238  11
 -13   5  -1 34.8002 63.2186   3
  13  -5   1 1.34816 48.0610   4
  13  -5   1 10.3315 40.4987  16
 -14   5  -1 69.7096 62.5576   3
  14   5   1 102.463 91.3195  10
  14  -5   1 72.3945 56.4838   4
 -14  -5  -1 89.1495 79.7772  13
  14  -5   1 37.9979 48.3135  16
 -14  -5  -1 157.596 78.4384   3
 -14  -5  -1 164.287 85.9860  11
  15  -5   1-74.9511 69.9628   4
 -15   5  -1 78.1063 73.0233   3
 -15  -5  -1-37.2977 63.9235  13
 -15  -5  -1-71.6329 80.3558   3
  15  -5   1 245.139 80.6861  16
  15   5   1 142.034 108.818  10
 -15  -5  -1 305.112 103.877  11
 -16  -5  -1 139.717 70.8198  11
 -16  -5  -1-97.5143 77.1191  13
  16  -5   1 14.0574 58.0670  12
  16  -5   1 33.8375 44.3337  16
  16  -5   1 275.472 86.2262   4
  17  -5   1 448.894 110.474  16
 -16  -6   1 74.4632 65.6301  11
 -15  -6   1 10.4663 51.7799  11
  15  -6  -1-6.79072 48.3887  16
  15   6  -1 120.145 132.292  10
  15  -6  -1 71.7472 74.0800   4
  15  -6  -1-37.6732 61.7825   1
 -14  -6   1 17.5502 67.2756  13
  14  -6  -1 179.000 79.4226   1
 -14   6   1 135.996 73.4340   3
  14  -6  -1 115.296 61.4986  16
  14  -6  -1 15.6840 46.4535   4
 -14  -6   1 54.3409 58.4094  11
  14   6  -1 316.066 123.087   9
  14   6  -1 80.7459 86.7930  10
 -13  -6   1 64.8540 55.2328  11
  13   6  -1-48.1871 88.5495  10
  13  -6  -1 145.638 65.4356  16
 -13   6   1 89.2392 73.4578   3
  13  -6  -1 95.8601 63.0703   1
  13  -6  -1 78.4875 62.2810   4
  13   6  -1 237.525 92.0840   9
 -12  -6   1 1059.14 171.752  11
  12  -6  -1 1104.23 138.548   1
  12  -6  -1 941.388 138.504   4
  12   6  -1 913.862 186.712  10
  12   6  -1 655.685 151.951   9
 -12   6   1 863.607 157.103   3
 -12  -6   1 831.485 187.327  13
  12  -6  -1 1165.38 153.108  16
  11   6  -1 900.010 192.034   9
 -11  -6   1 934.731 191.612  13
  11  -6  -1 939.320 136.137   4
 -11   6   1 808.829 126.424   9
  11  -6  -1 760.139 112.192   1
 -11   6   1 690.235 146.482   3
  11   6  -1 918.788 178.124  10
  11  -6  -1 754.240 123.200  16
 -11  -6   1 976.042 164.497  11
  10   6  -1 264.591 112.697  10
 -10   6   1 175.340 69.2791   3
  10   6  -1-11.4494 73.5626   9
 -10   6   1 188.441 72.9654   9
 -10  -6   1 149.899 74.6032  11
  10  -6  -1 152.452 57.5346   1
  10  -6  -1 149.904 60.7445  16
  10  -6  -1 247.578 80.6688   4
 -10  -6   1 119.127 81.1564  13
  -9   6   1 484.352 108.428   9
   9  -6  -1 433.794 81.0151   1
   9   6  -1 384.097 113.343  10
   9   6  -1 553.653 148.608   9
   9  -6  -1 418.607 93.8600   4
  -9   6   1 506.070 120.739   3
  -9  -6   1 424.180 126.920  13
  -9  -6   1 272.737 84.8167  11
   9  -6  -1 436.647 89.4525  16
  -8   6   1 65.9941 67.1530   9
  -8  -6   1 116.515 75.3143  13
   8   6  -1 38.6629 51.2049  14
   8  -6  -1-84.5560 45.8754  16
   8   6  -1 57.4614 67.5871  10
   8   6  -1 27.9601 72.8004   9
   8  -6  -1-18.5506 48.7775   4
   8  -6  -1-29.5413 35.5829   1
  -8  -6   1 30.3918 45.5417  11
  -8   6   1 0.36262 50.5727   3
  -7  -6   1 2137.69 212.099  11
   7   6  -1 2237.72 216.048  10
  -7   6   1 2013.41 217.337   3
   7   6  -1 2133.31 250.691   9
  -7  -6   1 2021.24 232.296  13
   7  -6  -1 2176.69 179.077  16
   7   6  -1 2350.09 189.447  14
   7  -6  -1 2050.12 175.534   4
  -7   6   1 2116.61 192.031   9
  -7  -6   1 1882.90 146.452  16
   7  -6  -1 2113.60 150.448   1
   6   6  -1 108.052 54.1489  14
  -6   6   1 89.0833 72.2076   9
  -6  -6   1 37.8428 31.6787  16
   6  -6  -1 15.6741 36.9879  16
   6   6  -1 80.6799 63.3346  10
   6  -6  -1 75.4821 35.6825  11
  -6   6   1 132.205 81.3755   3
   6  -6  -1 120.523 45.4272   1
   6  -6  -1 136.006 43.8145  13
   6  -6  -1 86.2634 50.6247   4
   6   6  -1 149.924 87.3148   9
  -6  -6   1 84.7489 64.8919  11
  -6  -6   1 214.429 87.7523  13
  -6   6   1 120.380 54.3306   6
  -5  -6   1 56.1363 66.3246  11
   5   6  -1-15.3509 50.1910  14
  -5   6   1-43.4426 68.6104   9
   5  -6  -1 28.8567 38.0158  16
   5  -6  -1 19.9719 30.2251  11
  -5  -6   1 10.7207 42.7914  13
   5   6  -1-29.7397 62.4801   9
  -5  -6   1-30.2584 31.8715  16
   5  -6  -1-3.22421 26.6948   1
  -5   6   1-13.3147 40.1802   6
   5  -6  -1 60.2196 55.7354   4
  -5   6   1 89.6129 63.0336   3
   5   6  -1 31.7104 51.1527  10
  -5  -6   1-19.9558 21.1898  12
  -4  -6   1-32.0638 63.3701  13
   4  -6  -1-21.7144 25.1888   1
  -4  -6   1 10.7480 25.8994  12
   4  -6  -1-6.29625 50.6435   4
  -4   6   1-60.8692 73.1627   9
  -4   6   1-6.62237 36.9084   6
   4  -6  -1 15.9046 29.1021  11
  -4  -6   1-28.8600 50.8424  11
   4   6  -1-80.0808 81.4524   9
   4   6  -1 51.0857 43.1087  14
   4  -6  -1-95.4273 45.6053  16
  -4  -6   1-25.0121 31.5419  16
  -4   6   1 1.00836 43.6861   3
   4   6  -1 7.76495 44.1743  10
   3   6  -1 323.722 73.9770  14
  -3   6   1 303.369 84.3523   9
   3  -6  -1 344.281 69.2524  11
  -3  -6   1 362.861 91.5944  11
   3   6  -1 173.160 55.9607  10
   3  -6  -1 260.821 73.4428   4
  -3   6   1 366.472 97.8411   3
   3   6  -1 295.676 103.204   9
  -3  -6   1 348.322 65.4788  16
  -3   6   1 342.668 71.6975   6
  -3  -6   1 244.023 55.9312  12
  -3   6   1 322.260 30.4361  10
  -3  -6   1 332.445 84.7655  13
   3  -6  -1 269.479 62.9874  16
   3  -6  -1 276.054 46.7525   1
  -2  -6   1 73.1331 51.9139  13
  -2   6   1 54.7142 19.3771  10
  -2   6   1 57.9516 53.1869   6
  -2  -6   1 6.73249 47.7633  11
   2  -6  -1 69.2388 46.3342  11
   2  -6  -1 0.50731 30.7926  16
   2  -6  -1 82.4357 26.3988   1
  -2  -6   1 12.1899 32.7339  12
  -2   6   1-7.12707 72.7874   9
   2   6  -1 76.1734 41.5062  10
   2  -6  -1 120.083 57.1047   4
   2  -6  -1 23.9065 29.2086  13
  -2   6   1 134.032 69.3889   3
   2   6  -1-7.92668 66.4906   9
   2   6  -1 40.1871 41.2319  14
  -2  -6   1 61.6914 33.7169  16
   1  -6  -1 1371.75 123.198  16
  -1  -6   1 1392.27 126.640  16
   1  -6  -1 1580.57 145.851  13
   1  -6  -1 1487.45 88.1856   1
  -1   6   1 1368.55 174.472   3
  -1  -6   1 1477.70 155.846  11
  -1   6   1 1546.52 87.9071  10
  -1  -6   1 1475.79 141.600   4
   1   6  -1 1456.92 96.6978  10
  -1  -6   1 1352.90 132.468  12
  -1  -6   1 1465.22 154.768  13
   1  -6  -1 1293.68 136.388  11
   1  -6  -1 1437.27 143.127   4
   1   6  -1 1518.37 181.572   9
  -1   6   1 1560.11 174.206   9
   0   6  -1 87.3699 24.5493  10
   0  -6  -1 72.2746 59.5923   4
   0  -6   1 108.130 45.5753  16
   0   6  -1 105.215 71.6036   9
   0  -6  -1 56.6398 45.9186  11
   0  -6   1 161.370 64.9437   4
   0  -6   1 113.103 57.3051  13
   0   6   1 175.769 76.4201   3
   0   6   1 94.2994 33.3468  10
   0  -6   1 107.218 57.4096  11
   0  -6  -1 75.1836 34.0705  16
   0   6   1 89.4954 59.0128   9
   0  -6   1 40.0319 35.7085  12
   0   6  -1 99.0234 68.4095   3
   0  -6  -1 107.507 51.7342  13
   0  -6  -1 96.2151 23.5764   1
  -1  -6  -1 409.251 85.8186  11
   1  -6   1 436.299 87.1619  11
  -1   6  -1 381.125 101.813   9
  -1  -6  -1 378.956 65.0043  16
  -1  -6  -1 535.238 97.1949  13
  -1   6  -1 386.121 82.3147   6
   1   6   1 466.482 66.7265  10
   1  -6   1 502.618 93.8937   4
   1   6   1 515.526 110.229   9
   1  -6   1 459.488 78.1104  16
   1  -6   1 349.690 76.6501  12
  -1   6  -1 338.827 95.9921   3
   1  -6   1 471.467 41.4084   1
  -1  -6  -1 497.075 45.8834   1
   2   6   1 833.305 104.015  14
   2  -6   1 822.861 108.482   4
   2   6   1 812.700 91.1858  10
  -2  -6  -1 1017.63 101.759  12
   2  -6   1 771.810 60.1827   1
  -2   6  -1 872.765 142.620   3
  -2  -6  -1 939.479 125.570  11
   2  -6   1 872.563 120.531  12
  -2  -6  -1 1045.26 99.3000  16
   2   6   1 868.603 134.375   9
   2  -6   1 1004.96 113.515  16
  -2  -6  -1 841.305 57.1387   1
  -2  -6  -1 836.566 121.550  13
  -2   6  -1 844.177 129.372   9
  -2   6  -1 773.306 109.205   6
   2  -6   1 910.334 120.298  11
  -3  -6  -1 3466.22 256.825  13
  -3  -6  -1 3489.74 176.943  12
   3   6   1 3743.87 214.221  14
  -3  -6  -1 3635.89 245.572  11
   3  -6   1 3805.14 229.203  11
  -3  -6  -1 3557.84 116.522   1
   3   6   1 3213.46 190.507  10
   3   6   1 3570.62 273.298   9
  -3   6  -1 3439.55 273.987   3
   3  -6   1 3434.50 212.824   4
   3  -6   1 3351.04 136.554   1
  -3   6  -1 3612.02 224.553   6
   3  -6   1 3594.14 192.904  13
  -3   6  -1 4219.53 272.047   9
   3  -6   1 3286.92 203.005  16
   3  -6   1 3756.43 257.114  12
  -3  -6  -1 3448.68 177.404  16
   4   6   1 6909.42 384.976   9
  -4  -6  -1 6358.65 164.665   1
   4  -6   1 6810.96 300.313  11
   4  -6   1 6431.73 242.938  13
   4  -6   1 6809.42 297.906  16
   4   6   1 6832.25 283.927  14
  -4   6  -1 5838.65 355.292   3
  -4  -6  -1 6674.97 368.778  13
  -4   6  -1 6762.60 308.331   6
  -4   6  -1 6618.65 333.352   9
   4   6   1 6846.57 299.730  10
   4  -6   1 6756.57 299.929   4
  -4  -6  -1 6996.56 220.262  12
   4  -6   1 6077.32 200.667   1
  -4  -6  -1 6660.35 338.437  11
  -4  -6  -1 6638.70 240.513  16
  -5   6  -1 11791.7 506.172   3
   5   6   1 12584.6 436.514  10
   5  -6   1 12509.0 398.295  11
   5   6   1 13165.2 539.025   9
  -5   6  -1 12736.0 428.573   6
   5  -6   1 12277.0 304.048   1
  -5  -6  -1 12323.0 519.336  13
   5  -6   1 11794.2 304.431  13
   5  -6   1 12587.2 410.498  16
  -5  -6  -1 12889.9 479.535  11
   5  -6   1 12519.9 412.205   4
  -5  -6  -1 12472.4 325.171  16
   5   6   1 12589.2 382.804  14
  -5   6  -1 12576.3 454.195   9
   6  -6   1 5046.00 211.276   1
  -6  -6  -1 4638.79 295.562  11
  -6  -6  -1 5030.03 205.384  16
  -6   6  -1 5051.07 334.857   3
   6  -6   1 5081.97 269.061   4
   6   6   1 5146.05 343.551   9
  -6  -6  -1 5248.15 354.900  13
   6   6   1 5396.59 250.496  14
   6  -6   1 4884.98 264.956  16
  -6   6  -1 5060.29 282.192   9
   6   6   1 5136.18 302.346  10
   7   6   1 1804.16 147.930  14
  -7  -6  -1 1912.74 199.903  11
   7   6   1 2075.31 225.150   9
  -7  -6  -1 2075.64 233.258  13
   7   6   1 2097.31 209.193  10
  -7   6  -1 2003.42 180.289   9
   7  -6   1 1781.83 134.722   1
   7  -6   1 1914.71 171.086  16
  -7   6  -1 2190.70 228.157   3
   7  -6   1 1767.80 166.882   4
  -8   6  -1 10.8026 52.7918   9
   8  -6   1 8.05325 33.1467   1
  -8   6  -1 23.1611 50.2208   3
   8   6   1 21.8319 75.3050  10
   8  -6   1 40.7454 53.9571   4
  -8  -6  -1-44.4278 67.4631  13
   8   6   1-37.6280 53.0951   9
   8  -6   1-54.4306 45.9494  16
  -8  -6  -1 79.9216 63.2858  11
   9  -6   1 224.160 65.7553  16
   9   6   1 149.173 89.0320   9
  -9  -6  -1 232.240 78.9146  11
  -9   6  -1 242.145 78.4486   9
  -9  -6  -1 71.0022 61.1217  13
   9  -6   1 212.283 59.5323   1
   9  -6   1 285.162 80.2132   4
  -9   6  -1 162.401 71.6408   3
   9   6   1 292.654 106.005  10
  10   6   1 253.332 93.7475   9
  10   6   1 373.371 117.178  10
  10  -6   1 292.644 72.0147   1
 -10  -6  -1 370.507 126.532  13
 -10   6  -1 248.868 87.4586   3
  10  -6   1 385.306 90.1592  16
  10  -6   1 318.930 83.4640   4
 -10  -6  -1 522.409 127.183  11
 -10   6  -1 581.470 105.077   9
  11  -6   1 184.844 62.2157   1
 -11  -6  -1 341.922 101.749  11
  11   6   1 389.411 115.394   9
 -11  -6  -1 419.235 127.904  13
  11  -6   1 313.219 86.6046  16
 -11   6  -1 285.469 105.927   3
  11   6   1 287.072 108.326  10
  11  -6   1 427.374 101.667   4
 -12  -6  -1 149.735 81.5119  13
  12  -6   1 128.639 72.4684   4
 -12   6  -1 115.444 72.9542   3
  12   6   1 118.256 78.9531   9
 -12  -6  -1 63.0419 50.3391  11
  12   6   1 91.2058 86.1336  10
  12  -6   1 141.443 62.4929  16
  12  -6   1 126.977 63.2714   1
  13   6   1 220.053 86.8038   9
 -13  -6  -1 156.870 76.6465  11
 -13  -6  -1 296.236 124.465  13
  13   6   1 289.748 128.375  10
  13  -6   1 314.684 103.951   4
  13  -6   1 193.264 72.0889  16
 -13   6  -1 211.972 89.8398   3
 -14   6  -1-6.74088 66.5928   3
 -14  -6  -1-53.7339 74.0441  13
 -14  -6  -1 79.8686 60.7531  11
  14  -6   1 4.78371 45.1269   4
  14  -6   1 14.4626 56.3849  16
  14   6   1 114.660 96.0072  10
  15  -6   1 127.304 68.5629  16
 -15  -6  -1-79.1926 59.1390  13
  15  -6   1 213.032 92.4734   4
 -15  -6  -1 188.265 86.4339  11
  15   6   1 100.132 115.430  10
  14  -7  -1-27.1328 65.1768   4
  14   7  -1 108.836 87.7780  10
  14  -7  -1-38.5347 57.7904   1
 -14  -7   1-47.0953 81.0675  11
  14   7  -1 82.9303 84.1102   9
 -13  -7   1 621.973 179.947  13
 -13   7   1 535.748 140.201   3
  13  -7  -1 613.193 120.572   1
 -13  -7   1 451.010 134.157  11
  13  -7  -1 605.132 123.619   4
  13   7  -1 516.863 160.246   9
  13  -7  -1 534.837 120.701  16
  13   7  -1 681.099 176.543  10
  12  -7  -1 63.3469 57.5176  16
  12   7  -1 32.5552 83.8571  10
 -12  -7   1 75.9446 77.1239  13
 -12   7   1 16.8006 47.1587   3
  12  -7  -1 101.751 64.5401   4
  12  -7  -1 5.99638 47.9443   1
 -12  -7   1-127.101 82.2739  11
  12   7  -1-89.9911 92.4217   9
  11   7  -1-107.519 94.4044   9
  11  -7  -1 84.6109 57.0654  16
  11  -7  -1 60.7454 72.6271   4
 -11  -7   1-15.3368 59.4029  13
  11  -7  -1 36.4780 44.9169   1
  11   7  -1 96.5060 94.0011  10
 -11   7   1-102.752 70.1535   3
  10   7  -1 193.452 110.199   9
  10  -7  -1 138.892 69.5845  16
 -10  -7   1 146.457 76.3037  11
 -10  -7   1 85.3352 79.6787  13
  10  -7  -1 132.962 81.1719   4
  10   7  -1 131.679 91.5783  10
  10  -7  -1 67.7475 45.2885   1
 -10   7   1-34.5765 68.0130   3
 -10   7   1 44.4952 65.2749   9
  -9  -7   1 244.585 92.4022  11
   9   7  -1 202.365 107.221   9
  -9   7   1 246.680 92.9932   9
   9   7  -1 373.855 108.657  10
   9  -7  -1 283.299 82.9129  16
  -9   7   1 335.038 103.807   3
  -9  -7   1 259.025 118.725  13
   9  -7  -1 302.296 74.2539   1
   9  -7  -1 368.873 97.6645   4
   9   7  -1 325.203 88.6727  14
   8  -7  -1 101.608 55.8301  16
   8  -7  -1 199.948 77.2317   4
   8   7  -1 120.293 83.9102   9
  -8  -7   1 37.8072 69.3733  13
  -8   7   1 203.208 79.2508   9
  -8  -7   1 81.0600 67.0252  11
   8  -7  -1 124.447 53.2290   1
   8   7  -1 151.588 85.4304  10
   8   7  -1 152.688 68.5609  14
  -8   7   1 75.0956 72.5982   3
  -8   7   1 154.098 60.8286   6
  -7   7   1 31.2156 47.5840   6
  -7  -7   1 6.68603 30.9859  16
  -7   7   1 141.308 75.6765   3
   7  -7  -1-15.6742 31.1026   1
  -7  -7   1 90.5280 78.1822  13
   7   7  -1 7.74789 56.1810   9
  -7  -7   1 36.6407 49.5338  11
   7  -7  -1-15.7506 39.4164  16
   7  -7  -1 119.840 60.1089   4
   7   7  -1 34.2150 51.8349  14
   7   7  -1 96.5977 65.4947  10
  -7   7   1 50.0773 59.9266   9
  -6   7   1 681.984 114.547   6
   6  -7  -1 696.571 110.254  16
  -6  -7   1 811.808 154.848  13
   6   7  -1 866.609 134.484  10
   6  -7  -1 784.857 120.175   4
  -6  -7   1 787.283 140.189  11
   6   7  -1 952.489 132.224  14
  -6   7   1 617.522 136.053   3
  -6   7   1 775.517 134.398   9
   6  -7  -1 695.740 86.3030   1
  -6  -7   1 1005.89 116.987  16
   6   7  -1 794.383 155.449   9
   5   7  -1 5.34071 64.8733   9
   5  -7  -1-26.6503 33.9475  11
   5  -7  -1-41.0890 32.5702  13
  -5  -7   1 52.0477 64.0611  11
   5  -7  -1-7.01510 38.0601  16
  -5   7   1 1.51455 65.7862   9
  -5   7   1 5.26403 46.8466   6
   5   7  -1-11.4664 64.9695  10
   5  -7  -1 101.108 69.1903   4
  -5  -7   1 19.8933 32.5911  16
   5  -7  -1 41.0931 28.7815   1
  -5   7   1-60.9096 67.7363   3
  -5  -7   1-43.4640 64.2186  13
   5   7  -1 8.82461 42.1927  14
  -4  -7   1 7293.20 420.285  13
   4  -7  -1 7011.27 303.274  13
   4  -7  -1 6865.61 232.558   1
  -4   7   1 7146.52 431.000   3
  -4   7   1 7179.79 382.525   9
   4   7  -1 6913.74 301.518  10
  -4  -7   1 7034.40 387.319  11
   4  -7  -1 6927.69 316.897  11
   4   7  -1 7184.08 352.422  14
   4   7  -1 7408.86 455.176   9
   4  -7  -1 6837.79 318.141  16
  -4   7   1 7060.64 329.296   6
  -4  -7   1 6939.24 298.814  16
   4  -7  -1 7170.31 340.903   4
   3   7  -1 1307.07 152.699  14
  -3   7   1 1262.63 183.582   3
  -3  -7   1 1018.82 115.373  12
   3  -7  -1 1133.80 130.101  16
   3   7  -1 1316.18 122.045  10
  -3  -7   1 1085.71 158.310  11
   3  -7  -1 1287.60 144.471  11
  -3   7   1 1124.49 134.607   6
  -3   7   1 1188.30 165.209   9
   3  -7  -1 1129.73 90.4136   1
  -3  -7   1 1187.93 127.350  16
  -3  -7   1 1340.62 177.234  13
   3  -7  -1 1117.88 129.824  13
   3  -7  -1 1337.21 151.800   4
   3   7  -1 1270.98 187.283   9
   2   7  -1 98.4690 53.5114  14
   2  -7  -1 167.521 72.0638   4
   2  -7  -1 96.5643 45.6838  16
  -2   7   1 32.5442 79.5723   9
  -2  -7   1 101.795 46.0515  12
   2   7  -1-13.3427 63.8687   9
  -2  -7   1 134.638 62.9972  13
  -2  -7   1 68.6025 43.4729  16
  -2   7   1 91.0195 77.9725   3
  -2   7   1 81.8520 59.3203   6
   2  -7  -1 64.9381 48.1601  11
  -2  -7   1 116.123 62.5066   4
  -2  -7   1 5.68014 45.4814  11
   2  -7  -1 67.3468 27.4383   1
   2  -7  -1 3.49821 30.0746  13
   1  -7  -1 1606.60 164.272  13
  -1  -7   1 1306.07 162.325  13
   1   7  -1 1595.23 201.841   9
   1  -7  -1 1269.89 149.264  11
   1   7  -1 1539.45 205.065   3
  -1  -7   1 1549.95 159.681   4
  -1  -7   1 1519.29 173.378  11
  -1   7   1 1413.37 181.340   9
   1   7  -1 1482.79 165.174  14
   1  -7  -1 1501.04 141.378  16
  -1  -7   1 1781.55 166.330  12
  -1  -7   1 1602.93 148.335  16
   1  -7  -1 1697.94 169.814   4
  -1   7   1 1497.79 207.730   3
   0  -7   1 1941.78 181.435  12
   0  -7  -1 1732.25 171.146   4
   0  -7   1 1809.27 174.706   4
   0  -7  -1 2199.90 183.497  12
   0  -7   1 2278.66 203.157  13
   0   7  -1 2223.34 230.225   9
   0  -7  -1 2027.07 191.968  13
   0   7   1 2270.03 227.216   9
   0  -7   1 1995.09 166.084  16
   0  -7   1 2010.35 195.795  11
   0  -7  -1 2350.67 171.923  16
   0   7  -1 1575.60 206.402   3
   0   7   1 1741.43 218.058   3
   0  -7  -1 2041.28 191.992  11
  -1   7  -1 2748.31 265.417   3
  -1  -7  -1 2893.57 202.162  12
  -1  -7  -1 2937.97 233.102  11
   1  -7   1 3005.79 221.894  13
   1  -7   1 3135.45 210.371  16
   1  -7   1 3415.34 247.246  12
  -1  -7  -1 3111.39 226.988   4
   1  -7   1 3131.22 238.024  11
   1   7   1 3305.22 165.083  10
  -1  -7  -1 3035.88 189.860  16
   1   7   1 3342.74 275.151   9
  -1   7  -1 3171.86 269.643   9
   1  -7   1 2879.33 216.238   4
  -1  -7  -1 3227.13 251.595  13
   2   7   1 2791.55 206.651  14
  -2  -7  -1 2464.26 219.814  11
  -2   7  -1 2198.46 239.323   3
  -2  -7  -1 2352.60 165.533  16
   2  -7   1 2130.26 179.453  13
   2  -7   1 2649.62 195.863  16
   2  -7   1 2248.60 191.300   4
  -2   7  -1 2426.97 200.514   6
  -2   7  -1 2155.25 220.965   9
  -2  -7  -1 2425.00 174.634  12
  -2  -7  -1 2697.20 240.112  13
   2  -7   1 2252.54 200.866  11
   2   7   1 2558.32 248.216   9
   2  -7   1 2589.29 223.889  12
   2   7   1 2472.07 160.530  10
  -3   7  -1 1348.63 153.074   6
  -3  -7  -1 1122.95 114.702  16
  -3  -7  -1 1156.56 167.768  13
   3   7   1 1211.12 123.999  10
   3  -7   1 1128.33 155.205  12
   3   7   1 1238.12 135.764  14
   3  -7   1 1162.23 144.074   4
   3   7   1 1136.00 171.821   9
  -3  -7  -1 1166.72 155.518  11
  -3   7  -1 1395.26 174.152   9
   3  -7   1 1120.02 142.127  11
  -3   7  -1 1030.55 166.374   3
   3  -7   1 1094.99 131.723  16
  -4  -7  -1 519.508 112.365  11
   4   7   1 583.312 97.1475  10
   4  -7   1 521.944 62.0473   1
  -4   7  -1 613.000 110.935   6
   4  -7   1 613.275 104.613  16
  -4  -7  -1 518.072 77.3036  16
   4   7   1 568.072 95.3392  14
  -4   7  -1 651.342 133.716   3
  -4   7  -1 635.760 127.226   9
   4   7   1 459.744 120.878   9
   4  -7   1 540.065 101.132  11
   4  -7   1 595.382 121.056  12
  -4  -7  -1 557.308 120.864  13
   4  -7   1 568.550 108.214   4
  -5  -7  -1 303.504 91.4587  11
  -5   7  -1 283.340 86.9053   6
   5   7   1 201.291 86.6731   9
  -5   7  -1 262.077 93.6266   9
   5  -7   1 256.501 84.3878  12
  -5   7  -1 361.128 103.918   3
   5  -7   1 378.216 84.5554  16
   5  -7   1 278.302 53.7231   1
   5  -7   1 287.873 82.0150   4
  -5  -7  -1 343.740 101.477  13
   5   7   1 173.053 72.1613  10
   5  -7   1 304.800 76.6464  11
  -5  -7  -1 293.612 61.1685  16
   5   7   1 174.188 59.0346  14
   6   7   1 3152.52 210.258  14
  -6  -7  -1 2647.54 272.661  13
   6  -7   1 2956.05 224.410  16
  -6   7  -1 3088.11 236.624   6
  -6   7  -1 3180.70 288.879   3
  -6  -7  -1 2920.03 256.741  11
   6   7   1 2901.13 233.710  10
  -6   7  -1 2728.55 234.671   9
   6  -7   1 2564.16 155.557   1
   6  -7   1 2779.77 218.566   4
   6  -7   1 3348.63 289.784  12
   6   7   1 3013.19 284.782   9
  -7   7  -1 1178.73 160.752   9
  -7   7  -1 934.747 136.545   6
   7  -7   1 997.335 106.418   1
  -7  -7  -1 918.711 152.000  11
  -7   7  -1 927.508 159.630   3
   7   7   1 1119.16 183.025   9
   7   7   1 996.171 147.746  10
   7  -7   1 1035.75 168.551  12
   7  -7   1 1009.23 140.271  16
   7  -7   1 903.860 130.554   4
   7   7   1 1195.23 132.315  14
  -7  -7  -1 808.587 164.624  13
  -8  -7  -1 343.255 109.506  11
  -8   7  -1 633.803 122.296   9
   8   7   1 288.517 98.1590  10
  -8   7  -1 433.630 113.282   3
  -8  -7  -1 333.908 119.376  13
   8  -7   1 465.825 99.9913  16
   8  -7   1 446.687 80.5375   1
   8   7   1 444.544 125.098   9
   8  -7   1 533.276 111.739   4
  -9  -7  -1 299.305 98.3697  11
  -9  -7  -1 346.959 126.632  13
  -9   7  -1 220.398 83.8563   3
  -9   7  -1 328.385 95.4169   9
   9   7   1 213.867 99.1633  10
   9   7   1 348.993 108.457   9
   9  -7   1 327.309 84.5385  16
   9  -7   1 248.744 64.2950   1
   9  -7   1 353.022 94.8629   4
 -10  -7  -1 83.6171 68.8769  11
  10  -7   1 21.9702 40.7429  16
  10  -7   1-4.69286 38.5000   1
  10   7   1 63.3977 69.7018   9
  10   7   1-84.7623 87.2705  10
 -10   7  -1 123.847 74.2117   3
 -10  -7  -1 29.3157 67.2053  13
  10  -7   1-8.19243 50.2744   4
  11  -7   1 85.3728 52.2310  16
 -11  -7  -1 37.3985 70.7977  13
  11  -7   1 46.0942 55.0264  12
 -11   7  -1 67.2336 71.7918   3
  11   7   1 147.573 74.3204   9
  11   7   1 34.1107 81.6772  10
 -11  -7  -1 41.4662 64.2684  11
  11  -7   1-112.788 72.2598   4
  12   7   1 169.754 85.1939   9
  12  -7   1 127.359 60.7510  16
  12   7   1 61.5560 85.6001  10
 -12  -7  -1 258.490 122.751  13
 -12  -7  -1 73.9105 82.4820  11
  12  -7   1 75.0768 69.9249  12
  12  -7   1 132.356 76.8942   4
 -12   7  -1 226.847 89.9400   3
 -13  -7  -1 103.897 79.7176  13
  13   7   1-69.6746 93.7277  10
  13  -7   1 111.443 70.8342  12
 -13  -7  -1 0.47081 57.0335  11
 -13   7  -1 159.495 85.2859   3
  13  -7   1 129.121 64.9894  16
  13  -7   1 11.1937 72.8100   4
  13   7   1 15.2812 63.2002   9
  14   7   1 18.3373 107.870  10
  13   8  -1 51.5541 73.3959   9
  12  -8  -1 145.518 60.0185   1
  12   8  -1 71.6612 86.4192   9
  12   8  -1-72.6226 104.242  10
  11   8  -1 74.5050 92.5246   9
  11   8  -1 139.642 97.2578  10
  11  -8  -1 206.391 85.7515  16
  11  -8  -1 164.599 64.2506   1
 -11   8   1 124.129 73.7674   6
 -11  -8   1 278.037 97.1514  11
  11  -8  -1 125.884 86.8191   4
 -11   8   1 232.311 95.9621   3
 -11  -8   1 83.5638 111.150  13
  10   8  -1-268.328 116.538  10
 -10   8   1 34.2065 59.6719   3
 -10   8   1-59.7015 57.7030   6
 -10  -8   1-140.349 90.6842  11
 -10  -8   1-19.3212 85.2063  13
  10  -8  -1 72.2176 55.3851  16
 -10   8   1 183.038 101.027   9
  10   8  -1-104.354 87.6564   9
  10  -8  -1 19.8302 60.2391   4
  -9   8   1 94.1410 90.6012   9
   9  -8  -1 122.832 63.9887  16
  -9  -8   1-10.5064 62.3249  11
  -9   8   1 96.7269 67.9225   6
   9   8  -1-16.9166 81.7347   9
   9  -8  -1 30.1442 48.6805   4
  -9  -8   1 46.4644 82.8904  13
  -9   8   1-50.5439 64.3508   3
  -8   8   1 1298.36 185.458   9
  -8  -8   1 1159.62 218.101  13
  -8  -8   1 730.602 158.048  11
   8  -8  -1 1328.47 168.560   4
  -8   8   1 1039.75 184.512   3
   8   8  -1 1231.66 157.483  14
   8   8  -1 1181.85 212.036   9
  -8   8   1 1118.50 156.835   6
   8  -8  -1 1090.65 152.947  16
  -7  -8   1 19.0147 57.1580  13
   7   8  -1 3.73993 71.6166   9
   7  -8  -1 33.7127 61.8863   4
  -7   8   1 56.3647 60.4859   6
   7  -8  -1 37.2351 46.1845  16
  -7   8   1 341.491 118.107   9
  -7   8   1 201.298 107.363   3
   7   8  -1 152.242 63.5111  14
  -7  -8   1 175.041 88.3878  11
   6  -8  -1 1323.72 164.526   4
  -6   8   1 1127.53 174.521   9
   6  -8  -1 1321.78 160.094  16
   6   8  -1 1090.85 198.664   9
  -6   8   1 1373.26 218.421   3
   6   8  -1 1367.71 169.037  14
  -6  -8   1 1114.26 195.635  13
  -6   8   1 1187.92 158.266   6
  -6  -8   1 1463.16 205.197  11
  -5  -8   1 1967.79 247.224  13
   5  -8  -1 1901.21 194.175   4
  -5  -8   1 1942.52 227.328  11
   5   8  -1 1803.95 248.144   9
   5   8  -1 1699.79 185.526  14
  -5   8   1 1709.48 208.266   9
  -5  -8   1 1655.82 157.709  16
  -5   8   1 1809.36 187.211   6
   5  -8  -1 1693.14 174.689  16
  -5   8   1 1698.92 235.827   3
   4  -8  -1 769.555 123.933  11
   4   8  -1 836.477 174.714   9
  -4   8   1 665.796 116.046   6
  -4   8   1 607.595 134.072   9
   4  -8  -1 775.112 122.359  16
  -4  -8   1 770.016 156.823  13
  -4   8   1 711.960 156.217   3
  -4  -8   1 818.035 115.903  16
  -4  -8   1 678.690 125.122   4
   4  -8  -1 731.132 126.347   4
   4   8  -1 792.103 131.597  14
  -4  -8   1 944.959 163.013  11
   3  -8  -1 153.202 76.8080   4
  -3   8   1 132.997 89.0484   3
   3   8  -1 132.519 84.4332   9
  -3  -8   1 174.659 56.9947  16
   3  -8  -1 199.643 66.5036  11
  -3  -8   1 92.0909 74.4344  13
  -3  -8   1 240.764 97.9386  11
  -3  -8   1 162.301 82.7650   4
  -3   8   1 116.162 79.5175   9
   3   8  -1 200.115 74.9536  14
   3  -8  -1 388.175 84.9681  16
   3  -8  -1 239.131 73.3102  13
  -2  -8   1 1011.44 144.842   4
  -2  -8   1 943.416 154.259  11
   2  -8  -1 943.061 140.658   4
  -2   8   1 813.826 152.940   9
   2   8  -1 988.235 144.783  14
   2  -8  -1 1099.45 154.782  12
  -2   8   1 868.000 173.938   3
   2  -8  -1 936.860 137.482  13
   2  -8  -1 912.426 134.658  11
  -2  -8   1 868.299 151.406  13
   2   8  -1 1055.24 185.116   3
   2   8  -1 1000.66 186.343   9
  -2  -8   1 1080.19 132.822  16
   2  -8  -1 1060.16 132.661  16
  -1  -8   1 1223.49 149.517  12
  -1   8   1 969.250 166.013   9
   1   8  -1 1017.31 185.697   3
   1  -8  -1 859.558 119.742  16
  -1   8   1 778.587 165.978   3
   1   8  -1 831.380 138.889  14
  -1  -8   1 1045.21 131.378  16
  -1  -8   1 825.595 144.206  13
   1  -8  -1 966.833 138.166  12
  -1  -8   1 882.125 144.919  11
   1  -8  -1 689.529 127.437   4
  -1  -8   1 1052.88 149.983   4
   1  -8  -1 781.922 132.479  11
   1  -8  -1 881.676 137.068  13
   1   8  -1 1075.29 185.027   9
   0  -8   1 480.754 100.144  12
   0  -8  -1 325.508 89.1018  13
   0  -8  -1 419.904 99.0959   4
   0   8  -1 535.599 130.362   9
   0   8   1 325.726 111.506   9
   0  -8   1 316.404 81.3632  16
   0  -8  -1 514.182 115.624  11
   0  -8  -1 471.954 88.3638  16
   0  -8  -1 398.618 83.0346  12
   0  -8   1 415.389 109.563  11
   0  -8   1 458.146 104.484  13
   0   8  -1 474.921 128.998   3
   0   8   1 497.665 139.300   3
   0  -8   1 433.750 98.7282   4
   1  -8   1 571.478 116.586   4
   1   8   1 433.524 132.029   3
   1   8   1 500.026 135.534   9
  -1  -8  -1 412.502 103.311   4
  -1  -8  -1 317.834 71.7525  16
   1  -8   1 455.165 110.792  11
  -1   8  -1 656.730 138.148   9
   1  -8   1 620.752 118.121  12
  -1   8  -1 520.094 129.545   3
  -1  -8  -1 456.509 114.436  11
  -1  -8  -1 423.653 113.120  13
   1  -8   1 396.005 92.4080  16
   1  -8   1 624.748 113.494  13
  -1  -8  -1 403.296 86.3239  12
   1   8   1 299.853 81.2860  14
   2   8   1 97.0262 80.3682   9
  -2  -8  -1 126.296 79.0606   4
  -2  -8  -1 118.839 61.0000  13
   2  -8   1 76.1645 51.9474  12
  -2   8  -1 142.803 74.4413   9
  -2  -8  -1 61.9500 63.3624  11
   2  -8   1 152.011 76.5538   4
   2  -8   1 61.1160 53.7659  16
  -2   8  -1 78.2240 81.8754   3
  -2  -8  -1 67.7930 39.1499  16
   2   8   1 62.4737 57.2375  14
   2  -8   1 113.627 55.5613  11
  -3   8  -1 3882.86 275.447   6
   3  -8   1 4048.69 287.632  11
   3  -8   1 4254.53 272.762  16
   3  -8   1 4039.56 278.211   4
  -3  -8  -1 4028.20 232.828  16
  -3  -8  -1 4136.80 310.848  11
   3   8   1 4498.78 278.354  14
  -3  -8  -1 3764.07 313.902  13
  -3   8  -1 3913.45 313.743   9
   3  -8   1 4245.98 315.585  12
   3   8   1 4375.84 350.737   9
  -3   8  -1 4176.07 355.507   3
   4  -8   1 1207.67 150.973  16
   4   8   1 1399.88 204.494   9
  -4  -8  -1 1047.16 176.423  13
   4  -8   1 1198.84 175.326  12
  -4  -8  -1 1693.07 206.251  11
   4  -8   1 1133.67 154.092  11
   4  -8   1 1172.22 159.197   4
  -4   8  -1 1292.18 207.102   3
  -4   8  -1 1338.05 168.980   6
  -4   8  -1 1325.78 187.413   9
   4   8   1 1360.39 154.204  14
  -4  -8  -1 1226.64 128.865  16
  -5   8  -1-117.857 93.2723   9
  -5   8  -1 16.3155 45.7892   6
   5  -8   1 7.44353 42.8886  16
   5  -8   1-38.4378 48.2807  11
   5  -8   1 28.7851 50.4264  12
  -5  -8  -1-150.161 79.4780  13
  -5   8  -1-120.604 83.8878   3
   5  -8   1 6.30946 56.8547   4
   5   8   1 198.947 94.5481   9
  -5  -8  -1-133.298 77.1343  11
  -6  -8  -1 854.975 173.155  13
  -6   8  -1 1118.51 192.699   3
   6  -8   1 1185.53 186.098  12
   6   8   1 1090.96 188.446   9
  -6  -8  -1 1087.26 173.001  11
   6  -8   1 1203.45 152.242   4
  -6   8  -1 1008.93 168.607   9
   6  -8   1 977.624 144.005  16
  -6   8  -1 1268.58 164.059   6
   7  -8   1-24.5743 76.4381  12
  -7   8  -1 73.8567 76.0784   3
   7  -8   1 18.3076 47.5498  16
  -7   8  -1-52.2180 67.4432   9
   7   8   1-12.7844 71.1467   9
  -7   8  -1-45.9040 64.2967   6
  -7  -8  -1-17.7022 65.1668  11
   7  -8   1-10.2393 56.3675   4
  -7  -8  -1-33.7346 68.7837  13
  -8  -8  -1 448.934 138.191  13
  -8   8  -1 342.177 109.134   3
  -8   8  -1 310.158 98.8535   6
   8   8   1 284.166 101.196  10
   8  -8   1 260.278 89.4334   4
  -8   8  -1 437.760 119.563   9
  -8  -8  -1 266.671 98.9800  11
   8   8   1 288.632 113.933   9
   8  -8   1 427.258 104.140  16
   8  -8   1 349.191 110.202  12
  -9   8  -1 15.5251 64.0605   3
   9   8   1 13.5079 78.9897  10
  -9   8  -1-17.6752 68.3344   6
   9  -8   1-65.4078 68.4158  12
   9  -8   1 52.8101 62.1148  16
   9  -8   1-121.590 75.0840   4
  -9  -8  -1 64.5796 83.9296  13
   9   8   1 65.9250 67.4931   9
  -9  -8  -1 42.1236 74.1752  11
  10   8   1 5.96125 73.5599  10
 -10  -8  -1 149.476 88.0487  11
  10  -8   1 63.3861 72.0767   4
 -10   8  -1-11.5221 75.1991   3
 -10   8  -1 46.3237 64.6346   6
 -10  -8  -1-41.6914 77.7694  13
  10   8   1 17.2553 65.7804   9
  10  -8   1 57.1027 51.0275  16
  10  -8   1 16.2363 55.6342  12
  11   8   1 64.9430 72.0268   9
 -11  -8  -1-3.92546 63.9136  11
  11  -8   1 21.1994 53.6468  12
  11  -8   1-1.48742 46.4732  16
 -11   8  -1 24.0259 66.1313   3
  11   8   1 74.6984 86.3590  10
  11  -8   1 52.4714 59.2270   4
 -11  -8  -1 88.8356 95.4561  13
  12   8   1 132.058 81.5274  10
  12   8   1 13.2870 49.6954   9
 -10   9   1 88.6996 60.2093   6
  -9  -9   1 71.2161 87.1712  13
  -9   9   1 141.247 75.4421   6
   9   9  -1-38.7808 58.3019   9
  -9   9   1 119.795 107.087   9
  -8   9   1 878.036 150.133   6
  -8   9   1 1085.16 210.317   3
   8   9  -1 1001.38 205.919   9
   8  -9  -1 1196.54 175.915   4
   8  -9  -1 1163.73 166.762  16
  -8  -9   1 827.439 180.336  11
  -8   9   1 1027.43 178.323   9
  -8  -9   1 981.411 215.074  13
  -7   9   1 140.852 109.084   9
  -7  -9   1-44.9236 90.5791  13
   7   9  -1-145.045 103.937   9
  -7   9   1 84.4441 67.9576   6
  -7   9   1 97.0485 89.9330   3
   7  -9  -1-3.09420 62.0313   4
   7  -9  -1 77.8181 52.3805  16
  -7  -9   1-90.4553 78.7349  11
  -6   9   1 2110.92 281.810   3
   6  -9  -1 1875.37 211.308   4
   6   9  -1 2125.12 287.900   9
   6  -9  -1 1918.15 206.253  16
  -6   9   1 1565.60 191.417   6
  -6  -9   1 1838.39 265.771  13
   6  -9  -1 2056.27 254.150  12
  -6  -9   1 1941.20 213.279   4
  -6  -9   1 1654.27 233.380  11
  -6   9   1 1694.15 224.826   9
   5   9  -1 134.061 86.6587   9
   5   9  -1 46.8366 57.8210  14
  -5   9   1 174.955 103.935   9
   5  -9  -1 105.619 63.5943  16
  -5  -9   1 185.013 88.0555   4
   5  -9  -1 165.746 86.9742  12
  -5   9   1 190.873 75.4115   6
  -5   9   1 172.629 94.4180   3
  -5  -9   1 94.0034 85.3767  13
   5  -9  -1 137.718 73.0537   4
  -5  -9   1 113.919 80.6968  11
   4  -9  -1 1730.24 190.757  16
  -4  -9   1 1351.66 204.212  11
   4  -9  -1 1478.83 186.322   4
  -4  -9   1 1446.33 161.910  16
  -4   9   1 1517.93 237.531   3
  -4   9   1 1779.01 233.968   9
   4  -9  -1 1957.67 232.741  12
   4   9  -1 1634.87 246.733   9
  -4  -9   1 1768.86 239.747  13
   4   9  -1 1632.18 191.759  14
  -4  -9   1 1696.64 200.430   4
  -3  -9   1 528.544 131.435  11
   3   9  -1 601.569 159.401   9
   3  -9  -1 637.036 131.526   4
   3  -9  -1 530.592 121.804  11
  -3  -9   1 387.772 107.051   4
   3  -9  -1 530.703 120.484  12
   3   9  -1 544.812 124.461  14
  -3   9   1 487.050 129.436   9
   3   9  -1 440.685 133.930   3
  -3  -9   1 381.259 93.7106  16
  -3   9   1 630.357 155.588   3
  -3  -9   1 423.299 114.435  13
   3  -9  -1 503.233 107.241  16
   2  -9  -1-28.4042 57.9324  11
  -2  -9   1 96.9088 75.9004  11
   2   9  -1-144.690 96.9610   3
   2  -9  -1 2.58281 30.6766  12
   2  -9  -1 69.0488 49.6640  16
  -2   9   1 4.95149 43.6520   3
  -2  -9   1 126.664 63.9923  16
  -2  -9   1 14.8700 30.0217  13
   2  -9  -1 104.346 72.6605   4
   2   9  -1 28.4156 58.0143  14
  -2   9   1-229.920 112.008   9
   2   9  -1 67.4043 63.8092   9
  -2  -9   1 57.4512 60.5249   4
   1   9  -1 166.324 92.8960   9
   1   9  -1-46.8987 70.7344   3
  -1  -9   1-13.5545 40.1089  13
   1   9  -1 21.5468 48.0523  14
  -1  -9   1-1.21231 53.6589  11
  -1   9   1 121.368 73.3167   3
  -1   9   1-122.186 80.5773   9
   1  -9  -1 33.0805 65.8755  11
   1  -9  -1 24.8029 38.7181  12
   1  -9  -1-10.9819 67.9614   4
   1  -9  -1-9.18035 40.6063  13
   1  -9  -1-53.2845 44.6831  16
  -1  -9   1 34.9424 67.6946   4
  -1  -9   1 5.74687 33.6381  16
   0  -9  -1 22.8395 50.2409   4
   0   9  -1 157.960 92.0729   3
   0  -9   1 27.7742 48.5572  16
   0   9   1 61.0749 79.1083   3
   0   9  -1 24.5816 54.0737  14
   0  -9  -1-44.9618 34.6980  13
   0  -9  -1-7.48356 64.1648  11
   0   9   1-29.5494 81.1647   9
   0   9  -1 130.077 96.7573   9
   0  -9  -1 19.0714 52.6973  16
   0  -9   1 105.010 82.5705   4
   0  -9   1-33.0150 61.8189  11
   1  -9   1 85.5742 64.5445  11
  -1   9  -1 41.2665 85.0163   3
   1  -9   1 46.3559 61.7855   4
  -1  -9  -1-0.67505 71.0517   4
   1   9   1 24.1520 73.3777   9
  -1  -9  -1-6.18207 61.3524  11
   1   9   1 21.1620 39.2782  14
  -1   9  -1 10.9772 46.1672   9
   1   9   1-68.9946 63.1823   3
   1  -9   1 9.12796 39.3923  12
  -1  -9  -1 2.48444 47.0565  13
  -1  -9  -1 54.4336 40.4385  16
   1  -9   1 43.1274 53.3406  16
   2  -9   1 1545.66 199.920  11
   2   9   1 1770.69 245.812   9
  -2  -9  -1 1409.92 203.144  13
  -2  -9  -1 1312.72 149.844  16
   2  -9   1 1649.63 205.458  12
  -2   9  -1 1460.31 229.359   3
  -2  -9  -1 1765.09 207.637   4
  -2   9  -1 1600.13 225.023   9
   2  -9   1 1454.28 184.780   4
  -2  -9  -1 1500.15 197.095  11
   2  -9   1 1351.89 166.844  16
   2   9   1 1656.06 259.142   3
   3  -9   1 255.242 95.2069  12
  -3  -9  -1 267.464 109.421  13
   3  -9   1 228.982 96.8479  11
  -3  -9  -1 337.234 101.976   4
  -3   9  -1 189.765 91.9636   3
  -3  -9  -1 289.641 110.235  11
   3   9   1 366.564 118.683   9
   3  -9   1 92.5961 68.0977   4
  -3   9  -1 156.034 92.2879   9
   3  -9   1 175.227 76.6295  16
  -4   9  -1 1423.72 225.745   3
  -4  -9  -1 1284.15 195.429  11
   4  -9   1 1612.20 188.228  16
  -4  -9  -1 1820.88 208.748   4
   4  -9   1 1698.55 220.806  12
  -4   9  -1 1561.40 224.014   9
  -4  -9  -1 1626.82 236.732  13
   4   9   1 1921.69 257.189   9
   4  -9   1 1684.16 195.540   4
  -4   9  -1 1739.37 205.469   6
  -5   9  -1 301.475 105.918   6
  -5  -9  -1 288.377 117.709  13
  -5   9  -1 165.758 96.4195   3
   5   9   1 150.385 92.4882   9
  -5  -9  -1 275.953 113.635  11
   5  -9   1 434.931 110.029   4
   5  -9   1 337.223 91.3716  16
   5  -9   1 224.773 93.3459  12
  -5   9  -1 276.267 117.995   9
   6  -9   1 153.247 89.0132  12
   6  -9   1 123.411 66.2295  16
  -6  -9  -1 32.6274 61.4783  13
  -6   9  -1 240.993 126.021   3
  -6  -9  -1 123.461 89.9251  11
   6  -9   1 293.659 108.892   4
   6   9   1 167.937 91.9146   9
  -6   9  -1 184.179 99.9986   6
  -6   9  -1 92.7878 93.8294   9
   7   9   1 272.121 118.044   9
   7  -9   1 204.039 81.4736  16
  -7  -9  -1 222.105 119.004  13
  -7   9  -1 361.398 101.683   6
  -7  -9  -1 225.477 110.537  11
  -7   9  -1 430.072 119.856   9
   7  -9   1 315.480 104.463   4
  -7   9  -1 488.445 151.560   3
   7  -9   1 349.677 115.833  12
   8  -9   1 47.8578 56.7956  12
  -8   9  -1 45.7477 74.8212   6
  -8  -9  -1 75.5907 91.2594  13
  -8  -9  -1 117.425 93.4033  11
  -8   9  -1-127.303 88.8510   3
  -8   9  -1 94.6980 84.8620   9
   8  -9   1 23.5062 64.7051   4
   8  -9   1-2.97526 47.6021  16
   8   9   1 39.0296 73.9037   9
  -9   9  -1-70.0422 57.3955   6
  -9  -9  -1-23.4171 54.5553  13
   9  -9   1 66.6041 60.0578  12
   9   9   1 89.4171 106.467   9
 -10   9  -1 6.49412 55.3924   6
  -7  10   1 973.289 164.153   6
  -6  10   1 153.141 100.282   9
  -6 -10   1 184.146 126.725  13
   6 -10  -1 195.977 95.3049  12
   5 -10  -1 267.966 109.203  12
  -5  10   1 117.041 107.461   9
  -5 -10   1 175.703 83.9664  13
   5 -10  -1 212.493 88.6958  16
  -4 -10   1 806.206 153.642   4
  -4  10   1 850.663 179.572   9
   4  10  -1 829.466 186.261   3
  -4 -10   1 765.845 170.837  13
   4 -10  -1 909.866 146.851  16
  -4 -10   1 870.607 183.655  11
   4 -10  -1 925.986 166.369  12
   3  10  -1-100.077 82.1875   3
  -3 -10   1-35.7347 71.7225  11
   3 -10  -1 47.4113 52.2383  16
  -3 -10   1 82.3335 64.9984  13
  -3  10   1 18.2733 89.2857   9
  -3 -10   1 52.0807 65.0598   4
  -2 -10   1 310.596 88.7841  16
  -2  10   1 205.743 100.013   3
   2 -10  -1 363.512 106.556   4
  -2 -10   1 415.143 126.880  11
   2  10  -1 429.620 114.070  14
   2  10  -1 588.328 175.817   9
   2  10  -1 198.861 98.5603   3
  -2 -10   1 331.956 109.437   4
   2 -10  -1 334.103 89.9530  16
  -2  10   1 293.317 128.555   9
  -1 -10   1 175.597 68.9026  16
   1  10  -1 291.886 98.0169  14
  -1 -10   1 220.128 91.1139   4
   1 -10  -1 312.734 103.798   4
   1  10  -1 400.856 130.549   9
  -1 -10   1 264.890 101.142  11
   1 -10  -1 281.276 98.3250  11
   1  10  -1 336.948 122.571   3
  -1  10   1 342.003 129.426   3
  -1  10   1 318.067 130.355   9
   1 -10  -1 253.384 70.9246  16
   0 -10   1 96.1314 74.2392   4
   0 -10   1 12.3511 62.5015  11
   0 -10  -1 141.370 82.0899  11
   0  10  -1 27.1523 55.1092  14
   0 -10  -1-85.2153 73.0305   4
   0  10   1 210.185 112.722   3
   0  10   1-115.432 110.843   9
   0  10  -1 199.319 98.9991   9
   0 -10   1-47.0466 47.9204  16
   0 -10  -1 111.047 59.3907  16
   0  10  -1 144.689 91.6454   3
  -1  10  -1-76.8612 88.8643   9
   1 -10   1-7.98332 40.6040  16
   1 -10   1 4.86594 51.3581   4
  -1 -10  -1-105.577 84.7797  11
   1  10   1 39.5750 82.6236   9
  -1  10  -1 45.7708 75.2710   3
   1  10   1-44.3834 82.0787   3
  -1  10  -1-7.38506 46.9785  14
   1 -10   1 4.44678 65.4387  11
  -1 -10  -1 24.6055 85.9704   4
   2  10   1-152.044 107.233   3
  -2 -10  -1-123.239 88.1284  13
  -2 -10  -1 90.5354 73.4990   4
   2 -10   1 72.9205 67.2794  16
  -2  10  -1 190.571 101.588   3
  -2  10  -1 86.3994 73.0050   9
   2 -10   1 12.5205 44.5113  11
   2 -10   1 104.652 77.4266   4
  -2 -10  -1-4.18412 74.2251  11
   2  10   1-250.807 135.756   9
   3 -10   1 47.0820 47.9687  16
  -3 -10  -1 36.1534 66.1951  13
  -3 -10  -1 76.1586 80.6310   4
  -3  10  -1-140.973 82.9153   3
  -3 -10  -1-21.1641 67.4242  11
   3 -10   1 55.5273 53.5135  12
  -4  10  -1-222.804 116.020   9
   4 -10   1 42.9246 52.8207  12
  -4 -10  -1-21.7858 69.7913  13
  -4 -10  -1-67.3764 67.8902  11
   4 -10   1-116.966 71.7667  16
   5 -10   1-15.1010 53.3204  12
  -5  10  -1-55.3657 96.0540   9
   6 -10   1 43.3931 53.6122  12
  -6 -10  -1 185.711 123.513  13
  -6  10  -1 8.15203 68.6234   6
  -6  10  -1-56.0502 84.6199   9
  18   0  -2 645.336 189.659  10
 -18   0   2 814.793 145.271   3
 -17   0   2 1594.32 193.217   3
 -17   0   2 2023.90 252.382  13
  17   0  -2 1485.06 267.415  10
 -16   0   2 887.407 164.130  13
 -16   0   2 810.402 134.971   3
  16   0  -2 945.991 139.476   1
  16   0  -2 617.617 170.644  10
 -15   0   2 514.985 121.169  13
  15   0  -2 575.620 105.887   1
 -15   0   2 375.809 89.2939  15
 -15   0   2 511.272 109.645   3
  14   0  -2 3898.56 242.895   1
 -14   0   2 4514.46 338.679  13
 -14   0   2 3734.16 254.330   3
 -14   0   2 4115.69 257.759  15
 -13   0   2 13840.1 451.985  15
 -13   0   2 15109.4 588.839  13
  13   0  -2 13680.4 429.261   1
 -13   0   2 14099.6 468.988   3
  13   0  -2 13870.9 589.949   2
 -12   0   2 8275.70 418.509  13
  12   0  -2 8075.78 313.970   1
 -12   0   2 7642.14 327.795   3
 -12   0   2 8182.45 249.365  11
  12   0  -2 7403.46 414.421   2
 -12   0   2 8022.43 331.927  15
  11   0  -2 304.116 90.1190   2
 -11   0   2 226.208 68.1872  15
 -11   0   2 299.856 72.4502   3
  11   0  -2 292.367 62.1783   1
 -11   0   2 342.153 51.7159  11
 -11   0   2 236.685 78.7567  13
  10   0  -2 1838.89 190.887   2
 -10   0   2 2022.18 113.679  11
 -10   0   2 1878.91 183.800  13
  10   0  -2 2133.21 144.946   1
 -10   0   2 2012.03 155.885   3
 -10   0   2 2033.39 157.802  15
  -9   0   2 182.788 55.9889  15
   9   0  -2 352.757 89.3485   2
  -9   0   2 246.657 40.4928  11
  -9   0   2 203.277 64.4068  13
  -9   0   2 194.491 52.3280   3
   9   0  -2 306.078 58.6378   1
  -8   0   2 16070.3 477.871  13
  -8   0   2 15886.2 285.604  11
  -8   0   2 15990.5 378.248   3
   8   0  -2 14893.5 486.588   2
   8   0  -2 15250.7 341.206   1
  -8   0   2 15222.7 379.576  15
   7   0  -2 8444.26 166.943   7
  -7   0   2 8318.04 255.055   3
   7   0  -2 7979.97 163.605   8
  -7   0   2 7929.97 260.327  15
  -7   0   2 8143.12 193.177  11
  -7   0   2 8041.88 319.577  13
   7   0  -2 8044.16 338.790   2
   7   0  -2 8089.21 233.847   1
   6   0  -2 69.3390 30.9830   1
  -6   0   2 34.8419 39.8445  15
  -6   0   2 60.2663 31.4875   3
   6   0  -2 59.7273 18.8313   8
  -6   0   2 51.4843 18.5063  11
  -6   0   2 47.8676 20.0859   4
   6   0  -2 43.2929 15.9434   7
  -6   0   2 38.8737 36.4949  13
   6   0  -2 76.1905 48.6186   2
  -5   0   2 115.352 32.3797   3
   5   0  -2 138.322 32.0097   1
  -5   0   2 139.576 48.9445  13
   5   0  -2 128.684 24.3779   7
  -5   0   2 158.296 28.3026  11
  -5   0   2 145.999 24.3565   4
  -5   0   2 193.666 52.1665  15
   4   0  -2 15819.0 217.002  11
   4   0  -2 15407.8 221.966   7
   4   0  -2 16493.7 276.801   3
  -4   0   2 15708.9 183.202   4
  -4   0   2 16218.1 261.330   3
  -4   0   2 15129.0 296.267  15
  -4   0   2 15722.8 223.159  11
   4   0  -2 15980.0 262.724   1
   3   0  -2-0.85929 14.0137  11
  -3   0   2 10.9394 14.5153  11
  -3   0   2 5.21442 16.1997   3
   3   0  -2-0.94062 14.3720   3
  -3   0   2-1.93882 30.3169  15
   3   0  -2 25.1994 30.8803  13
   3   0  -2-5.18526 18.9662   1
  -3   0   2 8.49315 10.4305   4
   2   0  -2 14665.6 177.659   3
  -2   0   2 14101.2 240.310  15
   2   0  -2 14107.3 196.352  11
   2   0  -2 14617.6 216.266   1
  -2   0   2 15245.7 171.212   3
   2   0  -2 14460.2 281.512  13
  -2   0   2 13821.5 219.707  14
  -2   0   2 14517.4 203.610  10
   1   0  -2 38118.4 407.291  13
   1   0  -2 37257.6 333.761   1
   0   0  -2 8756.52 166.811   1
   0   0  -2 9162.02 183.878  13
   0   0  -2 8661.32 180.538  12
   1   0   2 70.9408 23.5670  10
  -1   0  -2 46.4311 12.4532   3
  -1   0  -2 29.2068 17.6396  12
   1   0   2 25.4337 11.7639  16
  -2   0  -2 46.8186 19.1585   3
  -2   0  -2 25.1213 12.8932   5
   2   0   2 40.3014 11.9070  16
  -2   0  -2 51.4477 22.0702  12
   2   0   2 17.6911 29.5534  10
  -3   0  -2 30661.7 236.801  16
  -3   0  -2 30201.4 365.146  12
  -3   0  -2 30990.2 328.628  13
  -3   0  -2 31062.2 343.697   3
   3   0   2 31074.3 243.732  16
   3   0   2 30032.9 411.923  10
  -4   0  -2 1677.21 90.7826  13
   4   0   2 1410.62 90.3554  12
   4   0   2 1725.58 86.3654  13
   4   0   2 1626.81 61.9894  16
   4   0   2 1773.10 117.918  10
  -4   0  -2 1797.65 97.3072   3
  -5   0  -2 23.8319 23.8549  13
   5   0   2 29.8064 14.9818  16
   5   0   2 39.5563 41.5791  10
   5   0   2 20.4474 19.6773  13
   5   0   2 18.8794 20.9146  12
  -5   0  -2-0.65790 22.2739   3
   6   0   2 25558.7 536.149  10
   6   0   2 24294.8 422.606  12
   6   0   2 26120.5 297.869  16
  -6   0  -2 24633.1 435.280  13
  -6   0  -2 26184.6 440.172   3
   7   0   2 23.9872 23.5127  12
  -7   0  -2 30.5955 32.9867   3
   7   0   2 16.9625 46.9547  10
   7   0   2 13.5673 16.3369  16
  -7   0  -2 36.3482 22.0845   8
   7   0   2 16.9097 10.6921   9
  -7   0  -2 17.7807 28.5695  13
   7   0   2 31.9807 15.1384   9
   8   0   2 18232.8 200.192   9
  -8   0  -2 19034.0 433.506   3
  -8   0  -2 18933.6 329.404   8
  -8   0  -2 19000.7 455.605  13
   8   0   2 18084.1 527.471  10
   8   0   2 18248.6 279.099   9
  -9   0  -2 8784.14 313.376   3
  -9   0  -2 8621.77 332.298  13
   9   0   2 8320.38 384.128  10
   9   0   2 8195.82 147.446   9
   9   0   2 8319.20 206.261   9
 -10   0  -2 2474.11 128.584  15
 -10   0  -2 2473.69 178.200   3
  10   0   2 2363.38 84.7262   9
  10   0   2 2558.37 231.150  10
 -10   0  -2 2614.38 195.429  13
  10   0   2 2531.51 121.454   9
 -11   0  -2 36.8201 42.9878   3
  11   0   2 23.5446 17.3092   9
 -11   0  -2-57.3377 40.7761  13
  11   0   2 2.01241 54.2020  10
 -11   0  -2-4.31007 29.8292  15
  11   0   2 32.1850 25.8863  16
  11   0   2 49.8308 32.3767  12
 -11   0  -2 17.8226 30.7649   8
 -12   0  -2 69.0603 39.6714  15
  12   0   2 41.8984 43.4839  12
 -12   0  -2 174.814 63.0519   3
 -12   0  -2 100.295 56.3717  13
 -12   0  -2 103.291 40.4600   8
  12   0   2 126.257 36.1503  16
  12   0   2 59.9406 69.0029  10
 -13   0  -2 119.091 44.4724   8
 -13   0  -2 79.2505 54.0472   3
  13   0   2 151.621 52.1452  12
  13   0   2 146.707 40.2163  16
  13   0   2 250.626 106.627  10
 -13   0  -2 90.6431 50.6840  13
 -14   0  -2 163.469 70.3745   3
  14   0   2 219.755 106.633  10
 -14   0  -2 287.616 59.8508   8
  14   0   2 221.953 63.8247  12
 -14   0  -2 148.452 77.5492  13
 -15   0  -2 499.047 111.704   3
 -15   0  -2 376.073 97.3517  13
 -15   0  -2 406.708 70.1099   8
  15   0   2 378.761 132.753  10
  16   0   2 481.523 137.267  10
 -16   0  -2 260.605 87.9126   3
  17   0   2 29.5946 81.3329  10
 -17   0  -2-39.0977 67.8622   3
 -18   0  -2 824.643 147.869   3
  18   0   2 967.738 208.491  10
 -18  -1   2 271.987 102.407  13
  18  -1  -2 426.336 177.615  10
 -18  -1   2 286.167 95.9013   3
  18   1  -2 119.116 115.186  10
 -18   1   2 224.634 86.8369   3
  17  -1  -2 395.157 103.732   1
  17   1  -2 371.893 154.900  10
 -17  -1   2 350.448 105.311   3
 -17  -1   2 336.109 121.370  13
 -17   1   2 213.549 78.0720   3
  17  -1  -2 190.107 123.706  10
 -16   1   2 30.9566 49.2306   3
 -16  -1   2-30.7704 60.4132  13
 -16  -1   2 43.2164 61.9749   3
  16   1  -2 41.5211 71.8945  10
  16  -1  -2 128.386 67.1939   1
 -15   1   2 852.388 149.787  13
  15   1  -2 793.219 119.900   1
  15   1  -2 614.656 170.243  10
 -15   1   2 684.365 118.852  15
  15  -1  -2 776.237 121.010   1
 -15   1   2 689.412 121.994   3
 -15  -1   2 639.106 145.031  13
 -15  -1   2 566.750 107.499   3
  14  -1  -2 1049.03 134.918   1
  14   1  -2 887.061 171.211   9
 -14   1   2 940.953 135.912   3
 -14  -1   2 917.791 120.916  15
 -14   1   2 1112.85 162.137  13
 -14  -1   2 799.723 156.724  13
  14  -1  -2 1004.73 157.419   2
  14   1  -2 903.052 120.866   1
 -14   1   2 889.969 130.774  15
 -14  -1   2 827.812 125.470   3
 -13  -1   2 1808.86 143.637  11
 -13   1   2 2161.18 192.258   3
 -13  -1   2 1914.30 223.980  13
 -13  -1   2 1912.04 174.099   3
  13  -1  -2 2103.92 225.422   2
  13  -1  -2 2170.39 177.318   1
 -13   1   2 1978.86 203.856  13
 -13  -1   2 1825.89 166.553  15
  13   1  -2 1986.07 163.807   1
  13   1  -2 1769.39 237.655   9
 -13   1   2 2183.05 191.824  15
 -12  -1   2 2003.42 170.417   3
  12  -1  -2 1750.91 197.982   2
 -12   1   2 1681.64 180.731  13
  12   1  -2 1864.47 150.243   1
 -12   1   2 1745.90 164.917   3
  12  -1  -2 1770.80 154.420   1
 -12  -1   2 1726.62 155.914  15
 -12  -1   2 1954.56 143.683  11
 -12   1   2 1787.07 168.244  15
  12   1  -2 1745.47 226.835   9
 -12  -1   2 1632.29 201.850  13
 -11  -1   2 869.145 140.636  13
  11   1  -2 901.726 160.879   9
 -11  -1   2 870.676 94.6875  11
  11   1  -2 1061.02 109.663   1
 -11  -1   2 1098.63 121.117   3
  11  -1  -2 902.747 138.270   2
 -11   1   2 878.968 57.0470  11
 -11   1   2 1173.95 133.579  15
 -11   1   2 907.316 115.343   3
 -11  -1   2 877.166 107.035  15
  11   1  -2 872.161 150.391   2
 -11   1   2 1058.93 138.870  13
  11  -1  -2 1023.87 112.747   1
 -10   1   2 19657.7 494.449   3
 -10  -1   2 20737.8 639.234  13
  10  -1  -2 20185.5 601.661   2
  10  -1  -2 20202.3 455.128   1
 -10   1   2 19607.2 252.538  11
  10   1  -2 20144.2 428.703   1
 -10  -1   2 20088.6 426.095  11
 -10   1   2 20103.5 565.370  13
  10   1  -2 19909.5 649.211   2
 -10  -1   2 19511.1 471.533  15
  10   1  -2 19014.7 691.471   9
 -10  -1   2 19718.7 467.693   3
   9   1  -2 1134.13 154.157   2
   9   1  -2 1046.31 164.556   9
  -9   1   2 947.306 51.6710  11
  -9   1   2 962.879 120.685  13
   9  -1  -2 978.426 99.8691   1
  -9  -1   2 1109.80 109.205   3
  -9  -1   2 1016.64 94.6947  11
   9  -1  -2 945.771 127.564   2
   9   1  -2 990.560 92.7760   1
  -9   1   2 869.756 102.202   3
  -9  -1   2 1057.22 142.982  13
  -9  -1   2 1035.18 107.247  15
  -8  -1   2-6.64045 40.2037  13
   8  -1  -2-21.1771 31.9679   1
  -8  -1   2 10.4868 30.9055   3
  -8   1   2 9.21338 7.77062  11
  -8   1   2-1.97298 29.2268   3
   8  -1  -2 11.4253 24.0345   4
  -8  -1   2 3.64199 22.4105  11
  -8   1   2-40.6870 38.1310  13
  -8  -1   2 11.8005 33.3515  15
   8   1  -2-4.34727 23.1176   1
   8   1  -2 20.6438 51.7825   2
   7  -1  -2 21.0427 23.9805   4
  -7  -1   2 1.18741 28.5657  15
   7  -1  -2 3.35054 5.13867   7
   7   1  -2-21.6764 48.6685   2
  -7  -1   2 15.0590 23.2671  11
  -7   1   2 1.35215 31.1460   3
  -7   1   2 20.6748 32.2748  13
  -7  -1   2 3.09401 28.2377   3
  -7  -1   2 24.1204 36.2231  13
   7  -1  -2-7.80107 32.0886   1
  -7   1   2 16.3602 6.75886  11
   7   1  -2 12.2937 24.6283   1
   7   1  -2 16.7979 18.9855   7
  -6  -1   2 21.7037 25.2530  11
   6  -1  -2 48.7519 30.2335   1
  -6  -1   2 37.2967 20.1201   7
   6   1  -2 47.6802 53.7375   2
  -6  -1   2 53.6718 30.8350   3
  -6  -1   2 14.2691 31.2793  15
  -6   1   2 17.3817 29.2188  13
  -6   1   2 40.0602 29.9634   9
   6  -1  -2 57.1008 27.1485   4
   6   1  -2 64.9947 24.0682   7
   6   1  -2 61.2157 25.2610   1
  -6   1   2 41.8813 34.2096   3
   5   1  -2 12364.3 392.209   2
  -5   1   2 12786.1 292.623   3
  -5   1   2 11944.9 263.553   9
   5   1  -2 12542.8 229.976   1
  -5  -1   2 11895.3 290.890  15
  -5  -1   2 12099.5 253.406   7
   5  -1  -2 12485.7 267.947   1
  -5   1   2 12319.4 216.402   4
   5   1  -2 11976.6 106.563   8
   5  -1  -2 12751.8 213.544   4
   5   1  -2 12641.1 253.063   7
  -5  -1   2 12173.6 263.925  11
  -5   1   2 12310.3 325.698  13
  -5  -1   2 12211.5 253.271   3
  -4  -1   2 2461.08 103.188   3
  -4   1   2 2534.40 123.427   3
  -4  -1   2 2368.00 109.550   7
  -4  -1   2 2294.97 111.806  11
  -4  -1   2 2465.83 97.9305   1
   4  -1  -2 2468.89 126.945   3
   4   1  -2 2443.98 112.362  11
   4  -1  -2 2390.57 135.677  13
   4   1  -2 2588.43 168.410   2
   4   1  -2 2393.43 109.506   7
   4  -1  -2 2521.84 114.002   1
   4  -1  -2 2342.82 84.0585   4
   4   1  -2 2571.95 106.592   3
   4   1  -2 2450.69 92.6535   1
  -4   1   2 2354.79 135.009  13
  -4   1   2 2454.25 89.2634   4
  -4   1   2 2529.14 117.696   9
   3   1  -2 14424.2 199.355   1
   3   1  -2 14935.8 265.015  11
  -3  -1   2 14429.0 280.332  14
  -3  -1   2 13948.4 261.306  11
  -3   1   2 14055.4 264.621   3
   3   1  -2 14417.4 256.528   7
  -3  -1   2 14373.0 212.327   1
  -3   1   2 14627.6 226.663  10
  -3   1   2 14710.8 263.693   9
  -3   1   2 14757.9 310.573  13
   3   1  -2 15104.6 221.209   3
   3  -1  -2 14665.2 189.213   4
   3   1  -2 14186.0 357.334   2
   3  -1  -2 14532.9 255.381   1
   3  -1  -2 14220.4 278.842   3
   3  -1  -2 14495.7 307.108  13
  -3   1   2 14328.9 196.098   4
  -3  -1   2 14804.9 217.144   3
  -3  -1   2 14415.2 260.118   7
   2  -1  -2 18644.3 274.468   1
  -2  -1   2 18719.0 301.101  14
   2   1  -2 18514.8 290.615  12
  -2  -1   2 18854.7 276.031  16
   2   1  -2 19496.3 212.885   3
   2  -1  -2 18782.8 328.395  13
  -2   1   2 18815.9 242.301  10
  -2  -1   2 18528.5 289.487  11
  -2  -1   2 18893.0 219.378   1
  -2   1   2 18955.4 284.711   9
   2   1  -2 18636.2 348.369  13
   2   1  -2 18722.7 207.716   1
  -2   1   2 18368.0 281.579   3
   2  -1  -2 18339.0 289.441   3
   2  -1  -2 18758.8 205.457   4
  -2  -1   2 18547.8 211.659   3
  -1  -1   2 37175.5 402.613  11
  -1   1   2 37068.5 376.961   9
  -1   1   2 36973.1 335.716  10
  -1  -1   2 37530.9 331.750   6
   1   1  -2 37261.1 402.338  12
  -1  -1   2 37980.0 289.901  10
  -1  -1   2 36617.6 252.281   4
   1   1  -2 36474.6 428.972  13
   1  -1  -2 37475.1 377.983   1
  -1   1   2 37140.1 381.059   3
   1  -1  -2 36324.8 440.314  13
  -1  -1   2 38385.9 367.036  16
  -1  -1   2 37122.7 401.519  14
   1   1  -2 34752.9 579.344   9
   1   1  -2 37351.2 284.343   1
   0   1  -2 74381.2 568.198   5
   0  -1   2 76540.2 381.469  10
   0   1  -2 75718.0 530.114  13
   0   1  -2 74266.5 582.946  12
   0   1  -2 73961.9 770.285   9
   0   1  -2 75599.8 454.342   3
   0  -1   2 75767.7 496.510  16
   0  -1  -2 77072.9 543.117   1
   0   1   2 76724.9 506.099  10
   0   1   2 75465.0 515.514   9
   0  -1   2 78004.8 387.981   4
   0   1  -2 76422.3 394.558  10
  -1  -1  -2 2283.20 99.8044   1
   1   1   2 2447.95 91.8790   9
   1   1   2 2367.28 100.573  10
  -2   1  -2 480.826 53.8703  12
  -2   1  -2 469.642 43.1020  10
  -2   1  -2 482.530 47.6217   3
   2  -1   2 488.046 41.1250  10
   2   1   2 513.410 46.5553   9
  -2  -1  -2 533.316 47.7428   9
  -2  -1  -2 522.984 40.2226  12
   2   1   2 594.430 65.9150  10
   2  -1   2 527.709 43.7095  16
  -2  -1  -2 528.953 47.5765   3
  -2   1  -2 495.337 49.9223   9
   2  -1   2 524.359 55.7589   9
   2  -1   2 528.094 46.1971   4
  -3  -1  -2 11166.5 221.784   3
  -3   1  -2 11322.5 235.764   3
  -3  -1  -2 12119.7 183.652  12
   3   1   2 12028.6 206.841   9
  -3   1  -2 11857.5 249.779  10
  -3   1  -2 11404.9 164.107   9
   3   1   2 11730.2 281.843  10
   3  -1   2 11762.7 221.016  10
   3   1   2 11791.2 188.213  12
  -3  -1  -2 11666.2 233.941   9
   3  -1   2 11657.0 210.008   9
   3  -1   2 11666.5 214.711   4
   3  -1   2 11790.4 205.957  16
  -4   1  -2 39350.7 486.898   3
   4  -1   2 39021.9 396.438  16
  -4   1  -2 40195.4 324.113  13
  -4  -1  -2 39591.7 490.040   9
  -4  -1  -2 40534.0 461.911   3
   4   1   2 41599.4 591.896  10
   4  -1   2 39102.7 479.939  10
  -4  -1  -2 41764.7 528.923  13
  -4   1  -2 36770.8 514.817  10
   4   1   2 39975.7 366.449  12
   4   1   2 42206.7 407.339   9
  -4   1  -2 42025.1 358.339   2
   4  -1   2 39910.5 433.080   4
  -5  -1  -2 6598.05 232.009  13
  -5   1  -2 6396.73 213.821   3
  -5   1  -2 6448.25 159.962  13
   5   1   2 6060.93 161.958  12
   5  -1   2 6295.58 168.776  16
  -5  -1  -2 6401.54 223.040   9
   5   1   2 6813.08 269.726  10
   5   1   2 6573.69 94.8272  16
   5  -1   2 6421.33 189.920   4
   5  -1   2 6330.88 225.775  10
  -5  -1  -2 6596.65 205.981   3
   5  -1   2 6305.46 140.179  13
  -5   1  -2 6354.33 169.731   2
   5   1   2 6510.87 175.602   9
  -6  -1  -2-0.33996 30.1080   3
   6   1   2 46.8576 24.7051   9
  -6  -1  -2 0.14960 38.8898  13
  -6  -1  -2 40.5423 30.2195   9
   6  -1   2 31.1330 23.1300  16
  -6   1  -2 27.3177 33.4641   3
  -6   1  -2 31.8972 23.1544  13
   6   1   2 37.8107 53.5950  10
   6  -1   2-1.05706 29.5477   4
   6   1   2 26.0868 19.3014  12
   6  -1   2 17.3624 14.6905  13
   6  -1   2 12.1485 43.0667  10
  -6   1  -2 13.9694 25.9975   8
  -6   1  -2 41.8284 25.9497   2
  -7  -1  -2 1407.74 113.706   3
  -7   1  -2 1559.70 98.4846   8
  -7  -1  -2 1418.63 130.982  13
   7  -1   2 1202.20 48.3944   9
   7  -1   2 1514.85 93.1522  16
   7  -1   2 1414.31 105.114   4
   7   1   2 1470.34 94.2050  12
   7   1   2 1453.12 151.579  10
  -7   1  -2 1390.50 105.490   2
   7  -1   2 1445.48 137.723  10
   7  -1   2 1461.31 88.1336  13
   7   1   2 1519.07 98.7346   9
  -7   1  -2 1494.85 121.615   3
  -7   1  -2 1398.72 101.245  13
   8   1   2 561.115 65.9495   9
  -8  -1  -2 865.555 110.824  13
  -8   1  -2 681.436 79.4800  13
  -8   1  -2 536.486 79.6750   3
   8  -1   2 579.616 99.0733  10
   8  -1   2 575.610 35.0581   9
  -8  -1  -2 615.092 84.1765   3
   8   1   2 704.245 72.7313  12
   8  -1   2 715.473 69.7613  16
   8   1   2 474.853 102.296  10
   9  -1   2 6083.98 205.588  16
  -9  -1  -2 6251.67 187.633   8
   9  -1   2 5854.20 309.546  10
  -9   1  -2 6582.14 280.574   3
   9   1   2 6005.77 219.580  12
   9   1   2 5619.56 325.941  10
   9  -1   2 6060.92 172.055   9
  -9   1  -2 5999.40 245.699  13
   9   1   2 6285.53 222.509   9
  -9  -1  -2 6218.30 264.734   3
  -9   1  -2 6228.54 213.519   8
  -9  -1  -2 6159.51 304.866  13
   9  -1   2 5401.07 111.815   9
  10  -1   2 185.267 44.6518  16
 -10   1  -2 139.266 41.2045   8
 -10  -1  -2 26.1487 37.4716  13
 -10   1  -2 243.616 58.8236  13
  10   1   2 157.997 41.0181  12
  10   1   2 121.822 38.0265   9
 -10  -1  -2 200.224 62.5990   3
  10  -1   2 148.368 29.5064   9
 -10   1  -2 139.267 54.5962   3
  10  -1   2 134.230 19.3431   9
  10   1   2 57.1835 51.5315  10
  10  -1   2 129.774 68.0758  10
 -11  -1  -2 329.171 77.2471   3
  11  -1   2 225.622 47.3929  16
  11  -1   2 199.388 87.2642  10
  11   1   2 283.900 55.1792   9
  11   1   2 230.023 52.2922  12
 -11   1  -2 286.625 68.4350  13
 -11   1  -2 359.961 62.8841   8
  11   1   2 257.996 95.8271  10
 -11  -1  -2 312.251 84.8843  13
 -11   1  -2 291.373 75.3209   3
 -12  -1  -2 358.417 90.0814  13
 -12  -1  -2 323.133 54.1582   8
  12  -1   2 212.283 86.2872  10
 -12  -1  -2 387.309 83.9653   3
 -12   1  -2 343.968 81.4201   3
 -12   1  -2 367.721 63.7385   8
 -12   1  -2 283.555 64.2068  13
  12   1   2 451.371 127.131  10
  12  -1   2 363.493 61.3683  16
  13  -1   2 2029.76 195.591  12
  13  -1   2 2006.85 143.087  16
  13  -1   2 1582.01 205.702  10
 -13   1  -2 1945.44 188.158   3
 -13  -1  -2 1793.20 178.188   3
  13   1   2 1764.80 149.943  12
 -13   1  -2 1822.59 173.644  13
 -13  -1  -2 2051.16 220.485  13
  13   1   2 1561.54 223.156  10
 -13  -1  -2 1971.61 125.698   8
 -13   1  -2 1848.22 140.158   8
  14  -1   2 34.2104 45.8159  12
 -14  -1  -2-3.81365 56.4973  13
 -14  -1  -2 24.3181 42.8861   3
 -14   1  -2 28.2384 47.7040   3
  14   1   2-18.7218 62.6409  10
  14  -1   2 127.964 90.2145  10
  14  -1   2 88.5760 40.9618  16
 -15  -1  -2-44.3513 62.6507   3
 -15   1  -2-15.3468 49.6218   3
  15   1   2-44.4428 70.8740  10
  15  -1   2 177.695 103.958  10
 -15  -1  -2 178.449 84.7270  13
  15  -1   2 22.2923 34.0627  12
  16  -1   2 50.5361 73.6988  10
 -16   1  -2-11.8971 64.1912   3
  16   1   2 71.6495 104.111  10
  16  -1   2-11.8334 34.1900  12
 -16  -1  -2-51.6186 50.6723  13
 -16  -1  -2-122.397 65.6278   3
 -17   1  -2 66.9798 69.4058   3
 -17  -1  -2 114.993 80.4578   3
  17   1   2 16.7305 95.2914  10
  17  -1   2-86.3568 74.3760  10
  18  -1   2 1326.23 229.771  10
  18   1   2 813.693 189.704  10
  19  -1   2 70.1448 75.3461  10
 -19  -2   2 197.950 111.955  13
  19  -2  -2-114.005 121.234  10
  18  -2  -2 28.4871 92.5541  10
 -18  -2   2-9.43088 55.9706   3
 -18   2   2-107.950 72.4987   3
  17   2  -2-52.0332 86.6213  10
 -17   2   2 66.1813 67.5795   3
  17  -2  -2-3.24914 55.2426   1
  17  -2  -2 87.7338 95.1877  10
 -17  -2   2 10.7615 52.4190   3
 -17  -2   2-23.9136 83.7704  13
 -16  -2   2 1563.17 188.466   3
 -16  -2   2 1364.75 221.682  13
 -16   2   2 1332.27 171.307  15
  16   2  -2 940.066 214.378  10
 -16   2   2 1579.33 190.918   3
  16  -2  -2 1453.87 174.887   1
 -15   2   2 218.570 81.9386  15
 -15  -2   2-142.840 87.8649  13
 -15   2   2 8.29635 49.6659   3
  15  -2  -2 30.1800 52.4231   1
  15   2  -2-98.6824 106.631  10
 -15  -2   2 68.7389 55.5280   3
 -14  -2   2 188.402 95.5328  13
  14   2  -2 436.184 120.801   9
  14  -2  -2 307.412 89.1055   2
 -14  -2   2 203.288 72.2636   3
 -14   2   2 467.207 99.4474  13
 -14  -2   2 249.611 68.1937  11
 -14   2   2 334.285 94.2813  15
 -14   2   2 356.227 92.8314   3
  14   2  -2 59.0751 105.884  10
  14  -2  -2 327.606 79.8288   1
  13  -2  -2 2769.68 206.240   1
 -13  -2   2 2520.15 203.991   3
 -13   2   2 2513.35 214.657   3
 -13  -2   2 2542.97 190.756  11
  13   2  -2 2495.43 286.745   9
 -13   2   2 2412.13 214.046  13
  13  -2  -2 2329.97 222.786   2
 -13  -2   2 2839.96 286.790  13
  12  -2  -2 21.2366 39.4818   2
  12   2  -2 24.1070 64.2379   9
 -12  -2   2 18.2922 42.2924   3
 -12   2   2-111.629 62.2881   3
  12  -2  -2 29.4453 42.1079   1
  12   2  -2-21.3443 37.2355   1
 -12   2   2-47.8077 34.7127  13
 -12  -2   2-0.40092 57.3323  13
 -12  -2   2 83.4570 43.1737  11
  11   2  -2 3628.37 322.531   9
 -11  -2   2 3731.38 222.994   3
 -11  -2   2 4002.62 224.911  11
 -11   2   2 4270.01 256.635   3
  11  -2  -2 3991.64 195.543   4
  11  -2  -2 3947.85 270.773   2
  11   2  -2 4025.40 200.315   1
 -11   2   2 3673.48 240.067  13
  11  -2  -2 4043.85 225.071   1
 -11  -2   2 3724.48 300.138  13
  10   2  -2 12535.4 327.958   1
  10  -2  -2 12854.9 375.177   1
 -10   2   2 12204.8 417.257  13
  10  -2  -2 11713.7 441.891   2
 -10  -2   2 11627.8 370.617  11
  10  -2  -2 12040.1 319.839   4
 -10  -2   2 11323.5 363.091   3
  10   2  -2 11507.0 556.436   9
 -10   2   2 11571.2 403.618   3
 -10  -2   2 11944.1 513.030  13
  -9  -2   2 2617.48 170.768  11
   9  -2  -2 2913.36 151.315   4
  -9   2   2 2716.23 189.967  13
  -9  -2   2 2556.99 167.135   3
  -9  -2   2 2543.43 227.009  13
  -9   2   2 2962.89 164.615   9
  -9   2   2 2733.69 189.607   3
   9  -2  -2 2922.23 173.339   1
   9   2  -2 2234.16 239.531   9
   9   2  -2 2765.72 145.124   1
  -8   2   2 5324.70 252.368   3
  -8  -2   2 5104.92 305.687  13
  -8  -2   2 4682.25 211.569   3
   8  -2  -2 4801.12 207.976   1
  -8   2   2 4852.88 203.418   9
   8   2  -2 5148.77 352.592   9
  -8  -2   2 4844.95 222.802  11
  -8   2   2 4872.34 238.725  13
   8   2  -2 5009.43 315.675   2
   8  -2  -2 5346.53 193.557   4
   8   2  -2 5394.56 187.370   1
  -7   2   2 1193.86 118.319   3
   7  -2  -2 1434.32 97.0231   4
  -7   2   2 1293.27 105.061   9
   7   2  -2 914.172 159.196   9
  -7  -2   2 1271.62 105.485   3
   7  -2  -2 1283.09 105.094   1
   7   2  -2 1296.59 85.4077   1
   7   2  -2 1326.97 159.057   2
  -7  -2   2 1106.01 105.496  11
  -7   2   2 1251.29 117.519  13
   6   2  -2 32031.7 489.944   7
   6   2  -2 31384.9 372.592   1
  -6  -2   2 29956.4 465.525   3
   6   2  -2 30080.7 785.272   9
  -6   2   2 30721.9 478.053   9
  -6   2   2 31541.1 542.234  13
  -6  -2   2 29711.0 507.645  11
   6   2  -2 28880.9 424.827  12
   6   2  -2 29503.1 686.689   2
  -6   2   2 30429.7 549.801   3
   6  -2  -2 31031.0 472.792   1
   6  -2  -2 31060.6 415.274   4
   5   2  -2 12117.3 294.720   7
  -5  -2   2 11824.1 219.305   1
   5   2  -2 12243.2 207.030   1
  -5   2   2 12081.7 291.505   9
  -5  -2   2 11972.1 276.966   3
   5  -2  -2 11975.9 278.409   1
   5   2  -2 11767.2 259.362  12
   5   2  -2 11797.8 411.651   2
   5  -2  -2 12097.5 246.524   4
  -5  -2   2 12161.2 313.993  11
  -5   2   2 12412.1 335.718   3
  -5   2   2 12197.8 324.018  13
   5   2  -2 12585.8 487.242   9
   4  -2  -2 2087.82 113.674   1
  -4  -2   2 2286.46 126.700   5
   4  -2  -2 2184.37 102.191   4
  -4  -2   2 2166.15 111.237   3
  -4  -2   2 2133.77 82.7212   1
   4   2  -2 2078.11 105.284  12
  -4   2   2 1947.78 118.356   9
  -4   2   2 2207.10 95.0531  10
  -4   2   2 2254.12 140.343   3
   4   2  -2 2182.33 124.431   7
  -4  -2   2 2165.95 130.352  11
   4   2  -2 2143.30 167.814   2
   4  -2  -2 2163.11 58.0075  11
   4   2  -2 2254.62 203.306   9
   4   2  -2 2189.19 76.8109   1
   4  -2  -2 2138.20 98.6371  10
  -4   2   2 2177.36 133.216  13
   3   2  -2 31290.1 237.372   1
  -3  -2   2 30249.3 461.721  11
  -3   2   2 29124.2 427.868   9
   3   2  -2 30825.9 375.965   3
   3   2  -2 29497.0 685.231   9
   3  -2  -2 29789.3 361.346   4
  -3   2   2 29804.5 329.631  10
  -3  -2   2 30299.7 403.210  16
   3  -2  -2 30562.8 352.563  10
   3   2  -2 29963.5 391.301  12
  -3  -2   2 29429.5 400.178  12
   3  -2  -2 30608.4 402.269   1
  -3  -2   2 30625.8 266.882   1
   3  -2  -2 29698.4 466.225  13
   3   2  -2 29658.2 560.284   2
  -3  -2   2 30080.9 444.254   5
  -3   2   2 30478.2 490.058   3
   2  -2  -2 1786.47 94.8584   1
   2   2  -2 1847.67 98.5294  12
  -2   2   2 1781.83 118.257   3
   2  -2  -2 1787.19 114.423  13
  -2   2   2 1700.38 105.351   9
  -2   2   2 1899.72 100.658   1
   2   2  -2 1835.02 87.3419   3
  -2  -2   2 1794.08 100.091  12
  -2  -2   2 1742.56 111.409  11
   2  -2  -2 1799.44 90.5941   4
   2   2  -2 1797.34 164.684   9
   2   2  -2 1790.62 55.4669   8
  -2  -2   2 1749.27 54.7881   1
   2  -2  -2 1731.28 83.1578  10
  -2   2   2 1785.87 80.8573  10
   2   2  -2 1645.43 126.226   2
   2   2  -2 1804.44 47.1890   1
  -2  -2   2 1799.47 96.6000  16
  -1   2   2 10501.3 226.401   1
  -1  -2   2 10250.3 244.253  12
  -1   2   2 10617.2 199.524  10
  -1  -2   2 10062.0 151.513   8
  -1   2   2 10491.0 174.827   6
   1  -2  -2 10700.3 205.713  10
   1   2  -2 10491.7 255.290  13
   1  -2  -2 10523.4 219.146   1
   1   2  -2 10575.3 158.414  10
  -1  -2   2 10500.6 224.487  16
  -1   2   2 10429.5 277.255   3
   1   2  -2 10308.0 151.978   8
   1   2  -2 10312.5 237.007  12
  -1  -2   2 10124.9 193.633   4
  -1   2   2 10297.0 248.141   9
   1   2  -2 9784.56 349.735   9
   1   2  -2 10606.5 280.181   2
  -1  -2   2 10062.0 253.804  11
   0  -2   2 57605.1 404.046   8
   0   2  -2 57962.1 591.281  12
   0  -2   2 57765.5 519.547  16
   0  -2   2 57879.4 547.024  13
   0  -2   2 57893.0 591.565  11
   0  -2   2 58228.6 474.957   4
   0   2  -2 57170.8 469.360   4
   0  -2  -2 57471.0 511.432   1
   0   2  -2 59717.1 581.878   2
   0   2   2 58042.5 523.549   1
   0   2  -2 58427.6 317.939  10
   0   2  -2 57025.7 585.629   3
   0  -2  -2 59073.7 423.960   6
   0   2   2 58048.9 584.238   9
   0  -2   2 57874.4 578.927   2
   0   2   2 58619.5 496.119  10
   0   2  -2 58377.4 526.036  13
   0   2  -2 57887.4 785.876   9
   0   2  -2 58178.3 402.453   8
  -1  -2  -2 30069.0 380.648   1
  -1   2  -2 29802.3 207.121  10
   1  -2   2 30885.6 186.941  10
  -1   2  -2 31002.9 317.541  13
   1  -2   2 30245.1 320.944   8
   1  -2   2 30547.9 408.693   7
  -1   2  -2 30798.0 255.924   1
  -1   2  -2 30401.4 434.839   3
   1  -2   2 30217.8 422.744  11
   1  -2   2 29907.1 334.178  13
   1  -2   2 30482.3 351.956   4
   1  -2   2 30635.1 380.036  16
   1   2   2 30509.4 395.638  10
   1   2   2 30278.1 425.549   9
  -1   2  -2 29846.1 513.329   9
   1   2   2 30880.5 388.205   1
  -2   2  -2 35355.3 271.855  10
  -2  -2  -2 36232.6 514.570   9
  -2   2  -2 37660.9 334.810   1
  -2   2  -2 35580.0 241.756  13
   2  -2   2 36072.2 404.465   4
  -2  -2  -2 35391.5 436.830   1
  -2   2  -2 35120.1 425.293   7
  -2   2  -2 36124.3 447.867  11
  -2   2  -2 35914.9 502.222   9
   2  -2   2 35909.8 568.690   9
   2   2   2 35281.7 471.251   9
   2   2   2 36381.3 272.410  14
   2  -2   2 35961.8 270.232  13
  -2   2  -2 35503.2 487.735   3
   2  -2   2 35351.2 415.803  16
   2  -2   2 35172.1 231.015  10
  -2  -2  -2 36650.4 242.730  16
   2   2   2 36314.9 477.005  10
   3   2   2 669.202 81.2109  10
   3  -2   2 714.090 65.0289   4
  -3   2  -2 637.349 58.3255   7
  -3   2  -2 778.049 80.1124   3
   3  -2   2 481.745 53.3924  16
  -3  -2  -2 686.863 80.2792   9
  -3  -2  -2 531.134 34.3032  12
  -3   2  -2 594.528 59.0945  11
   3   2   2 647.519 70.1263   9
  -3  -2  -2 577.886 41.2209  14
  -3   2  -2 769.848 55.8867   1
   3  -2   2 676.266 44.6377  10
  -3  -2  -2 641.246 66.6895   3
  -3   2  -2 532.604 57.5524   9
   3  -2   2 596.133 73.0635   9
  -3  -2  -2 557.047 25.4335  16
   4  -2   2 358.775 49.0004  16
  -4   2  -2 572.402 53.1172   9
   4  -2   2 519.139 51.7276  10
  -4   2  -2 589.918 53.3073   7
   4   2   2 488.256 80.4825  10
   4   2   2 497.264 66.8420   9
  -4   2  -2 589.465 73.8722   3
  -4   2  -2 476.405 54.2283  11
   4  -2   2 565.799 66.2944   9
   4  -2   2 544.321 62.6887   4
  -4  -2  -2 398.887 39.9618  14
  -4  -2  -2 549.543 65.3769   3
  -5  -2  -2 548.669 51.7571  14
   5  -2   2 485.769 59.1433  10
   5  -2   2 480.582 58.2441  16
   5   2   2 545.723 92.1362  10
  -5   2  -2 467.576 46.4910   7
   5  -2   2 447.333 57.1787   9
  -5   2  -2 505.672 74.5620   3
  -5  -2  -2 416.557 63.8069   3
   5   2   2 490.534 67.7717   9
   5  -2   2 520.159 66.5032   4
  -5   2  -2 503.897 47.7909   9
  -6  -2  -2 2538.44 149.887   3
   6  -2   2 2774.22 137.553  16
   6  -2   2 2217.10 129.685   4
  -6   2  -2 2479.04 159.027   3
   6   2   2 2730.12 156.531   9
  -6   2  -2 2589.10 101.519   7
   6  -2   2 2247.09 66.2295  13
   6  -2   2 2332.92 115.705   9
  -6   2  -2 2569.52 96.5784   9
  -6  -2  -2 2682.76 181.290  13
   6  -2   2 2468.65 145.874  10
   6   2   2 2694.25 83.5734  15
   6   2   2 2410.06 188.667  10
   6   2   2 2689.80 78.1642  12
  -6   2  -2 2694.90 80.8859  13
  -7  -2  -2 1223.17 132.287  13
  -7   2  -2 1668.81 77.3598   7
   7  -2   2 1444.86 104.453  16
   7  -2   2 1528.26 129.264  10
   7   2   2 1355.73 50.9375  16
  -7  -2  -2 1762.55 133.285   3
   7   2   2 1236.27 111.562   9
   7  -2   2 1683.16 121.055   4
  -7   2  -2 1366.23 74.3162  13
   7   2   2 1269.73 63.4007  12
   7  -2   2 1433.36 66.2264  13
   7   2   2 1636.33 168.770  10
  -7  -2  -2 1404.71 52.3838   5
  -7   2  -2 1689.73 77.6617   9
   7  -2   2 1508.50 89.9864   9
  -7   2  -2 1400.52 127.909   3
  -8   2  -2 212.827 37.2370  13
   8   2   2 213.670 52.6428   9
   8   2   2 219.999 31.4469  12
  -8  -2  -2 260.790 74.7635  13
   8  -2   2 276.678 51.8258  16
  -8   2  -2 213.213 67.4655   3
  -8   2  -2 129.024 20.8542   7
   8  -2   2 137.335 29.4968   9
  -8   2  -2 180.080 28.4512   9
   8   2   2 310.396 95.5761  10
   8  -2   2 175.402 54.0863   4
   8  -2   2 133.874 26.7831  13
   8  -2   2 180.617 59.2020  10
  -8   2  -2 156.102 46.2122   8
  -8  -2  -2 139.725 51.5265   3
   8   2   2 226.493 25.8233  16
  -9   2  -2 1553.99 145.912   3
   9  -2   2 1755.74 124.461  16
  -9  -2  -2 1590.96 168.301  13
   9  -2   2 1642.93 131.905   4
  -9   2  -2 1693.70 122.834   8
   9   2   2 1592.31 75.7223  16
   9   2   2 1682.02 135.408   9
  -9  -2  -2 1576.83 141.309   3
   9  -2   2 1544.19 90.8788  13
   9   2   2 1680.49 93.9850  12
  -9   2  -2 1632.69 106.181  13
   9   2   2 1436.70 174.785  10
   9  -2   2 1644.44 91.1356   9
  -9   2  -2 1439.53 55.1182   7
   9  -2   2 1521.18 152.909  10
  10   2   2 287.098 43.5088  12
 -10  -2  -2 308.808 76.8235   3
  10   2   2 367.825 69.4508   9
  10   2   2 271.236 93.9628  10
  10  -2   2 374.864 89.0185  10
 -10   2  -2 378.527 66.5858   8
 -10  -2  -2 337.517 89.1357  13
 -10   2  -2 297.919 53.7289  13
  10  -2   2 395.004 75.6676   4
 -10   2  -2 257.754 66.9601   3
  10  -2   2 332.868 61.7202  16
 -11   2  -2 12422.1 351.006   8
 -11   2  -2 12284.6 341.987  13
  11  -2   2 13095.4 363.450  16
 -11   2  -2 11732.8 429.989   3
  11   2   2 11823.3 377.457   9
  11  -2   2 11695.2 471.035  10
  11  -2   2 12461.7 383.012   4
 -11  -2  -2 11591.0 408.766   3
  11   2   2 11980.6 538.210  10
 -11  -2  -2 12398.6 513.085  13
  11   2   2 12144.9 291.767  12
 -12  -2  -2 1013.85 130.727   3
 -12   2  -2 1029.41 110.630   8
  12  -2   2 1225.05 117.297  16
 -12  -2  -2 1061.97 161.223  13
 -12   2  -2 1078.98 142.812   3
  12   2   2 1010.94 180.338  10
  12  -2   2 1135.16 158.689  10
 -13  -2  -2 168.426 83.7904  13
  13   2   2 363.981 122.241  10
  13  -2   2 422.180 75.2806  16
 -13   2  -2 277.331 80.1710   3
 -13  -2  -2 294.906 81.9574   3
  13  -2   2 350.642 103.744  10
  14  -2   2 95.3054 59.0239  12
 -14  -2  -2 91.7416 69.6195  13
 -14  -2  -2 9.55041 55.1098   3
  14   2   2 90.2624 81.5367  10
  14  -2   2 93.1912 39.9562  16
  14  -2   2 61.7822 69.9712  10
 -14   2  -2 30.4649 55.0909   3
 -15   2  -2 43.1695 54.7779   3
 -15  -2  -2 18.6494 47.0570   3
  15  -2   2-102.982 63.8676  12
  15   2   2 43.2842 81.1562  10
  15  -2   2 55.9005 40.6697  16
 -15  -2  -2-79.6222 67.1243  13
  15  -2   2-11.3584 57.2977  10
  16   2   2 65.0005 92.3155  10
  16  -2   2 97.8362 65.9297  12
 -16  -2  -2 29.9056 62.0121   3
 -16   2  -2-19.9273 46.3856   3
 -16  -2  -2-117.492 86.7040  13
  16  -2   2 118.408 79.8223  10
 -17   2  -2 132.291 75.7565   3
 -17  -2  -2 112.292 80.2785  13
  17  -2   2 257.308 92.7265  12
  17   2   2-110.958 105.169  10
 -17  -2  -2 152.447 91.6478   3
  17  -2   2 47.0828 56.2216  10
  18  -2   2 284.912 97.1337  10
 -18  -3   2 150.486 94.0067  13
  17   3  -2-137.448 126.337  10
  17  -3  -2 22.6699 49.4134   1
  17  -3  -2-107.808 118.277  10
 -17   3   2-22.5379 56.2483   3
 -17  -3   2 3.81623 41.8541  13
 -17  -3   2 12.0703 52.3054   3
 -16   3   2 131.781 67.5770  15
  16  -3  -2-30.4845 53.2234   1
 -16  -3   2 43.4332 60.0528  13
  16  -3  -2-276.403 119.823  10
  16   3  -2-280.249 145.039  10
 -16  -3   2-176.179 77.4530   3
 -16   3   2 4.79806 69.0260   3
 -15  -3   2 186.082 77.9157   3
 -15   3   2 245.434 86.0231   3
  15  -3  -2 315.244 91.0625   1
 -15  -3   2 57.8937 52.3517  11
  15   3  -2 157.012 122.988  10
 -15  -3   2 213.713 97.5083  13
 -14  -3   2 840.601 174.374  13
  14  -3  -2 757.892 109.181   4
  14   3  -2 678.265 160.380   9
 -14  -3   2 791.567 128.239   3
 -14  -3   2 915.466 132.187  11
  14   3  -2 450.625 154.326  10
  14  -3  -2 819.458 126.666   1
 -14   3   2 620.161 118.806   3
  13   3  -2-66.6123 68.5953   9
 -13  -3   2-2.34588 48.9310   3
 -13  -3   2-29.2126 56.0119  13
 -13  -3   2 17.7088 44.6983  11
 -13   3   2 18.8890 47.5398   3
  13  -3  -2 6.50076 39.8125   4
  13   3  -2-177.256 110.679  10
  13  -3  -2-24.9799 40.1070   1
  12  -3  -2 545.433 95.3002   1
 -12  -3   2 446.998 93.8494   3
  12  -3  -2 442.935 95.9222   2
 -12  -3   2 536.097 103.319  11
 -12   3   2 385.765 84.5696  13
  12   3  -2 321.641 116.273  10
  12   3  -2 457.669 129.726   9
  12  -3  -2 441.556 80.8599   4
 -12   3   2 550.268 110.386   3
 -12  -3   2 428.055 121.771  13
  11  -3  -2 51.8453 37.9660   2
 -11  -3   2 25.7669 49.2249  13
 -11   3   2 60.2851 50.6582   3
  11   3  -2 190.232 99.7581   9
 -11   3   2 59.6695 46.1933   9
  11  -3  -2 45.8002 38.0846   1
 -11   3   2 74.7781 42.5780  13
 -11  -3   2 133.974 56.6005   3
  11  -3  -2 86.3921 48.0829   4
 -11  -3   2 90.3931 53.9160  11
 -10   3   2 14.7899 33.4862  13
 -10   3   2 2.30525 38.4189   9
 -10  -3   2 16.0253 40.7380  11
  10   3  -2 11.5906 51.0354   9
 -10   3   2-58.3765 49.5805   3
  10  -3  -2-18.2464 33.9976   4
  10  -3  -2 8.74841 38.7600   1
 -10  -3   2-31.3486 40.3614   3
 -10  -3   2 5.64271 55.7931  13
  -9   3   2 2692.59 204.161   3
  -9  -3   2 2583.25 177.663   3
  -9  -3   2 2787.66 196.225  11
   9  -3  -2 2555.08 167.474   1
  -9  -3   2 2688.42 247.623  13
  -9   3   2 2665.14 184.873  13
   9  -3  -2 2708.27 159.447   4
   9   3  -2 2950.22 285.763   9
  -9   3   2 2931.27 176.926   9
   8  -3  -2 1494.36 67.9482   7
  -8   3   2 1456.77 132.536  13
   8   3  -2 1352.56 93.7792  12
  -8  -3   2 1557.99 127.593   5
  -8  -3   2 1492.06 141.866  11
   8  -3  -2 1560.55 117.761   4
   8  -3  -2 1479.64 121.943   1
  -8  -3   2 1497.08 131.907   3
  -8   3   2 1490.65 148.281   3
  -8  -3   2 1354.95 172.795  13
  -8   3   2 1564.66 130.618   9
   8   3  -2 1499.43 203.725   9
   7  -3  -2 1165.38 104.472   1
   7   3  -2 1013.42 162.744   9
  -7  -3   2 1156.29 119.354  11
   7   3  -2 1013.51 79.4908  12
  -7   3   2 946.424 114.679   3
  -7  -3   2 1109.12 104.128   5
  -7  -3   2 1052.51 107.063   3
   7  -3  -2 1064.05 95.7233   4
   7  -3  -2 1092.01 66.2488   7
  -7   3   2 1034.96 108.491  13
  -7   3   2 1011.33 104.364   9
   7   3  -2 1223.93 78.9443   1
  -6  -3   2 2695.24 159.699   5
  -6  -3   2 2579.04 105.802   1
   6  -3  -2 2736.01 149.289   1
  -6  -3   2 2584.71 151.957   3
   6   3  -2 2563.15 120.574  12
  -6   3   2 2665.68 158.396   9
   6   3  -2 2704.83 103.195   1
   6   3  -2 2800.64 249.580   9
  -6   3   2 2541.52 180.893   3
   6  -3  -2 2773.70 143.899   4
  -6  -3   2 2545.38 172.462  11
   5  -3  -2 10999.6 280.810   1
   5   3  -2 11132.3 325.758   7
  -5  -3   2 10716.9 335.875  11
   5  -3  -2 11401.7 176.584  11
  -5  -3   2 11176.8 318.639   5
  -5  -3   2 10989.8 285.917  16
   5   3  -2 10677.0 178.210   1
   5   3  -2 10894.2 246.650  12
   5  -3  -2 11424.8 278.491   4
  -5   3   2 10742.6 360.846   3
  -5   3   2 11222.5 316.648   9
  -5  -3   2 10581.1 187.705   1
   5   3  -2 10386.1 471.615   9
  -4  -3   2 13197.3 302.826  16
   4   3  -2 12682.9 272.749  12
   4  -3  -2 12516.3 287.216   4
  -4  -3   2 12723.4 143.795   8
   4  -3  -2 12744.3 247.575  10
   4   3  -2 12977.0 345.314   7
  -4   3   2 13153.7 234.131  10
  -4  -3   2 13136.0 362.575  11
   4  -3  -2 13597.8 221.893  11
  -4   3   2 12949.4 334.303   9
  -4  -3   2 12629.6 172.886   1
   4   3  -2 12872.3 504.521   9
  -4   3   2 13104.1 387.240   3
  -4  -3   2 13255.2 291.229  12
  -4  -3   2 12796.0 339.186   5
   4   3  -2 13632.9 350.406  14
   4  -3  -2 13022.0 294.573   1
   3  -3  -2 2891.96 139.171   4
   3  -3  -2 2894.02 132.575   1
  -3  -3   2 2935.23 168.212  11
  -3   3   2 2910.10 107.679  10
   3   3  -2 2705.56 224.387   9
  -3  -3   2 3063.76 141.666  12
   3  -3  -2 2842.94 114.371  10
  -3   3   2 2829.62 159.695   9
  -3  -3   2 2713.18 157.247   5
  -3  -3   2 2798.18 136.276  16
  -3  -3   2 2913.27 80.9996   8
   3   3  -2 2874.28 132.960  12
  -3   3   2 2669.46 175.261   3
   2  -3  -2 4106.41 152.415   1
  -2  -3   2 4076.23 193.002  11
  -2  -3   2 4303.80 172.581  12
  -2   3   2 4109.27 129.349  10
   2  -3  -2 4094.62 163.978   4
  -2   3   2 4130.85 213.446   3
  -2   3   2 4241.90 147.651   6
  -2  -3   2 3929.58 105.855   8
   2   3  -2 3992.62 260.584   9
  -2  -3   2 4172.25 207.090  13
   2   3  -2 3996.99 160.778  12
   2  -3  -2 4347.80 140.655  10
  -2   3   2 4212.57 192.074   9
  -2  -3   2 4031.80 160.830  16
  -1   3   2 9292.21 203.791  10
  -1  -3   2 8843.36 276.835  11
  -1  -3   2 8996.73 277.654  13
   1  -3  -2 8965.14 209.987  10
   1  -3  -2 9437.32 221.863   1
  -1   3   2 8653.25 270.871   9
   1   3  -2 9567.19 158.561  10
  -1  -3   2 8881.01 174.333   8
  -1  -3   2 9255.73 232.294   4
  -1   3   2 8787.45 308.150   3
   1   3  -2 8377.59 354.824   9
  -1   3   2 8989.59 211.154   6
  -1  -3   2 9027.95 259.860  12
  -1  -3   2 8965.10 236.716  16
   0  -3   2-4.42402 23.9485  12
   0  -3   2 8.97284 27.7504  11
   0  -3  -2 36.4956 24.2899   1
   0   3  -2 13.1663 11.3623  10
   0  -3   2-14.9149 26.6925  13
   0  -3  -2 28.9812 24.6327  10
   0  -3  -2 18.7394 21.6779  16
   0   3  -2 10.9521 21.6361  13
   0   3   2 14.9127 18.2786   1
   0   3  -2 45.8104 10.2758   1
   0  -3   2 37.0323 25.6836   2
   0  -3   2 3.34998 25.0116  16
   0   3   2 34.7405 28.5403  10
   0  -3   2 27.4987 27.3271   4
   0   3   2-41.5539 51.7755   9
   0   3  -2 18.0475 47.7347   9
   1   3   2 1130.56 86.1811  10
   1   3   2 1105.33 104.512   9
   1   3   2 1093.81 80.0094   1
  -1   3  -2 987.479 49.2652   1
  -1  -3  -2 888.311 70.2605   1
   1  -3   2 1054.13 100.622  12
  -1   3  -2 1038.32 70.2206  13
   1  -3   2 905.411 87.6273  11
  -1   3  -2 1101.20 73.8407   8
   1  -3   2 1078.11 85.8746  16
  -1   3  -2 954.340 110.684   9
   1  -3   2 935.512 80.8646   2
   1  -3   2 1156.67 82.9076  13
  -1   3  -2 922.821 98.5692   3
   1  -3   2 975.852 82.4031   4
  -1  -3  -2 1143.27 66.7065  16
  -2   3  -2 18418.5 308.526   8
  -2   3  -2 18475.8 427.312   3
  -2   3  -2 18830.9 248.510   1
   2   3   2 19261.5 376.786  10
   2   3   2 19191.2 425.608   9
  -2  -3  -2 18347.4 321.813   1
  -2   3  -2 18988.1 436.286   9
   2  -3   2 18838.1 352.243  16
   2  -3   2 18524.1 301.588   2
  -2  -3  -2 18110.3 245.262  16
  -2   3  -2 18191.8 359.171   7
   2  -3   2 18212.7 277.176  13
   2  -3   2 19187.6 384.169  11
   2  -3   2 18877.2 343.969   4
   2   3   2 18872.0 282.256  14
  -2   3  -2 19414.5 249.116  13
   3  -3   2 2352.97 79.4843  13
   3   3   2 2721.61 105.617  14
   3   3   2 2421.83 151.867  10
  -3   3  -2 2269.39 124.469   7
  -3   3  -2 2186.72 139.703   9
  -3   3  -2 2242.11 152.879   3
   3  -3   2 2505.16 133.870  16
  -3  -3  -2 2392.06 124.938   1
  -3  -3  -2 2458.42 84.6529  16
   3  -3   2 2340.77 127.660   4
   3   3   2 2641.99 162.662   9
   3  -3   2 2318.29 84.2909   2
   4  -3   2 397.674 58.0623  16
  -4   3  -2 423.268 74.0809   3
   4   3   2 634.963 54.5128  14
   4  -3   2 528.708 68.5728   4
   4   3   2 493.711 89.1224  10
  -4   3  -2 607.520 70.5957   9
   4   3   2 543.833 81.8606   9
   4  -3   2 480.677 37.4330  10
   4  -3   2 529.127 57.1746   1
  -4  -3  -2 455.749 61.9720   1
  -4  -3  -2 580.699 38.3468  16
   4   3   2 534.031 43.9402   5
  -4   3  -2 531.064 59.0656   7
  -5   3  -2 190.571 43.4053   9
   5  -3   2 300.141 53.5036  16
  -5  -3  -2 253.486 41.6461  14
   5   3   2 217.264 70.6312  10
  -5   3  -2 209.275 39.3359   7
  -5   3  -2 336.208 71.5680   3
   5  -3   2 272.290 60.2914   4
   5  -3   2 324.869 42.4803  10
   5  -3   2 212.244 43.5221   1
   5   3   2 248.778 63.0446   9
  -6   3  -2 3928.82 158.075   9
   6  -3   2 4031.41 184.931  16
  -6   3  -2 4194.98 151.156   7
   6   3   2 3940.19 222.057   9
   6  -3   2 3972.69 159.648  10
  -6  -3  -2 4088.47 205.630   3
   6  -3   2 4040.66 186.878   4
   6   3   2 4081.30 77.5123  16
   6  -3   2 3798.78 167.544   1
   6   3   2 3939.04 242.525  10
  -6   3  -2 3992.15 223.188   3
   7   3   2 1266.84 152.180  10
  -7   3  -2 1394.79 93.5726   9
  -7  -3  -2 1133.20 138.990  13
   7   3   2 1423.78 83.5338  15
   7  -3   2 1221.15 103.033  10
   7  -3   2 1216.94 110.098   4
   7   3   2 1290.08 43.5502  16
   7   3   2 1426.18 138.695   9
  -7   3  -2 1257.25 79.6821   7
   7  -3   2 1348.28 109.349   1
  -7   3  -2 1064.13 121.607   3
   7  -3   2 1250.50 107.853  16
  -7  -3  -2 1330.61 125.800   3
   8   3   2 605.970 122.820  10
  -8   3  -2 504.722 74.8112   8
   8  -3   2 566.794 77.3720  16
   8   3   2 581.465 95.2189   9
  -8   3  -2 589.915 96.5468   3
   8   3   2 587.494 31.5705  16
  -8   3  -2 557.528 49.8251   7
   8  -3   2 556.863 80.3192   1
   8  -3   2 537.282 80.2417   4
  -8  -3  -2 377.157 90.8761  13
  -8  -3  -2 583.682 92.0047   3
   8  -3   2 634.456 85.3706  10
  -8   3  -2 613.717 64.4801   9
   8   3   2 566.785 52.7622  15
  -9  -3  -2 112.153 62.3203  13
   9  -3   2 43.8031 45.6242   4
   9   3   2 46.3588 64.5586  10
  -9  -3  -2 121.190 55.0012   3
  -9   3  -2 100.559 49.0511   8
   9  -3   2 62.5113 46.8251  10
   9  -3   2 69.8455 33.8771  16
  -9   3  -2 34.7044 28.9932   9
  -9   3  -2 55.9527 48.1444   3
   9   3   2-18.7384 38.5216   9
 -10   3  -2 7.44654 21.2605   9
 -10  -3  -2 35.4190 49.1881   3
  10   3   2-17.0695 45.5133   9
 -10  -3  -2-35.5064 42.9757  13
 -10   3  -2 61.0688 46.8856   3
  10  -3   2 6.33805 33.4297  16
  10  -3   2-5.98282 41.8558   4
  10   3   2 78.1346 82.9893  10
  10  -3   2 64.6514 51.8675  10
 -11  -3  -2 1335.14 184.447  13
  11   3   2 1349.32 194.608  10
 -11  -3  -2 1402.93 153.914   3
  11  -3   2 1596.84 141.629  16
  11  -3   2 1385.28 160.040  10
  11  -3   2 1510.89 144.678   4
 -11   3  -2 1424.41 163.310   3
  11   3   2 1699.33 161.997   9
  12  -3   2 1718.61 150.647  16
  12  -3   2 1505.52 175.184  10
 -12  -3  -2 1976.54 190.298   3
 -12  -3  -2 1490.46 202.369  13
  12   3   2 1856.75 236.307  10
 -12   3  -2 1799.77 187.981   3
  12   3   2 1673.29 163.114   9
  12  -3   2 1704.13 158.954   4
 -13  -3  -2 370.194 91.1593   3
  13  -3   2 596.342 92.5062  16
 -13   3  -2 530.479 110.330   3
 -13  -3  -2 475.372 127.284  13
  13  -3   2 342.591 98.3419  10
  13  -3   2 443.855 94.4233   4
  13   3   2 527.133 140.977  10
 -14  -3  -2 1225.56 200.287  13
  14   3   2 1235.64 203.993  10
  14  -3   2 1159.11 170.165  10
  14  -3   2 1538.54 154.995  16
 -14   3  -2 1384.18 182.265   3
  14  -3   2 1298.35 185.111  12
 -14  -3  -2 1066.98 152.299   3
  15   3   2 1663.34 251.115  10
  15  -3   2 1532.71 209.857  12
 -15  -3  -2 1387.59 217.617  13
 -15   3  -2 1594.82 201.893   3
 -15  -3  -2 1627.29 192.717   3
  15  -3   2 1617.35 206.380  10
  15  -3   2 1503.63 157.043  16
  16  -3   2 922.251 132.087  16
  16  -3   2 952.573 172.365  12
 -16  -3  -2 953.580 158.289   3
 -16  -3  -2 882.328 186.550  13
  16   3   2 1329.44 229.561  10
 -16   3  -2 883.188 152.806   3
  17  -3   2 781.877 164.102  12
 -17   3  -2 492.551 126.612   3
  17   3   2 706.184 181.139  10
 -17  -3  -2 640.765 166.445  13
 -17  -3  -2 747.990 146.000   3
 -18  -3  -2 115.925 73.5065  13
  18  -3   2-9.90906 36.0024  12
 -17  -4   2 0.69317 99.1310  13
 -17  -4   2 71.5258 84.8610   3
  17  -4  -2 85.4156 56.0089  16
  16   4  -2 1953.80 307.424  10
 -16  -4   2 2127.41 229.994   3
  16  -4  -2 2491.78 227.717  16
 -16   4   2 2946.64 279.945   3
  16  -4  -2 2271.72 223.078   1
 -16  -4   2 2652.71 339.501  13
 -15  -4   2 235.309 88.8418   3
 -15   4   2 142.678 72.0751   3
 -15  -4   2 80.8106 78.9722  13
 -15  -4   2 161.404 73.4866  11
  15   4  -2 68.2026 94.4180  10
  15  -4  -2 123.492 63.1927   4
  15  -4  -2 106.838 70.0048   1
  14  -4  -2-2.76255 43.6939   4
 -14  -4   2 26.5816 59.6405   3
 -14   4   2-1.78208 40.2522   3
  14   4  -2 24.6140 62.1954   9
 -14  -4   2-9.84546 50.7990  11
  14  -4  -2-2.47539 42.0283   1
 -14  -4   2 41.3786 59.5871  13
  14   4  -2-120.364 104.524  10
 -13  -4   2-47.9801 49.6734  11
  13  -4  -2 59.4107 44.2688   1
 -13  -4   2 102.916 64.0765  13
 -13   4   2 95.6687 62.8103   3
  13   4  -2-53.6592 101.481  10
  13  -4  -2 101.994 62.1083   4
  13   4  -2-176.508 110.771   9
 -13  -4   2 43.3800 52.9955   3
 -12  -4   2 61.1805 51.1996  11
 -12   4   2 2.56001 42.3822   3
  12   4  -2-95.2659 92.4990   9
  12  -4  -2 86.7992 51.7762   1
 -12  -4   2 23.1951 38.5267   3
 -12  -4   2 99.9829 74.5815  13
  12   4  -2-29.4454 75.4260  10
 -12   4   2 11.8622 44.0332   9
  12  -4  -2-7.86529 43.5865   4
  11   4  -2 221.427 102.631   9
  11   4  -2 13.8233 79.2142  10
  11  -4  -2 86.1670 55.4742   4
 -11  -4   2 114.736 52.1487  11
 -11  -4   2 31.4103 31.1944   5
 -11  -4   2-14.9572 61.2041  13
 -11   4   2 143.452 57.3554   9
 -11   4   2 69.8847 60.5108   3
 -11  -4   2 87.4073 42.8010   3
  11  -4  -2 114.183 56.8618   1
 -10  -4   2 685.828 115.102  11
  10  -4  -2 654.627 99.0180   1
  10   4  -2 627.494 149.774   9
 -10  -4   2 704.856 137.862  13
 -10   4   2 357.809 96.0004   3
 -10  -4   2 609.186 91.2480   5
 -10   4   2 702.039 105.127   9
  10  -4  -2 529.462 85.0568   4
  10   4  -2 571.143 145.303  10
 -10  -4   2 620.801 104.993   3
   9   4  -2 15.8352 58.4897   9
  -9  -4   2-48.0741 57.1293  13
  -9  -4   2-48.0920 40.5664  11
  -9   4   2 25.9176 49.2207   3
   9  -4  -2 12.4922 35.0390   4
  -9  -4   2 23.6957 50.5876   3
   9   4  -2-21.1561 63.0635  10
   9  -4  -2 31.7293 41.0654   1
  -9   4   2-27.6338 56.2380   9
   8   4  -2 1385.35 200.878   9
  -8  -4   2 1537.39 191.926  13
  -8   4   2 1444.00 160.805   3
   8  -4  -2 1503.32 126.967   4
  -8  -4   2 1415.06 151.198  11
  -8   4   2 1625.18 144.659   9
   8  -4  -2 1387.23 125.347   1
   7   4  -2 672.605 96.7504  14
  -7  -4   2 708.369 107.172  11
  -7   4   2 580.881 94.4107   9
   7  -4  -2 748.737 90.2854   4
  -7  -4   2 680.207 125.379  13
   7   4  -2 469.365 123.492   9
   7   4  -2 584.876 56.7432  12
  -7   4   2 606.065 105.914   3
   7  -4  -2 657.564 84.0667   1
   6  -4  -2 3448.35 119.801  11
  -6  -4   2 3262.26 107.592   1
   6  -4  -2 3374.56 177.104   4
  -6   4   2 3458.49 234.444   3
   6   4  -2 3649.28 207.522  14
  -6  -4   2 3448.14 260.448  13
  -6  -4   2 3595.44 223.657  11
   6   4  -2 3661.84 144.600  12
   6  -4  -2 3348.79 171.578   1
  -6  -4   2 3502.19 178.398  16
  -6   4   2 3643.91 207.432   9
   6   4  -2 3569.86 302.574   9
  -6  -4   2 3317.11 70.5525   8
   5  -4  -2 94.4453 43.1662   4
  -5  -4   2 89.0554 16.2585   8
  -5  -4   2-46.6521 56.0494  13
   5  -4  -2 95.3490 33.7638   1
   5  -4  -2 61.5713 23.5241  11
   5   4  -2 14.8223 17.7295  12
  -5  -4   2 67.2655 30.8868  16
  -5   4   2 56.1765 22.6778  10
  -5   4   2 42.2846 51.4820   3
   5   4  -2 24.9262 49.1460   9
  -5   4   2 37.5202 48.3473   9
  -5  -4   2 118.791 18.9677   1
   5   4  -2 91.2484 42.7072  14
  -5  -4   2 36.1095 36.9780  11
  -4  -4   2 2756.07 89.8201   8
  -4  -4   2 2692.99 148.835  16
   4  -4  -2 2838.59 159.606   4
  -4   4   2 2653.53 201.530   3
  -4  -4   2 2410.66 196.844  13
  -4  -4   2 2865.19 191.463  11
   4  -4  -2 2737.42 128.759  11
  -4   4   2 2774.10 108.440  10
  -4   4   2 2720.42 179.423   9
   4   4  -2 2567.89 242.986   9
  -4  -4   2 2516.42 139.373  12
   4  -4  -2 2831.84 143.928   1
   3  -4  -2 15042.6 315.481  11
  -3   4   2 14394.4 325.906   6
  -3   4   2 14802.4 467.353   3
   3  -4  -2 14759.2 311.515   1
   3  -4  -2 14182.4 269.705  10
  -3   4   2 14388.1 399.979   9
  -3   4   2 14680.2 250.281  10
  -3  -4   2 14232.1 411.986  11
   3  -4  -2 14844.7 358.722   4
  -3  -4   2 14700.1 345.583  16
   3   4  -2 13989.7 538.297   9
  -3  -4   2 14442.2 341.660  12
   2   4  -2 3959.07 278.459   9
  -2   4   2 3570.36 230.837   3
  -2  -4   2 3633.52 214.900  13
  -2   4   2 3717.04 207.587   9
  -2   4   2 3578.88 161.615   6
  -2   4   2 3647.41 129.852  10
   2  -4  -2 3612.73 164.296  11
   2  -4  -2 3649.35 150.710   1
  -2  -4   2 3682.25 171.378  16
   2   4  -2 3302.40 174.396  10
  -2  -4   2 3991.03 186.353  12
   2  -4  -2 3563.98 177.212   4
   2  -4  -2 3321.16 136.036  10
  -2  -4   2 3584.41 204.355  11
   2  -4  -2 3756.70 164.971  16
  -1   4   2 111.002 51.1343   9
  -1  -4   2 170.136 47.3397  13
   1   4  -2 99.0263 59.5473   9
  -1  -4   2 122.450 39.7524  12
   1  -4  -2 229.910 42.1617  16
  -1  -4   2 239.549 56.2606  11
  -1  -4   2 180.738 44.3812  16
   1  -4  -2 235.806 40.9789   1
  -1   4   2 186.104 45.8842   6
  -1   4   2 225.763 40.0567  10
  -1   4   2 262.443 69.0730   3
   1   4  -2 230.895 43.7288  10
  -1  -4   2 197.379 55.9490   4
   0   4  -2 10703.7 374.543   3
   0  -4  -2 11240.6 251.796   1
   0  -4  -2 11512.1 334.256  13
   0  -4   2 12098.4 350.013  12
   0   4  -2 11591.3 151.006  10
   0   4   2 12093.8 375.583   9
   0   4  -2 11816.8 212.987  10
   0  -4   2 12033.0 311.183  16
   0   4   2 11256.8 261.316  10
   0  -4   2 11024.1 322.089  13
   0  -4  -2 11657.7 262.065  16
   0   4  -2 10990.6 141.269   1
   0  -4   2 10885.3 297.525   4
   0  -4   2 11646.0 350.684  11
   0   4  -2 11395.0 421.107   9
  -1  -4  -2 4701.47 159.189  16
   1  -4   2 4672.21 197.153   4
  -1  -4  -2 4714.77 162.872   1
  -1   4  -2 4581.23 244.675   3
  -1   4  -2 4705.79 116.203   1
   1  -4   2 4293.06 210.749  11
   1  -4   2 4384.10 191.006  16
   1  -4   2 4400.60 220.872  12
   1   4   2 4767.89 241.458   9
   1   4   2 4614.81 184.026  10
  -1   4  -2 4176.47 245.317   9
   1  -4   2 4482.52 188.521  13
   2  -4   2 14231.5 411.332  12
  -2   4  -2 14510.5 364.081   7
  -2   4  -2 13880.5 429.421   3
   2  -4   2 14045.1 302.591  13
  -2   4  -2 14839.1 440.535   9
   2   4   2 14501.7 304.482  14
  -2  -4  -2 14324.3 289.003   1
   2   4   2 14601.0 348.813  10
   2  -4   2 14380.4 375.246  11
  -2  -4  -2 14222.5 265.252  16
  -2   4  -2 13668.6 230.828   1
   2  -4   2 13606.1 320.727   2
   2  -4   2 14513.3 345.992   4
   2   4   2 14333.4 420.370   9
   2  -4   2 14211.2 346.408  16
   3  -4   2 14236.1 428.085  12
   3  -4   2 13375.2 258.621  13
   3  -4   2 13661.4 346.945  16
   3   4   2 13556.6 370.747  10
   3  -4   2 14310.8 370.255  11
  -3  -4  -2 13631.3 299.857   1
  -3   4  -2 13588.4 344.854   7
  -3  -4  -2 13770.3 250.953  16
  -3   4  -2 13207.1 420.946   3
   3   4   2 14370.9 300.356  14
   3  -4   2 14184.0 288.038   2
  -3   4  -2 13833.2 399.926   9
   3  -4   2 13168.1 336.809   4
   3   4   2 13921.5 423.412   9
  -4   4  -2 220.164 47.5811   7
   4   4   2 186.894 61.7869   9
  -4  -4  -2 168.503 39.4074   1
   4  -4   2 178.618 36.7910   1
   4  -4   2 157.009 52.9583  12
   4   4   2 110.167 56.4500  10
   4   4   2 222.898 39.8385   5
   4   4   2 186.811 35.8054  14
   4  -4   2 199.096 49.5414  16
   4  -4   2 158.051 26.8827   2
  -4  -4  -2 212.126 31.4236  16
  -4   4  -2 187.098 61.8601   3
   4  -4   2 170.016 53.1246   4
  -4  -4  -2 217.027 25.5356  12
   4  -4   2 148.559 25.6824  13
  -4   4  -2 182.408 59.8638   9
   5   4   2 2523.91 191.863   9
   5  -4   2 2161.46 56.8006  10
   5   4   2 2737.11 118.584   5
   5  -4   2 2448.32 156.329  16
   5   4   2 2486.41 187.222  10
   5  -4   2 2346.27 125.831   1
   5  -4   2 2168.15 51.8226  10
   5   4   2 2673.59 130.141  14
   5  -4   2 2396.67 153.545   4
  -5  -4  -2 2409.44 143.057   1
  -5  -4  -2 2596.81 100.459  16
  -5   4  -2 2583.92 160.480   9
  -5   4  -2 2676.96 146.656   7
  -5   4  -2 2213.75 181.906   3
  -6  -4  -2 2770.43 99.9072  16
   6  -4   2 2649.31 80.5955  10
   6  -4   2 2534.30 162.878   4
  -6   4  -2 2776.16 163.055   9
   6  -4   2 2765.01 170.119  16
   6  -4   2 2647.44 100.552  10
   6   4   2 2817.80 213.456  10
  -6  -4  -2 2755.69 220.758  13
  -6   4  -2 2396.36 193.036   3
  -6  -4  -2 2531.55 156.394   1
   6   4   2 2732.09 203.249   9
   6  -4   2 2746.76 147.265   1
   7  -4   2 2928.40 179.274  16
   7  -4   2 2546.55 121.866  10
  -7   4  -2 2793.58 213.523   3
   7  -4   2 2597.25 154.533   1
   7   4   2 2766.46 81.7440  16
  -7  -4  -2 2816.53 232.036  13
   7   4   2 2814.32 226.399  10
   7   4   2 2805.96 213.147   9
   7  -4   2 2985.35 183.358   4
  -7   4  -2 2652.45 155.383   9
   8  -4   2 163.214 58.9896   4
  -8   4  -2 107.015 42.9196   9
  -8   4  -2 222.372 70.3232   3
   8  -4   2 111.491 37.5740  10
   8   4   2 72.7302 45.4489   9
  -8  -4  -2 13.9883 42.5116  13
   8   4   2 218.284 86.1577  10
   8  -4   2 173.716 52.0485   1
   8  -4   2 129.324 47.3490  16
   9   4   2 1783.99 180.468   9
  -9  -4  -2 2003.25 218.939  13
   9  -4   2 1707.54 150.044   4
   9  -4   2 1812.79 146.218   1
  -9  -4  -2 1616.33 159.546   3
  -9   4  -2 1961.89 188.516   3
  -9   4  -2 2011.40 131.905   9
   9  -4   2 2126.06 164.339  16
   9   4   2 1897.43 210.163  10
   9  -4   2 1914.03 140.302  10
  10  -4   2 25.7178 49.9709   4
 -10  -4  -2 23.9139 49.3490   3
  10  -4   2-40.8006 31.0365  16
 -10  -4  -2-1.52954 55.2332  13
 -10   4  -2-11.3034 42.1001   3
  10   4   2 154.944 94.9129  10
  10   4   2-3.60465 37.3467   9
  10  -4   2 137.154 50.1715  10
 -10   4  -2-2.94647 31.3689   9
 -11   4  -2 2677.09 233.783   3
 -11  -4  -2 2079.85 193.583   3
  11   4   2 2731.39 280.198  10
  11  -4   2 2364.17 183.836  10
 -11  -4  -2 2305.73 256.841  13
  11  -4   2 2212.26 180.205   4
  11   4   2 2272.63 210.128   9
  11  -4   2 2558.31 191.176  16
 -12   4  -2 8580.89 426.411   3
 -12  -4  -2 8625.30 508.464  13
  12   4   2 8030.31 487.070  10
  12  -4   2 8310.60 352.690  16
  12  -4   2 8760.71 369.181   4
 -12  -4  -2 8009.43 391.086   3
  12   4   2 8017.03 385.235   9
  13  -4   2 1295.69 145.701  16
 -13   4  -2 1051.44 158.095   3
 -13  -4  -2 1265.20 211.335  13
  13  -4   2 1227.59 149.837   4
  13   4   2 1070.25 195.609  10
 -13  -4  -2 1052.05 157.281   3
  14  -4   2 171.734 67.6359  16
 -14  -4  -2 127.557 77.0579   3
 -14   4  -2 165.981 69.1166   3
 -14  -4  -2 227.186 109.318  13
  14  -4   2 158.811 87.0663  12
  14   4   2 254.573 120.768  10
  14  -4   2 262.410 86.7218   4
 -15   4  -2 6.16694 51.9836   3
 -15  -4  -2 79.1241 67.0514  13
 -15  -4  -2-64.5825 61.6391  11
  15   4   2 40.9955 89.8963  10
 -15  -4  -2 65.1455 57.5312   3
  15  -4   2 45.5662 50.2509  12
  15  -4   2 33.1667 40.5266  16
  15  -4   2 28.3786 55.4945   4
 -16  -4  -2 1453.81 236.717  13
  16   4   2 1323.24 239.952  10
 -16   4  -2 1250.56 192.863   3
  16  -4   2 1375.17 213.161  12
  16  -4   2 1186.06 155.119  16
 -16  -4  -2 1034.39 160.068  11
 -16  -4  -2 1291.34 184.593   3
 -17  -4  -2 1311.75 245.020  13
  17  -4   2 1375.11 227.850  12
  17  -4   2 1548.53 178.193  16
  16  -5  -2-10.3601 48.4561  16
  16  -5  -2 160.448 72.9611   1
 -16  -5   2 101.225 70.3869  11
 -16  -5   2 148.213 106.421  13
  16  -5  -2 76.3100 59.6184   4
  15  -5  -2 1435.65 177.507  16
 -15  -5   2 1660.45 262.704  13
  15  -5  -2 1387.56 163.803   4
 -15  -5   2 1263.07 183.868  11
  15   5  -2 1370.27 269.105  10
  15  -5  -2 1272.33 164.779   1
 -15   5   2 1271.93 188.251   3
 -14  -5   2 204.922 104.883  13
 -14   5   2 107.633 85.7752   3
 -14  -5   2 19.0754 64.7136  11
  14   5  -2 21.1841 60.6989   9
  14   5  -2-61.1470 110.558  10
  14  -5  -2 145.609 71.2841   1
  14  -5  -2 159.728 65.5231  16
  14  -5  -2 114.076 62.7782   4
 -13   5   2 870.183 157.063   3
  13  -5  -2 813.311 118.707   4
 -13  -5   2 719.045 137.225  11
  13   5  -2 955.275 202.853  10
  13   5  -2 731.346 170.531   9
  13  -5  -2 714.575 120.505   1
  13  -5  -2 946.386 137.000  16
 -13  -5   2 976.788 200.538  13
 -12  -5   2 142.371 89.4098  13
  12   5  -2 182.923 100.306   9
  12  -5  -2 224.339 72.6584   4
 -12  -5   2 156.306 73.4708  11
  12  -5  -2 193.775 62.2322  16
 -12   5   2 224.904 71.1435   9
 -12   5   2 264.753 84.7076   3
  12   5  -2 187.477 118.704  10
  12  -5  -2 99.5127 56.9941   1
 -11   5   2 5686.14 360.412   3
  11   5  -2 5275.95 420.112  10
  11  -5  -2 5705.35 307.378  16
  11  -5  -2 5245.12 278.085   1
 -11  -5   2 5509.59 343.695  11
 -11   5   2 5264.41 284.815   9
 -11  -5   2 5811.96 436.824  13
  11  -5  -2 5296.01 277.269   4
  11   5  -2 5699.37 439.520   9
 -10  -5   2 232.127 83.5472  11
 -10  -5   2 326.608 113.160  13
  10  -5  -2 258.215 73.6686  16
  10   5  -2 129.566 91.3606   9
 -10   5   2 223.238 72.6659   9
  10  -5  -2 233.051 63.4960   1
  10  -5  -2 306.204 75.4646   4
  10   5  -2 282.570 112.216  10
 -10   5   2 205.195 75.0495   3
   9  -5  -2 352.734 71.8169   1
  -9   5   2 396.615 97.8528   3
  -9   5   2 461.293 92.3480   9
  -9  -5   2 583.646 135.214  13
   9   5  -2 364.354 128.509   9
  -9  -5   2 538.867 113.336  11
   9  -5  -2 448.531 86.3033   4
   9   5  -2 157.194 93.8826  10
   9  -5  -2 445.264 85.1397  16
   8   5  -2 141.336 81.6876  10
   8   5  -2 151.496 59.5234  14
   8  -5  -2 165.529 52.9202   1
  -8   5   2 186.469 75.7764   9
  -8  -5   2 133.363 63.6617  11
   8  -5  -2 253.675 59.2140  16
  -8   5   2 196.527 85.2303   3
   8   5  -2 8.68219 62.3829   9
   8  -5  -2 128.071 56.7611   4
  -8  -5   2 132.384 79.1455  13
  -7  -5   2 59.9232 62.8782  13
   7   5  -2 73.5582 62.0871   9
   7  -5  -2-1.60231 41.6022   4
  -7  -5   2 118.756 40.6061  16
   7   5  -2 118.390 65.3081  14
  -7   5   2 42.7509 63.5777   9
   7  -5  -2 56.6216 20.8817  11
  -7  -5   2 59.1530 48.7387  11
  -7   5   2 45.7049 58.7424   3
   7  -5  -2 50.3636 38.8899   1
   7   5  -2 3.94331 70.1722  10
   7  -5  -2 118.503 50.6471  16
   6  -5  -2 351.264 69.5528  16
  -6   5   2 320.161 82.0646   9
   6  -5  -2 226.441 50.5923   1
   6  -5  -2 294.500 46.8119  11
   6   5  -2 329.458 73.0504  14
  -6   5   2 303.258 87.4954   3
  -6  -5   2 87.6120 64.9053  13
  -6  -5   2 257.220 56.4076  16
   6   5  -2 227.077 80.2131  10
  -6  -5   2 289.063 77.6550  11
   6   5  -2 269.564 99.2926   9
  -6  -5   2 219.426 24.1700   1
   6  -5  -2 349.829 72.2035   4
   5   5  -2 865.049 151.280   9
   5   5  -2 976.757 133.582  10
  -5  -5   2 1131.86 100.760  12
  -5  -5   2 1083.59 152.473  13
   5  -5  -2 1295.67 125.895   4
   5  -5  -2 1100.02 100.231   1
   5  -5  -2 1097.33 94.2338  11
  -5  -5   2 1033.07 131.406  11
  -5   5   2 1027.66 68.4384  10
   5   5  -2 1018.08 123.117  14
  -5  -5   2 1177.12 110.251  16
  -5   5   2 1091.83 132.746   9
   5  -5  -2 1217.20 117.943  16
  -5   5   2 1014.41 144.764   3
   4   5  -2 264.017 97.6395   9
  -4  -5   2 373.399 62.5552  12
  -4   5   2 218.423 57.5444   6
  -4  -5   2 236.953 79.8460  13
  -4   5   2 263.308 81.3480   9
   4  -5  -2 231.755 48.0759   1
   4  -5  -2 239.723 63.9754   4
  -4  -5   2 225.999 52.3330  16
   4  -5  -2 242.902 51.2702  11
  -4  -5   2 237.360 72.6955  11
  -4   5   2 281.852 37.6849  10
  -4   5   2 331.933 89.7480   3
   4   5  -2 175.254 59.9771  10
   4   5  -2 232.629 64.1030  14
   4  -5  -2 332.345 63.6844  16
  -3  -5   2 50.1346 46.5483  13
  -3   5   2 32.5838 29.2875   6
  -3   5   2-8.50219 50.6137   9
   3  -5  -2 5.60715 22.3898  11
  -3  -5   2 17.3569 34.4193  12
  -3  -5   2-21.6091 34.3217  16
  -3   5   2 33.9557 50.2888   3
  -3  -5   2 9.61609 49.8008  11
   3   5  -2 37.5753 38.4698  10
   3  -5  -2 5.95996 22.8022   1
   3   5  -2 44.5286 64.9736   9
   3   5  -2-25.7406 39.7779  14
  -3   5   2 3.06614 16.6971  10
   3  -5  -2 17.4641 41.2358   4
   3  -5  -2 3.31582 25.3078  16
   2  -5  -2 1798.43 144.899   4
  -2  -5   2 1937.20 168.660  11
   2  -5  -2 2108.34 119.378   1
  -2  -5   2 1993.90 148.983  12
  -2  -5   2 1975.32 142.324  16
  -2   5   2 1942.23 191.155   3
   2   5  -2 1953.16 134.483  10
   2  -5  -2 1974.38 141.205  11
  -2   5   2 2048.91 102.951  10
  -2  -5   2 2048.73 146.457   4
  -2  -5   2 2001.49 173.638  13
   2   5  -2 1940.87 162.710  14
  -2   5   2 2052.28 176.871   9
   2   5  -2 1690.00 199.326   9
   2  -5  -2 1821.44 128.706  16
  -1  -5   2 114.809 53.2901  11
   1  -5  -2 158.890 49.8930  11
   1  -5  -2 110.617 36.8317  16
   1   5  -2 148.495 72.7202   9
  -1  -5   2 109.271 42.0732  16
  -1   5   2 137.966 35.0395  10
   1   5  -2 73.7132 32.7867  10
  -1   5   2 83.2084 54.2097   3
  -1  -5   2 45.9238 44.4835   4
   1  -5  -2 107.638 51.3139   4
   1  -5  -2 65.0252 24.2443   1
  -1   5   2 48.5760 57.8991   9
  -1  -5   2 108.234 41.9861  12
   0   5   2 5496.68 194.834  10
   0  -5   2 5364.36 268.306  11
   0  -5   2 5420.54 256.142  13
   0  -5  -2 5483.25 182.593   1
   0   5   2 5529.46 287.760   9
   0   5  -2 5495.57 304.984   3
   0  -5  -2 5511.16 205.174  16
   0  -5   2 5419.81 235.771   4
   0   5  -2 5422.16 104.768   1
   0  -5   2 5647.04 266.666  12
   0   5  -2 5460.78 108.554  10
   0   5  -2 5589.88 139.712  10
   0  -5   2 4968.77 223.256  16
   0  -5  -2 5344.70 254.046  13
   0   5  -2 5640.95 329.184   9
   1  -5   2 599.763 93.9179  12
   1  -5   2 603.189 81.9594  13
  -1   5  -2 701.179 116.440   9
   1  -5   2 750.837 93.9167   4
  -1  -5  -2 666.324 62.8170   1
  -1  -5  -2 635.556 69.1662  16
   1  -5   2 664.082 95.9939  11
   1   5   2 644.109 109.170   9
   1  -5   2 588.492 81.4714  16
  -1  -5  -2 651.593 95.0271  13
  -1   5  -2 613.116 109.426   3
   1   5   2 694.715 79.8707  10
  -1   5  -2 682.971 49.8876   1
  -2   5  -2 8215.55 309.549   6
   2  -5   2 8492.47 349.324  12
  -2   5  -2 7603.38 357.408   3
   2  -5   2 7909.89 266.220  13
  -2  -5  -2 8433.76 345.570  13
   2   5   2 8354.07 271.561  14
   2  -5   2 8414.16 297.145  16
   2  -5   2 8550.66 324.678  11
   2  -5   2 8197.13 294.425   4
   2   5   2 8491.65 283.867  10
  -2  -5  -2 8620.31 229.104   1
  -2   5  -2 8714.43 373.370   9
  -2  -5  -2 8867.76 243.619  16
   2   5   2 8847.25 370.715   9
   3   5   2 2427.10 201.319   9
   3   5   2 2593.36 149.960  14
   3  -5   2 2548.50 139.405  13
  -3   5  -2 2301.27 169.394   6
   3  -5   2 2695.96 171.340  16
   3  -5   2 2373.23 171.150  11
  -3  -5  -2 2682.47 206.363  13
  -3  -5  -2 2831.90 134.503  16
  -3  -5  -2 2379.33 123.839   1
   3  -5   2 2519.02 167.740   4
  -3   5  -2 2160.32 193.831   3
  -3   5  -2 2266.16 187.858   9
   3   5   2 2414.39 164.207  10
   3  -5   2 2470.61 195.794  12
   4  -5   2 3122.82 187.990   4
  -4  -5  -2 3450.34 242.706  13
  -4  -5  -2 2978.51 117.838  12
   4  -5   2 3348.08 198.218  11
  -4   5  -2 3248.61 215.021   9
   4  -5   2 2911.78 131.879  13
   4  -5   2 3196.91 149.185   2
   4  -5   2 2753.88 215.577  12
  -4  -5  -2 3135.48 137.078  16
   4   5   2 3164.00 160.676  14
  -4  -5  -2 3419.55 155.253   1
  -4   5  -2 2856.79 225.391   3
   4  -5   2 3018.21 184.920  16
   4   5   2 3157.60 233.202   9
   4   5   2 3111.72 203.457  10
  -5  -5  -2 8050.95 253.773   1
   5   5   2 7614.30 336.035  10
   5  -5   2 7386.15 183.617  13
  -5   5  -2 8099.28 382.304   3
   5  -5   2 7949.73 377.179  12
   5  -5   2 7859.52 236.835   1
  -5   5  -2 8042.26 322.625   9
   5  -5   2 7648.80 300.895  16
   5  -5   2 8246.13 305.883   4
   5  -5   2 7336.75 190.718   2
   5  -5   2 7800.96 183.599  13
  -5  -5  -2 7857.85 382.198  13
   5   5   2 8136.71 254.967  14
  -5  -5  -2 7765.44 210.560  16
   5   5   2 7683.78 368.547   9
  -6   5  -2 1102.27 146.938   3
  -6  -5  -2 1056.90 75.3381  16
  -6  -5  -2 983.991 145.036  13
   6  -5   2 895.192 135.672  12
  -6  -5  -2 1320.69 111.270   1
   6  -5   2 1313.10 107.338   1
  -6   5  -2 1136.31 122.261   9
   6  -5   2 1209.95 126.049   4
   6   5   2 1444.23 160.604  10
   6   5   2 1075.65 96.9173  14
   6   5   2 1012.16 139.685   9
   6  -5   2 991.743 114.568  16
   7   5   2 1110.25 150.178   9
  -7   5  -2 1138.29 151.008   3
  -7  -5  -2 1168.21 166.581  13
   7   5   2 1048.03 149.403  10
   7  -5   2 1207.22 129.137  16
  -7   5  -2 1132.12 123.564   9
  -7  -5  -2 962.011 103.665   1
   7  -5   2 1234.66 131.879   4
   7  -5   2 1077.67 103.711   1
   8  -5   2 7881.66 331.283  16
  -8  -5  -2 7367.43 422.092  13
  -8   5  -2 7879.14 394.827   3
   8   5   2 7649.10 402.444  10
   8  -5   2 7660.93 322.983   4
   8  -5   2 7669.46 286.321   1
  -8   5  -2 7865.32 300.187   9
   8   5   2 7909.78 395.019   9
  -8  -5  -2 7105.48 292.715   1
  -9   5  -2 13137.5 517.348   3
   9   5   2 13278.5 550.147  10
  -9  -5  -2 13820.4 601.005  13
   9   5   2 13759.0 526.031   9
   9  -5   2 14025.7 449.738  16
   9  -5   2 13634.3 440.584   4
  -9   5  -2 13782.2 386.673   9
  -9  -5  -2 12850.4 414.650   1
  10   5   2 1002.59 151.631   9
  10  -5   2 954.446 127.041   4
  10  -5   2 1103.78 132.098  16
  10   5   2 1136.13 182.625  10
 -10   5  -2 988.059 150.399   3
 -10  -5  -2 919.120 167.086  13
  11  -5   2 25.3894 51.6882   4
  11  -5   2 2.99501 32.2342  16
  11   5   2 101.164 61.2405   9
  11   5   2 32.2286 78.1955  10
 -11  -5  -2 7.59560 48.1919  13
 -11   5  -2 13.7649 41.4117   3
  12  -5   2 375.860 115.697  12
  12   5   2 222.540 81.1367   9
 -12  -5  -2 441.505 136.408  13
 -12   5  -2 357.654 103.675   3
  12  -5   2 201.012 72.8640   4
  12  -5   2 443.145 96.0864  16
  12   5   2 241.627 120.257  10
  13  -5   2 3583.95 333.178  12
 -13  -5  -2 3783.96 373.567  13
  13  -5   2 3881.19 267.981  16
 -13  -5  -2 3495.42 290.211  11
  13  -5   2 3377.98 252.955   4
  13   5   2 3818.24 352.778  10
 -13   5  -2 3309.55 289.918   3
 -14  -5  -2 59.5410 61.9256  11
  14  -5   2-26.5808 37.0508  12
 -14  -5  -2-86.9812 81.5729  13
  14  -5   2-56.3574 47.5660  16
 -14   5  -2 84.8016 61.5470   3
  14   5   2-5.34373 63.9044  10
 -14  -5  -2 89.0727 61.0674   3
  14  -5   2-6.52031 65.6008   4
  15  -5   2-34.5632 36.0823  16
 -15  -5  -2 5.74643 74.2332  13
  15  -5   2-7.25006 69.8016   4
 -15  -5  -2-13.6860 66.9321   3
 -15   5  -2 96.3687 68.9982   3
  15  -5   2-16.0233 36.5306  12
 -15  -5  -2-14.2519 67.3401  11
  15   5   2 39.8311 111.688  10
  16  -5   2 178.634 81.6283   4
 -16  -5  -2 283.330 115.772  13
  16  -5   2 132.934 77.8522  12
  16  -5   2 39.6001 42.6472  16
 -16  -5  -2 73.2617 70.2863  11
 -16  -6   2-34.6096 64.6242  11
 -15  -6   2 66.0677 78.2649  11
  15  -6  -2-19.0241 44.0726   1
  15  -6  -2 18.4807 42.3387   4
  15   6  -2 90.3968 100.996  10
  14  -6  -2 442.585 103.050  16
 -14  -6   2 301.919 126.946  13
  14   6  -2 321.786 136.235   9
 -14  -6   2 335.867 111.982  11
  14  -6  -2 347.299 94.0879   4
  14   6  -2 243.477 135.534  10
  14  -6  -2 300.341 85.7529   1
 -14   6   2 190.902 93.2550   3
  13   6  -2-98.6285 102.445   9
 -13  -6   2 168.836 91.1251  13
  13  -6  -2 125.177 63.0476   4
  13  -6  -2 155.025 69.8847  16
 -13  -6   2 132.435 79.0272  11
  13  -6  -2 144.527 56.5056   1
  13   6  -2 95.2785 101.610  10
 -13   6   2 163.642 94.3741   3
  12  -6  -2 199.198 69.8470  16
 -12  -6   2 211.018 93.0319  11
  12  -6  -2 218.008 75.0299   4
  12  -6  -2 261.706 75.9903   1
 -12  -6   2 269.317 116.713  13
  12   6  -2 224.201 121.411  10
 -12   6   2 183.340 80.4498   3
  12   6  -2 180.444 96.4153   9
  11  -6  -2 26.0588 44.6660  16
 -11   6   2-28.0777 59.4712   9
 -11   6   2 25.0517 40.0953   3
 -11  -6   2-9.89889 43.6475  11
  11   6  -2-30.6094 90.2837   9
 -11  -6   2 44.7557 76.1884  13
  11  -6  -2-114.252 54.1122   1
  11   6  -2 78.9730 89.4995  10
  10  -6  -2 572.301 103.173  16
 -10  -6   2 662.709 150.365  13
 -10   6   2 506.269 118.621   3
 -10  -6   2 464.029 114.339  11
 -10   6   2 722.778 126.878   9
  10  -6  -2 611.511 104.842   4
  10   6  -2 435.888 128.356  10
  10  -6  -2 549.995 92.1960   1
  10   6  -2 648.354 158.842   9
   9  -6  -2 686.004 112.961  16
  -9   6   2 800.172 131.908   9
   9   6  -2 637.847 116.871  14
   9   6  -2 776.777 156.347  10
  -9  -6   2 558.335 135.313  13
  -9  -6   2 453.292 114.395  11
   9   6  -2 720.404 161.015   9
   9  -6  -2 684.666 109.220   4
  -9   6   2 563.062 123.584   3
   9  -6  -2 532.244 89.4049   1
  -8  -6   2 4163.19 354.455  13
   8   6  -2 4261.16 321.410  10
   8  -6  -2 4645.68 267.207  16
  -8  -6   2 3949.47 294.233  11
  -8   6   2 4384.94 324.421   3
   8  -6  -2 4168.12 224.541   1
   8  -6  -2 4694.85 262.707   4
   8   6  -2 4734.57 280.900  14
  -8   6   2 4136.78 270.228   9
   8   6  -2 4701.38 395.303   9
   7  -6  -2 1006.11 108.841   1
  -7  -6   2 1093.87 120.126  16
  -7   6   2 1237.06 155.342   9
  -7  -6   2 1233.32 162.482  11
  -7  -6   2 1067.95 173.251  13
  -7   6   2 1377.65 183.928   3
   7  -6  -2 1152.50 132.788   4
   7  -6  -2 961.849 122.034  16
   7   6  -2 826.769 163.798   9
   7   6  -2 1177.68 143.510  14
   7   6  -2 1143.06 165.831  10
   6  -6  -2 2522.47 187.020  16
  -6  -6   2 2225.80 213.947  11
  -6  -6   2 2178.13 238.061  13
  -6   6   2 2649.56 188.553   6
   6  -6  -2 2237.60 151.951   1
  -6   6   2 2040.83 220.136   3
   6   6  -2 2461.58 224.838  10
   6  -6  -2 2437.06 186.157   4
   6  -6  -2 2509.45 153.969  11
  -6  -6   2 2461.07 172.950  16
   6   6  -2 2661.25 207.552  14
  -6   6   2 2083.04 194.663   9
   6   6  -2 1951.53 244.412   9
  -5  -6   2 1041.54 106.982  12
   5  -6  -2 1124.58 114.744  13
   5   6  -2 1278.12 197.162   9
   5  -6  -2 991.288 97.6870   1
  -5   6   2 1190.14 154.603   9
  -5  -6   2 1205.76 171.729  13
   5   6  -2 1034.53 134.155  14
  -5  -6   2 1038.61 113.448  16
  -5  -6   2 1116.16 155.500  11
  -5   6   2 1177.02 124.842   6
  -5   6   2 1123.19 160.660   3
   5  -6  -2 1060.21 127.101   4
   5  -6  -2 1161.56 126.307  16
   5  -6  -2 1171.90 111.320  11
   5   6  -2 1211.70 145.294  10
   4  -6  -2 1025.06 94.3513   1
   4  -6  -2 1117.72 128.085   4
  -4  -6   2 1309.45 160.699  11
  -4   6   2 1204.44 171.731   3
   4   6  -2 1039.68 170.876   9
  -4  -6   2 1084.68 114.681  16
  -4   6   2 1052.96 67.5046  10
  -4   6   2 1103.05 119.595   6
  -4  -6   2 1325.47 119.624  12
   4  -6  -2 1115.65 114.402  11
   4   6  -2 1134.10 131.114  10
   4  -6  -2 1112.98 116.608  13
  -4   6   2 1123.14 147.137   9
  -4  -6   2 925.135 147.783  13
   4  -6  -2 1157.45 121.518  16
   4   6  -2 1014.40 129.659  14
   3   6  -2 296.977 76.6509  14
   3   6  -2 270.317 91.6320   9
  -3   6   2 161.043 79.8491   9
   3  -6  -2 221.263 63.9064   4
  -3  -6   2 240.560 81.1969  13
   3   6  -2 256.690 62.2201  10
   3  -6  -2 319.862 67.4593  11
   3  -6  -2 264.951 61.5289  13
  -3  -6   2 275.995 63.9698  12
  -3   6   2 251.570 66.5470   6
  -3  -6   2 258.134 80.4523  11
  -3   6   2 240.047 36.1213  10
   3  -6  -2 249.141 48.6940   1
   3  -6  -2 239.954 60.9516  16
  -3  -6   2 249.284 59.4956  16
  -3   6   2 307.810 99.7430   3
   2  -6  -2 24.7148 32.4267  16
   2   6  -2 23.7433 53.1498   9
  -2  -6   2 68.9610 50.2252  13
   2   6  -2 7.27301 44.6316  14
  -2   6   2 6.23806 39.0294   6
   2  -6  -2 21.9821 39.8846  13
   2  -6  -2-25.4337 40.4847  11
  -2  -6   2 51.3906 53.2366  11
  -2  -6   2 10.5260 33.1877  12
  -2  -6   2 23.6839 49.4960   4
   2   6  -2 25.5198 34.0277  10
  -2   6   2 34.9165 25.8244  10
  -2   6   2 33.3764 54.5697   3
   2  -6  -2 7.53795 20.3097   1
   2  -6  -2 41.4500 52.0474   4
  -2   6   2 35.4945 61.4634   9
  -2  -6   2 57.1953 42.2434  16
   1  -6  -2-13.3658 43.0528  11
  -1   6   2 28.1073 48.7592   3
   1  -6  -2 40.2163 41.0699  13
  -1  -6   2 39.9697 40.4094  13
   1  -6  -2 18.0682 21.4016   1
  -1   6   2-15.5102 26.7295  10
  -1   6   2-0.80407 58.7115   9
   1  -6  -2 34.8114 34.1269  16
  -1  -6   2 27.7100 30.4235  12
  -1  -6   2 18.2574 45.0748   4
   1  -6  -2 33.7674 48.3243   4
   1   6  -2 2.76948 22.2622  10
  -1  -6   2 2.18877 33.0898  16
   1   6  -2-11.9406 56.7418   9
  -1  -6   2-14.6409 46.7775  11
   0  -6   2 1165.69 134.311  13
   0  -6  -2 1113.84 84.2197   1
   0   6  -2 1025.06 151.341   3
   0  -6  -2 1174.93 131.864  11
   0  -6   2 1069.23 122.432   4
   0   6  -2 1084.56 154.338   9
   0   6   2 1163.87 95.3992  10
   0   6  -2 1032.70 56.6686  10
   0  -6   2 1130.57 118.635  16
   0  -6   2 1042.04 126.862  12
   0  -6  -2 1107.29 131.856  13
   0   6   2 1301.13 158.202   9
   0  -6   2 1125.10 139.077  11
   0  -6  -2 1140.15 107.730  16
   1  -6   2 2169.11 187.556  12
   1  -6   2 2027.67 159.605  16
   1   6   2 2261.62 143.213  10
  -1  -6  -2 2545.42 203.224  13
   1  -6   2 2299.39 192.970  11
  -1   6  -2 2425.70 187.029   6
   1   6   2 2369.80 215.300   9
  -1   6  -2 2022.38 206.900   3
  -1   6  -2 2529.59 231.644   9
   1  -6   2 2207.05 171.997   4
  -1  -6  -2 2407.98 191.601  11
  -1  -6  -2 2318.16 146.530  16
  -1  -6  -2 2281.19 116.201   1
   2  -6   2 338.975 84.2535  11
  -2   6  -2 437.809 105.365   9
   2  -6   2 386.136 79.8671   4
   2   6   2 410.328 102.065   9
  -2  -6  -2 378.105 48.8576   1
  -2   6  -2 479.741 92.2414   6
  -2  -6  -2 422.221 92.7930  11
  -2   6  -2 523.396 114.784   3
   2   6   2 346.740 68.9653  10
   2  -6   2 349.731 65.9651  13
   2  -6   2 314.887 69.9484  16
  -2  -6  -2 310.496 55.0733  16
  -2  -6  -2 338.275 84.6827  13
   2  -6   2 474.252 92.6511  12
  -3  -6  -2 3889.46 269.062  13
   3  -6   2 4372.70 241.820   4
   3  -6   2 4534.88 258.378  11
   3  -6   2 4094.54 203.620  13
  -3  -6  -2 4248.89 162.447   1
   3   6   2 4146.42 224.543  10
  -3  -6  -2 4287.40 187.766  12
  -3  -6  -2 3990.39 182.999  16
  -3  -6  -2 4523.77 273.353  11
   3  -6   2 3983.80 229.382  16
  -3   6  -2 4338.92 302.318   3
   3   6   2 4236.96 289.496   9
  -3   6  -2 4498.07 288.499   9
  -3   6  -2 4393.78 252.865   6
   3  -6   2 4454.39 286.293  12
   4  -6   2 448.823 91.2613   4
   4  -6   2 357.405 88.1129  12
   4  -6   2 416.341 78.4999  16
  -4   6  -2 449.263 90.8194   6
   4  -6   2 468.548 65.0228  13
  -4  -6  -2 295.161 85.9707  13
  -4  -6  -2 390.369 54.0926   1
   4  -6   2 414.470 85.9863  11
  -4  -6  -2 451.180 55.4645  12
   4   6   2 481.421 95.1480  10
  -4   6  -2 378.847 95.9535   3
   4   6   2 426.261 108.929   9
  -4   6  -2 462.980 96.1548   9
  -4  -6  -2 314.327 52.0009  16
   5  -6   2 1744.96 160.264   4
  -5   6  -2 1780.64 201.875   3
  -5   6  -2 1898.67 174.265   6
   5   6   2 1948.90 204.477   9
  -5  -6  -2 1747.34 114.786   1
  -5  -6  -2 1917.21 121.001  16
  -5  -6  -2 1984.14 214.185  13
   5   6   2 1952.38 179.191  10
   5  -6   2 1816.67 195.694  12
  -5   6  -2 2047.79 186.713   9
   5  -6   2 1729.50 159.183  16
   6  -6   2 142.133 57.7751  16
  -6   6  -2 85.7036 56.7892   9
  -6  -6  -2 177.668 79.7897  13
   6   6   2 96.5098 59.2656   9
   6  -6   2 87.0111 52.9648  12
  -6   6  -2 161.450 71.8807   3
   6  -6   2 119.535 58.2194   4
  -6  -6  -2 110.711 33.6511  16
  -6  -6  -2 161.013 41.0450   1
   6   6   2 144.124 69.4007  10
   7  -6   2 12.9040 28.2549  16
   7   6   2 3.27063 63.9634  10
   7  -6   2-17.2705 45.8832  12
  -7  -6  -2 21.2362 62.8195  13
  -7   6  -2-18.4333 46.1835   3
   7   6   2 18.4891 47.8147   9
  -7   6  -2-26.2217 60.1074   9
   7  -6   2 15.9696 59.4735   4
   7   6   2 58.1925 35.3730  14
  -8   6  -2 37.9574 54.3544   3
   8  -6   2 84.8676 49.1219  16
   8  -6   2 52.0752 61.2138   4
  -8  -6  -2 84.7473 78.7530  13
   8  -6   2 6.90463 44.3220  12
   8   6   2 25.6393 65.1769   9
  -8   6  -2-16.7064 49.1869   9
   8   6   2 21.1912 72.2393  10
   9  -6   2 434.204 96.7203   4
  -9   6  -2 458.292 90.5085   9
   9  -6   2 579.746 126.648  12
  -9  -6  -2 427.886 123.124  13
  -9   6  -2 431.041 109.667   3
   9   6   2 432.840 116.883  10
   9   6   2 522.898 119.386   9
   9  -6   2 488.655 96.0414  16
  10  -6   2 151.606 72.0848   4
 -10  -6  -2-115.272 68.8109  11
 -10  -6  -2 43.2542 75.6809  13
  10  -6   2 6.97027 43.1456  12
 -10   6  -2-13.9001 56.8381   3
  10  -6   2-21.3221 45.3028  16
  10   6   2 168.136 97.8234  10
  10   6   2-36.6705 57.8097   9
 -11  -6  -2 146.198 78.2214  11
 -11   6  -2 369.053 109.113   3
 -11  -6  -2 259.108 109.840  13
  11  -6   2 436.194 105.546   4
  11   6   2 291.209 122.264  10
  11  -6   2 283.053 102.066  12
  11   6   2 191.326 75.5853   9
  11  -6   2 351.124 85.3864  16
  12   6   2 39.4110 42.7928   9
  12   6   2-37.1989 90.2703  10
 -12  -6  -2-138.116 95.5881  13
  12  -6   2 14.9840 61.6117   4
  12  -6   2 14.0153 40.5804  16
  12  -6   2 20.2542 45.6985  12
 -12   6  -2 127.875 72.8605   3
 -12  -6  -2 169.089 83.2195  11
  13  -6   2-44.7305 51.4986  16
  13   6   2-146.104 101.437  10
  13  -6   2-26.2670 42.4831  12
 -13   6  -2 20.5141 60.8929   3
 -13  -6  -2 52.1960 81.1796  13
  13  -6   2 33.2547 49.6349   4
 -13  -6  -2 86.2343 62.6896  11
 -14  -6  -2 790.767 153.603  11
 -14   6  -2 726.742 152.812   3
  14   6   2 846.398 186.353  10
  14  -6   2 1136.34 210.260  12
  14  -6   2 821.182 143.410   4
  14  -6   2 663.974 125.059  16
 -14  -6  -2 860.946 197.126  13
  15  -6   2 613.477 126.138  16
 -15  -6  -2 547.366 131.655  11
  14   7  -2 318.385 120.575   9
  14  -7  -2 114.247 68.7392   1
  14   7  -2 166.439 93.1376  10
 -14  -7   2 14.5400 58.8427  11
  14  -7  -2 210.568 86.0353   4
  13  -7  -2 1135.16 167.013  16
  13  -7  -2 1509.35 176.478   1
 -13  -7   2 828.943 159.914  11
  13  -7  -2 1225.30 164.055   4
  13   7  -2 1073.74 210.016  10
 -13  -7   2 1188.09 240.577  13
  13   7  -2 1150.05 226.574   9
 -13   7   2 1312.29 208.202   3
  12  -7  -2 42.2784 50.7012   4
 -12  -7   2 99.5839 91.4792  13
 -12   7   2 61.1492 84.3301   3
 -12  -7   2-74.7532 66.9236  11
  12   7  -2 213.446 104.119   9
  12   7  -2 32.0755 86.6013  10
  12  -7  -2 20.7615 50.6807   1
  12  -7  -2 59.1806 54.2844  16
 -11  -7   2 142.773 77.0747  11
  11  -7  -2 210.207 77.2951  16
 -11   7   2 237.277 94.4544   3
 -11   7   2 185.046 90.5461   9
  11  -7  -2 294.010 87.3224   4
  11   7  -2 236.787 106.270  10
 -11  -7   2 202.722 103.168  13
  11  -7  -2 206.691 71.6885   1
  10  -7  -2 652.412 119.369  16
  10   7  -2 927.953 185.111   9
 -10   7   2 522.249 119.909   9
  10   7  -2 623.325 144.172  10
  10  -7  -2 587.098 113.417   4
 -10  -7   2 600.098 134.103  11
  10  -7  -2 653.798 107.049   1
 -10   7   2 742.369 151.454   3
 -10  -7   2 725.364 174.058  13
  -9   7   2 162.417 83.4635   9
   9   7  -2 110.546 62.0234  14
   9  -7  -2 240.848 79.6788  16
  -9  -7   2 39.1442 70.5211  13
  -9  -7   2-90.7359 68.8268  11
   9   7  -2 313.645 108.897  10
   9   7  -2 185.330 105.582   9
   9  -7  -2 112.522 63.4051   4
   9  -7  -2 125.548 52.1121   1
  -9   7   2 164.495 88.1470   3
   8   7  -2 867.432 182.421   9
  -8   7   2 827.291 123.671   6
  -8  -7   2 1051.40 167.180  11
   8   7  -2 1071.61 147.816  14
  -8   7   2 1282.64 198.193   3
   8  -7  -2 964.439 134.002   4
  -8  -7   2 762.129 166.117  13
   8   7  -2 932.300 158.413  10
   8  -7  -2 1004.41 118.497   1
   8  -7  -2 1098.67 142.998  16
  -8   7   2 1003.39 153.545   9
  -7   7   2 0.98864 46.1597   6
  -7   7   2-83.2735 66.8210   3
   7  -7  -2-27.0113 40.5939  16
  -7  -7   2-93.4089 75.2115  13
   7   7  -2-62.7928 55.1995  14
   7   7  -2 30.4326 70.6988   9
  -7   7   2 91.3434 77.7537   9
  -7  -7   2-16.3092 32.3027  16
   7   7  -2-57.7682 63.5362  10
   7  -7  -2-18.2189 56.2181   4
   7  -7  -2-6.83244 29.4424   1
  -7  -7   2 56.4056 61.6530  11
   6  -7  -2 27.2714 41.0007  16
  -6  -7   2-17.6132 51.5926  13
  -6  -7   2-15.6851 52.2961  11
   6   7  -2-41.5482 63.2492   9
   6  -7  -2 57.5607 40.3042   1
  -6   7   2-33.3827 62.0355   3
   6  -7  -2-94.1971 63.8922   4
  -6  -7   2-25.5828 32.9419  16
   6   7  -2 143.603 65.7680  10
  -6   7   2 39.6301 44.5094   6
  -6   7   2 74.4513 70.8852   9
   6   7  -2 16.7673 54.3661  14
   5  -7  -2 218.840 61.0979  16
   5   7  -2 240.023 73.2115  14
   5   7  -2 271.250 82.9748  10
  -5  -7   2 222.647 60.9170  16
  -5   7   2 233.011 88.7128   3
  -5   7   2 198.304 68.9020   6
   5  -7  -2 170.207 58.4339  11
   5  -7  -2 287.780 65.3966  13
   5   7  -2 268.870 93.3834   9
  -5  -7   2 273.465 108.265  13
   5  -7  -2 179.952 48.9605   1
   5  -7  -2 256.763 81.5717   4
  -5   7   2 254.685 93.0678   9
  -5  -7   2 18.9428 52.7402  11
  -4  -7   2 206.672 84.5723  13
   4   7  -2 206.716 78.3037  14
   4  -7  -2 226.473 63.4434  11
   4   7  -2 206.385 71.8544  10
   4  -7  -2 108.829 39.5539   1
  -4   7   2 235.263 90.4176   9
  -4   7   2 193.503 66.6312   6
  -4  -7   2 316.552 74.6286  16
   4  -7  -2 319.664 73.1108  16
  -4   7   2 200.972 85.9561   3
   4   7  -2 213.882 96.4447   9
   4  -7  -2 229.184 66.7842  13
  -4  -7   2 175.769 68.3371  11
   4  -7  -2 207.891 78.3234   4
   3  -7  -2 599.226 97.3778  13
  -3  -7   2 628.614 100.328  12
   3  -7  -2 571.427 92.1970  16
  -3  -7   2 568.031 99.7857   4
   3  -7  -2 519.008 97.9375  11
  -3  -7   2 501.466 88.5980  16
  -3  -7   2 552.957 115.460  11
   3  -7  -2 521.120 67.9384   1
  -3   7   2 512.341 122.639   9
  -3   7   2 550.066 98.3632   6
  -3   7   2 515.045 131.377   3
  -3  -7   2 653.428 127.188  13
   3  -7  -2 472.584 99.3619   4
   3   7  -2 547.391 108.975  14
   3   7  -2 494.293 128.210   9
  -2   7   2 37.0506 54.4030   3
   2  -7  -2 41.7303 24.8393   1
  -2  -7   2 50.8461 35.3155  12
  -2  -7   2 59.8740 38.6880  16
   2  -7  -2 55.4172 61.0911   4
   2  -7  -2 39.1526 49.6442  13
  -2   7   2 60.6708 69.7575   9
   2  -7  -2 34.3234 45.2447  11
  -2  -7   2 178.332 74.4581   4
   2   7  -2 54.4551 49.4841  14
  -2  -7   2-45.9230 43.2936  13
   2   7  -2-51.8799 65.5758   9
   2  -7  -2 22.0871 37.5827  16
  -2  -7   2 97.1463 67.0433  11
   1  -7  -2 1805.73 110.539   1
  -1   7   2 1879.13 229.505   3
   1   7  -2 1548.36 200.554   3
  -1  -7   2 1731.17 170.033  12
  -1   7   2 1437.16 182.272   9
   1  -7  -2 1860.36 179.411   4
   1   7  -2 1904.50 225.807   9
   1   7  -2 1753.47 185.474  14
  -1  -7   2 1623.63 153.805  16
  -1  -7   2 1813.28 171.955   4
   1  -7  -2 1800.28 151.574  16
   1  -7  -2 1583.02 163.070  11
  -1  -7   2 1757.29 190.742  11
   1  -7  -2 1473.33 161.034  13
  -1  -7   2 1533.89 175.222  13
   0  -7   2 5445.00 281.816  16
   0  -7   2 4732.59 290.906  13
   0   7   2 4675.69 356.813   3
   0  -7   2 5278.64 304.502  12
   0  -7   2 5186.25 316.781  11
   0  -7  -2 4957.60 243.036  16
   0  -7  -2 5470.66 305.191  11
   0  -7  -2 5382.74 308.433  13
   0   7  -2 5244.44 364.365   3
   0   7   2 4962.82 331.454   9
   0  -7   2 4950.79 274.658   4
   0  -7  -2 4902.05 285.329   4
   0   7  -2 5100.97 353.954   9
  -1   7  -2 10189.6 504.909   3
   1  -7   2 10709.3 448.688  12
  -1  -7  -2 10801.5 439.626  11
   1  -7   2 11399.0 461.495  11
  -1  -7  -2 10919.2 457.345  13
   1  -7   2 10032.8 384.847  16
   1   7   2 10979.3 319.604  10
   1  -7   2 11177.2 425.004  13
   1  -7   2 11106.3 411.500   4
  -1  -7  -2 11362.2 357.396  16
   1   7   2 11387.0 500.467   9
  -1   7  -2 11199.5 509.787   9
  -1   7  -2 10923.5 424.931   6
  -2  -7  -2 390.709 69.2708  16
   2   7   2 288.427 69.7055  10
   2  -7   2 341.682 72.8256  13
   2   7   2 352.344 74.8869  14
   2   7   2 176.573 85.1933   9
  -2  -7  -2 182.369 49.6365  12
   2  -7   2 434.850 97.3455  12
  -2  -7  -2 264.507 76.3082  11
  -2  -7  -2 317.571 92.0738  13
   2  -7   2 263.706 82.7059  11
  -2   7  -2 384.131 93.2299   6
   2  -7   2 298.453 78.5629  16
   2  -7   2 299.573 87.5178   4
  -2   7  -2 238.391 98.1110   3
  -2   7  -2 249.557 87.5393   9
  -3   7  -2 473.369 114.319   3
   3   7   2 584.309 93.1189  14
  -3  -7  -2 485.752 110.500  13
   3   7   2 529.526 120.857   9
  -3   7  -2 430.273 96.0874   6
   3  -7   2 661.004 126.510  12
   3  -7   2 424.011 97.0425  11
   3  -7   2 435.250 94.6359   4
  -3   7  -2 713.642 133.506   9
   3   7   2 792.187 108.544  10
  -3  -7  -2 586.330 115.722  11
  -3  -7  -2 568.204 82.0370  16
   3  -7   2 537.501 96.7455  16
   4   7   2 49.2550 30.4122  14
  -4  -7  -2 58.5481 30.1387  16
  -4   7  -2 61.0027 68.0153   3
  -4   7  -2 97.7954 64.4691   9
  -4   7  -2-19.9672 53.9298   6
   4  -7   2 15.1358 49.4333  12
   4  -7   2-8.96019 41.8667  11
  -4  -7  -2-5.25715 46.7474  11
  -4  -7  -2-181.678 80.4956  13
   4   7   2 4.15540 45.2156  10
   4  -7   2 50.7727 50.0571   4
   4  -7   2 13.9101 33.2815  16
   4   7   2-10.1941 55.7412   9
   5  -7   2 1167.81 144.207  11
  -5  -7  -2 1729.17 198.895  11
  -5   7  -2 1336.75 187.936   3
  -5  -7  -2 1475.35 201.510  13
   5   7   2 1583.01 163.153  10
   5   7   2 1428.75 136.008  14
  -5   7  -2 1529.71 170.086   6
   5  -7   2 1391.49 155.687  16
   5  -7   2 1506.94 162.140   4
  -5   7  -2 1358.52 173.976   9
   5  -7   2 1459.06 190.128  12
   5   7   2 1274.58 176.553   9
   6  -7   2 1295.95 153.034   4
  -6  -7  -2 1416.44 203.437  13
   6  -7   2 1790.99 215.189  12
  -6   7  -2 1412.70 165.632   6
   6  -7   2 1370.98 158.608  16
   6   7   2 1297.05 157.373  10
  -6   7  -2 1282.79 184.991   3
  -6   7  -2 1357.65 170.113   9
  -6  -7  -2 1345.58 178.061  11
   6   7   2 1406.15 193.414   9
  -7   7  -2 230.538 95.5079   3
   7  -7   2 285.240 95.4803  12
  -7  -7  -2 201.888 86.6503  11
  -7  -7  -2 288.383 109.246  13
  -7   7  -2 197.555 80.1604   9
   7   7   2 272.060 99.7920   9
   7  -7   2 207.108 74.8826   4
   7  -7   2 264.793 76.4004  16
  -7   7  -2 190.014 76.6397   6
   7   7   2 263.322 92.1787  10
  -8   7  -2 1386.76 200.559   3
  -8  -7  -2 1459.41 221.547  13
   8  -7   2 1757.65 184.651  16
   8   7   2 1443.37 189.421  10
  -8  -7  -2 1373.00 186.781  11
   8  -7   2 1380.79 162.626   4
   8  -7   2 1525.32 210.678  12
   8   7   2 1341.18 194.598   9
  -8   7  -2 1550.41 171.469   9
   9   7   2-61.5325 63.9705   9
   9   7   2-69.1497 78.1801  10
   9  -7   2 4.16204 44.9352  12
   9  -7   2 51.9455 54.3256  16
  -9   7  -2 68.7856 67.4013   3
  -9  -7  -2 39.7118 77.6838  13
   9  -7   2 43.4155 58.3303   4
  -9  -7  -2-26.9573 51.2418  11
  10   7   2 109.311 62.0420   9
 -10   7  -2 178.252 81.7733   3
 -10  -7  -2 52.0691 79.4298  13
 -10  -7  -2 244.605 95.6912  11
  10  -7   2 23.3240 38.0410  16
  10  -7   2 65.9215 53.9172   4
  10   7   2 123.312 99.4603  10
  10  -7   2-46.1338 54.8134  12
  11   7   2 139.134 77.7987   9
  11  -7   2 65.6108 60.6158  12
  11  -7   2 16.3256 61.4738   4
 -11   7  -2 14.8191 77.4076   3
 -11  -7  -2-22.1619 67.7689  13
 -11  -7  -2 106.990 81.0904  11
  11  -7   2 96.7570 74.0304  16
  11   7   2 21.1903 77.1205  10
 -12   7  -2-4.16044 55.1079   3
 -12  -7  -2-32.6284 71.4015  13
 -12  -7  -2-83.0924 62.1303  11
  12  -7   2 27.7736 43.9087  16
  12   7   2-7.18409 66.7854   9
  12  -7   2-92.9943 72.6877   4
  12   7   2-10.7111 77.9857  10
  12  -7   2 64.6134 67.7336  12
  13  -7   2 1077.31 203.456  12
  13   7   2 882.453 185.241  10
 -13  -7  -2 913.646 207.865  13
 -13  -7  -2 949.223 180.585  11
  13  -7   2 725.725 134.106  16
  13  -7   2 1124.86 171.872   4
  12  -8  -2 293.358 94.1048   4
  12  -8  -2 452.371 97.1707   1
 -12   8   2 195.190 80.4696   6
  12   8  -2 394.984 159.422   9
  11   8  -2-23.2572 74.9541   9
 -11   8   2 100.069 63.7656   3
 -11   8   2 6.47569 57.3585   6
 -11  -8   2 37.2609 75.1024  11
  11  -8  -2 69.5715 68.4656  16
  11  -8  -2 220.819 89.7340   4
  11  -8  -2 50.4567 50.3124   1
 -11  -8   2 124.116 101.418  13
 -10   8   2 0.73204 76.7079   9
 -10   8   2 105.584 71.8330   3
  10   8  -2 137.394 99.1942   9
 -10  -8   2 101.167 90.4061  11
  10  -8  -2 126.917 60.8885  16
  10  -8  -2 126.527 62.7934   1
 -10   8   2 80.2362 70.2130   6
  10  -8  -2 92.5923 68.1820   4
 -10  -8   2 25.9094 68.7204  13
  -9  -8   2 58.1833 63.7190  11
   9   8  -2-151.096 115.280   9
   9  -8  -2 33.6763 39.2556   1
  -9   8   2 13.8301 72.0035   9
   9  -8  -2 137.602 62.9067  16
  -9   8   2 74.2518 72.6040   3
  -9   8   2 64.2223 65.6280   6
  -9  -8   2-84.2594 81.0723  13
   9   8  -2 35.4342 38.0075  14
   9  -8  -2 11.2160 59.5787   4
   8   8  -2 197.103 112.175   9
  -8  -8   2 96.2065 68.9625  13
  -8   8   2 207.121 76.1680   6
  -8   8   2 269.048 109.825   3
  -8  -8   2 352.449 120.349  11
  -8   8   2 380.945 113.047   9
   8  -8  -2 127.180 58.3564  16
   8   8  -2 274.055 88.9035  14
   8  -8  -2 127.066 75.0471   4
  -7  -8   2 191.887 86.4558  11
   7   8  -2 311.508 97.9087  14
  -7   8   2 350.323 116.908   3
   7   8  -2 271.536 129.637   9
   7  -8  -2 259.030 79.3799  16
  -7   8   2 268.991 85.5278   6
  -7  -8   2 252.032 108.594  13
   7  -8  -2 361.008 96.8780   4
  -7   8   2 506.229 132.128   9
   6  -8  -2 2605.94 227.938   4
  -6   8   2 2553.23 287.434   3
  -6  -8   2 2671.16 208.695  16
   6   8  -2 2623.49 239.223  14
  -6  -8   2 2649.05 297.788  13
  -6  -8   2 2101.97 245.540  11
   6  -8  -2 2723.46 228.724  16
  -6   8   2 2230.15 203.594   6
   6   8  -2 2401.06 297.566   9
  -6   8   2 2806.63 266.061   9
  -5  -8   2 6121.33 314.220  16
   5   8  -2 6286.02 364.366  14
  -5  -8   2 6297.25 409.203  11
  -5  -8   2 6005.29 336.260   4
   5  -8  -2 6600.60 356.904   4
   5   8  -2 5854.95 445.302   9
  -5   8   2 6306.85 333.798   6
  -5  -8   2 6258.00 436.233  13
   5  -8  -2 6319.45 333.323  16
  -5   8   2 6425.67 397.211   9
  -5   8   2 6486.41 452.224   3
   4  -8  -2 2091.15 192.750  11
   4  -8  -2 2127.34 191.019  16
   4   8  -2 2001.04 209.511  14
  -4   8   2 1978.71 188.649   6
  -4  -8   2 1865.91 190.743   4
  -4   8   2 1900.66 250.465   3
   4  -8  -2 1614.01 183.509   4
  -4   8   2 1876.54 221.113   9
   4   8  -2 1892.63 257.218   9
  -4  -8   2 2301.31 256.299  13
  -4  -8   2 2111.96 236.375  11
  -4  -8   2 2210.74 192.552  16
   3  -8  -2 3793.14 264.009  11
  -3   8   2 3937.90 353.983   3
  -3  -8   2 3766.29 249.881  16
  -3  -8   2 3952.16 323.274  13
  -3  -8   2 3764.27 265.460   4
  -3  -8   2 3796.31 308.088  11
   3  -8  -2 3674.29 244.384  16
   3   8  -2 3487.10 335.441   9
   3  -8  -2 3947.70 266.777  13
   3  -8  -2 4261.74 286.267   4
  -3   8   2 4522.07 337.712   9
   3   8  -2 3619.11 281.380  14
   2   8  -2 2608.66 240.155  14
  -2   8   2 1987.16 255.940   3
  -2  -8   2 2939.71 228.983  12
   2  -8  -2 2427.13 218.262   4
  -2  -8   2 2250.97 238.278  13
   2  -8  -2 2848.11 237.097  11
  -2  -8   2 2513.48 250.535  11
   2   8  -2 2249.34 264.636   3
  -2  -8   2 2746.73 215.893  16
  -2  -8   2 2631.91 225.018   4
   2  -8  -2 2472.93 217.957  13
  -2   8   2 2914.36 273.555   9
   2   8  -2 3151.47 310.027   9
   2  -8  -2 2676.27 203.498  16
  -1   8   2-173.260 102.829   3
   1   8  -2-46.5635 53.7966  14
  -1  -8   2-8.26374 37.4183  16
  -1  -8   2 24.9934 39.6549  12
  -1  -8   2 49.5986 65.4279  11
   1   8  -2 11.4871 64.9829   3
   1  -8  -2 15.9225 44.0155  13
  -1  -8   2 27.0495 44.3863  13
   1  -8  -2-31.4601 53.5282  11
   1   8  -2-49.6596 70.5693   9
  -1  -8   2 56.7107 66.7209   4
   1  -8  -2-2.33169 62.6106   4
   1  -8  -2 41.3295 42.7024  16
  -1   8   2-64.6754 94.2150   9
   0  -8   2 2678.90 234.735  12
   0  -8   2 2546.60 217.864   4
   0  -8  -2 2966.00 229.983  12
   0  -8  -2 2771.50 246.530  13
   0  -8  -2 2756.18 198.985  16
   0  -8   2 2480.83 241.977  11
   0  -8  -2 2996.91 249.974  11
   0  -8   2 2950.52 226.501  16
   0  -8  -2 2709.16 232.062   4
   0   8  -2 2924.56 302.224   3
   0   8   2 2854.82 307.166   3
   0   8  -2 3108.09 294.395   9
   0   8   2 2744.76 272.821   9
   0  -8   2 2865.99 246.705  13
   1  -8   2 3049.29 232.212  16
   1   8   2 3404.30 332.244   3
  -1  -8  -2 3328.59 281.655  13
   1  -8   2 3628.50 284.638  11
   1  -8   2 3457.82 274.142  12
   1   8   2 3202.79 297.870   9
  -1  -8  -2 3570.08 276.555  11
   1  -8   2 3283.50 249.078   4
  -1  -8  -2 3404.43 261.954   4
  -1   8  -2 3437.83 319.251   3
  -1   8  -2 3456.96 310.358   9
   1   8   2 3202.04 232.080  14
   1  -8   2 3278.81 250.964  13
  -1  -8  -2 3044.61 205.751  16
  -2   8  -2 1462.50 174.432   6
  -2  -8  -2 1326.20 133.979  16
  -2  -8  -2 1476.53 194.970  13
   2   8   2 1185.92 191.140   9
   2  -8   2 1363.13 176.234  11
  -2  -8  -2 1400.84 180.895  11
   2   8   2 1342.52 151.240  14
   2  -8   2 1422.19 161.013  16
   2  -8   2 1096.45 150.476   4
  -2   8  -2 1285.52 200.965   3
  -2   8  -2 1656.40 211.563   9
   2  -8   2 1095.97 162.909  12
   3  -8   2 745.198 133.879  11
  -3  -8  -2 928.049 161.838  13
   3  -8   2 766.562 124.970  16
  -3  -8  -2 837.004 106.444  16
  -3   8  -2 834.259 151.653   9
   3  -8   2 971.576 159.761  12
  -3   8  -2 549.931 134.045   3
  -3   8  -2 652.420 120.986   6
  -3  -8  -2 865.507 145.887  11
   3  -8   2 814.968 130.352   4
   3   8   2 798.280 155.234   9
   4   8   2 43.9804 59.3994   9
   4  -8   2 139.290 67.8372  11
  -4   8  -2 122.882 68.4456   6
  -4  -8  -2 108.041 79.6674  13
  -4  -8  -2-18.9016 59.3334  11
  -4   8  -2 7.18263 50.0599   3
  -4   8  -2 31.4059 64.5630   9
   4  -8   2 138.948 77.5926   4
   4  -8   2 31.3386 47.5924  16
   4  -8   2 173.543 72.0452  12
   5  -8   2 2817.53 234.575   4
  -5   8  -2 2723.88 237.691   6
   5   8   2 2521.81 271.801   9
   5  -8   2 3033.66 290.671  12
   5  -8   2 2531.33 222.930  11
  -5  -8  -2 2755.32 264.774  11
   5  -8   2 2834.47 236.008  16
  -5  -8  -2 2750.06 289.712  13
  -5   8  -2 2349.72 269.567   3
  -5   8  -2 2769.35 261.575   9
   6  -8   2 214.883 74.9745  16
  -6   8  -2 271.034 92.6546   6
   6   8   2 418.338 129.770   9
  -6  -8  -2 112.671 79.6128  11
   6  -8   2 108.238 58.5125  12
  -6   8  -2 494.054 128.366   3
  -6   8  -2 140.637 78.1195   9
   6  -8   2 268.640 94.8983   4
  -6  -8  -2 127.873 84.4100  13
   7  -8   2 50.4229 53.8442  16
   7  -8   2-133.191 85.3905  12
  -7   8  -2-48.1329 64.5286   9
  -7   8  -2 67.1906 41.0954   6
   7  -8   2 30.6902 70.3047   4
   7   8   2-50.0078 63.2643  10
  -7  -8  -2 36.0862 65.2365  13
  -7  -8  -2-24.7542 53.4936  11
   7   8   2 47.7269 58.8227   9
  -7   8  -2 46.3028 76.9159   3
  -8   8  -2 63.9246 73.4362   9
  -8  -8  -2 27.5669 47.3447  11
   8   8   2-14.3031 61.2345  10
  -8   8  -2-81.0183 76.4832   3
  -8   8  -2 20.3357 55.1720   6
   8  -8   2 51.9017 57.5886  12
   8  -8   2 83.1770 60.3441  16
   8  -8   2 48.1207 61.2507   4
  -8  -8  -2 20.0803 69.4616  13
   8   8   2-29.6800 55.5695   9
  -9  -8  -2 61.1787 61.6705  11
   9  -8   2 183.067 76.8449  16
   9   8   2 62.8712 71.6218  10
  -9  -8  -2 152.359 96.8644  13
   9  -8   2 111.307 72.6180   4
   9   8   2 246.204 97.7214   9
  -9   8  -2 77.4866 73.5712   6
  -9   8  -2 203.420 87.7328   3
   9  -8   2 220.236 103.379  12
 -10  -8  -2 181.367 104.947  13
  10  -8   2 4.75901 58.8675   4
 -10   8  -2-12.8268 46.1777   3
  10  -8   2 51.3210 58.9666  12
  10   8   2-60.9227 61.3934   9
 -10   8  -2-6.73815 56.1488   6
  10  -8   2 125.102 69.4103  16
 -10  -8  -2 70.0130 83.3965  11
  10   8   2-123.501 89.7916  10
  11   8   2 125.383 81.7798   9
  11  -8   2 271.251 112.237  12
  11   8   2 24.7485 73.6278  10
 -11  -8  -2 38.4624 57.3997  13
  11  -8   2-196.655 98.7522   4
 -11   8  -2-72.5625 63.6521   3
  12   8   2-52.2890 87.0535  10
  12   8   2 33.7350 70.7707   9
  -9  -9   2 254.229 133.848  13
  -9   9   2 327.719 125.648   9
  -9   9   2 347.018 97.1050   6
  -8   9   2 3905.02 383.621   3
  -8  -9   2 3633.20 385.698  13
  -8   9   2 3881.12 294.900   6
   8  -9  -2 3194.56 272.455   4
   8  -9  -2 3901.00 304.595  16
  -8   9   2 3868.34 332.126   9
  -8  -9   2 4058.31 372.383  11
   8   9  -2 4215.33 417.738   9
   7  -9  -2 62.2645 65.4692  16
  -7   9   2 200.409 85.4971   6
  -7  -9   2 153.282 98.9419  11
  -7  -9   2 101.607 87.4616  13
   7   9  -2 209.447 79.1154  14
  -7   9   2 283.400 119.810   3
   7  -9  -2 102.564 75.6983   4
  -7  -9   2 125.150 72.4190   4
  -7   9   2 211.384 100.484   9
   7   9  -2 61.7345 85.4683   9
  -6  -9   2 2494.84 238.222   4
  -6   9   2 2742.94 242.728   6
  -6   9   2 2513.05 305.745   3
   6  -9  -2 2872.07 257.238   4
   6   9  -2 2987.21 262.984  14
  -6  -9   2 2862.14 306.323  11
  -6   9   2 2796.33 283.945   9
   6   9  -2 2732.65 328.858   9
  -6  -9   2 2692.26 317.340  13
   6  -9  -2 3051.09 256.934  16
   5   9  -2 699.353 167.526   9
   5  -9  -2 804.026 131.964  16
  -5  -9   2 722.578 170.229  13
  -5   9   2 844.846 180.075   3
   5   9  -2 734.882 144.876  14
  -5  -9   2 784.717 162.609  11
  -5  -9   2 887.944 148.722   4
   5  -9  -2 915.052 151.217   4
  -5   9   2 699.470 156.218   9
  -4  -9   2 1921.42 241.985  11
  -4  -9   2 2104.60 203.632  16
   4   9  -2 2399.24 235.980  14
   4  -9  -2 2428.51 237.767   4
  -4  -9   2 1901.30 209.392   4
  -4   9   2 2351.19 266.141   9
   4   9  -2 2405.68 308.463   9
  -4   9   2 1884.38 266.644   3
   4  -9  -2 2178.31 209.746  16
  -4  -9   2 2330.62 280.005  13
   3  -9  -2 262.796 87.3830   4
  -3  -9   2 180.626 88.4039  11
  -3  -9   2 324.792 94.6958   4
  -3   9   2 411.330 147.657   3
   3   9  -2 71.5222 76.8549   9
   3   9  -2 266.623 91.4280  14
   3   9  -2 234.185 112.891   3
  -3   9   2 269.973 97.5895   9
  -3  -9   2 126.712 79.7316  13
   3  -9  -2 256.863 82.7909  16
  -3  -9   2 232.163 72.7797  16
   2   9  -2-46.4095 55.7695  14
  -2  -9   2 45.3049 51.3316  13
  -2  -9   2 47.6640 44.5778  16
   2  -9  -2 29.1435 43.3451  12
   2  -9  -2 62.4140 51.4465  16
  -2   9   2 90.8380 96.6852   9
   2  -9  -2-121.430 72.5025  11
  -2   9   2 1.11564 56.4991   3
   2   9  -2-21.7504 74.2599   3
   2  -9  -2-30.1014 67.4648   4
  -2  -9   2 9.41667 58.6580  11
  -2  -9   2 31.6742 59.1266   4
   2   9  -2 41.5175 56.7365   9
   1  -9  -2 139.798 75.4942  13
   1  -9  -2 55.3832 58.4135  11
  -1  -9   2-48.0133 83.4306   4
  -1  -9   2-19.5987 44.2830  11
   1   9  -2-60.8335 70.0961   9
  -1  -9   2 61.8637 51.9512  16
   1   9  -2-51.9410 64.8593  14
  -1   9   2 81.0033 95.4463   3
   1   9  -2-70.9567 69.6256   3
  -1   9   2-88.9610 95.4490   9
   1  -9  -2 71.0479 73.4542   4
   1  -9  -2-19.0572 37.4392  16
   0   9  -2-31.6623 56.5149  14
   0   9  -2-80.1196 83.0241   3
   0  -9  -2 101.947 51.8312  16
   0  -9  -2 52.0934 46.1687  13
   0  -9   2 74.6927 63.3752  11
   0   9   2-144.291 96.2146   9
   0  -9  -2 176.946 79.4132  11
   0   9   2 79.1367 78.0207   3
   0  -9   2 256.152 87.5423   4
   0  -9   2 75.2437 45.1907  16
   0  -9  -2 147.340 82.5062   4
   0   9  -2 135.953 75.8615   9
   1  -9   2 915.701 155.163  12
  -1  -9  -2 855.602 153.487  13
  -1  -9  -2 840.247 122.724  16
   1   9   2 737.511 172.091   9
   1  -9   2 707.694 148.259  11
  -1  -9  -2 790.392 148.622  11
  -1   9  -2 680.371 160.924   3
   1  -9   2 623.157 123.028   4
   1   9   2 708.523 168.221   3
  -1  -9  -2 845.382 151.692   4
  -1   9  -2 1059.37 185.029   9
   1  -9   2 792.082 133.158  16
   2   9   2 189.651 93.3569   9
  -2   9  -2 49.6028 71.9606   3
   2  -9   2 42.4788 62.0266  11
  -2  -9  -2 103.880 87.8829  11
   2  -9   2 152.610 68.8800  16
   2   9   2 102.323 75.1469   3
   2  -9   2 67.9798 62.4111   4
  -2   9  -2 117.107 81.6229   9
  -2  -9  -2 163.747 85.8260   4
  -2  -9  -2 58.4192 66.2950  13
   2  -9   2 129.299 72.9750  12
  -3  -9  -2 1833.63 237.070  13
   3  -9   2 1698.92 208.651  11
  -3  -9  -2 1768.35 223.916  11
   3  -9   2 1734.47 199.078   4
  -3   9  -2 1711.82 249.770   3
   3  -9   2 1622.18 190.757  16
  -3  -9  -2 1785.13 208.834   4
  -3   9  -2 1879.29 241.847   9
   3   9   2 1765.54 245.296   9
   3  -9   2 1273.98 191.230  12
   4  -9   2 98.7078 64.7085  16
  -4  -9  -2 99.9217 75.3603  13
  -4   9  -2 56.0058 69.6996   3
   4  -9   2 255.483 89.2839  12
  -4  -9  -2 113.771 81.2217  11
  -4   9  -2 129.588 77.6565   6
   4  -9   2 90.3670 68.8574   4
   4   9   2 160.718 115.321   9
  -4   9  -2-0.42607 93.7881   9
   5  -9   2 325.976 97.8603  12
  -5   9  -2 268.028 105.088   9
  -5  -9  -2 209.121 93.9606  11
   5   9   2 373.156 125.899   9
  -5   9  -2 224.016 111.197   3
  -5  -9  -2 445.350 131.887  13
   5  -9   2 241.681 94.0992   4
   5  -9   2 404.835 101.526  16
  -5   9  -2 429.297 115.700   6
  -6   9  -2 198.633 89.8413   9
   6   9   2 330.028 123.810   9
  -6   9  -2 240.474 93.0789   3
  -6  -9  -2 193.070 103.528  11
  -6   9  -2 191.918 85.6848   6
  -6  -9  -2 347.708 128.918  13
   6  -9   2 221.076 88.7552   4
   6  -9   2 613.245 138.826  12
   6  -9   2 153.447 74.8975  16
   7   9   2 268.287 105.472   9
  -7  -9  -2-31.0303 66.9158  13
   7  -9   2 124.997 87.3356  12
   7  -9   2 214.231 78.2160  16
  -7   9  -2 201.229 89.4028   6
  -7   9  -2 397.794 124.686   3
  -7  -9  -2 224.135 102.325  11
  -7   9  -2 152.377 99.1292   9
   7  -9   2-5.94262 61.9524   4
   8   9   2 288.559 111.442   9
  -8   9  -2 113.727 50.6234   3
   8  -9   2 201.857 92.6624  12
   8  -9   2 292.170 95.9914  16
  -8  -9  -2 161.222 91.8014  11
  -8  -9  -2 334.227 123.489  13
  -8   9  -2 177.823 90.4996   6
  -9   9  -2 60.6515 68.7656   6
   9   9   2 190.658 92.6954   9
   6 -10  -2 11.6229 21.4542  12
  -6 -10   2 44.8540 54.5294  13
   5 -10  -2 83.7514 52.5634  12
  -5 -10   2 111.461 70.9305   4
   5 -10  -2 137.711 57.1523  16
  -5 -10   2 105.020 83.6244  13
   4 -10  -2 416.203 105.083  12
  -4 -10   2 442.294 130.901  13
   4 -10  -2 526.440 123.974  16
  -4  10   2 752.090 176.582   9
   4  10  -2 393.362 154.494   3
  -4 -10   2 536.381 130.301   4
   3 -10  -2 208.145 73.9386  16
   3  10  -2 135.133 65.4820  14
  -3 -10   2 220.108 77.6854  16
   3  10  -2-49.0669 91.2838   3
  -3 -10   2 200.016 93.6390  11
  -3  10   2 293.298 134.330   9
  -3 -10   2 101.981 70.0699   4
  -2  10   2 241.401 133.611   9
  -2 -10   2 33.7680 77.1656   4
  -2 -10   2 103.596 77.8794  11
  -2 -10   2 180.785 70.4208  16
   2 -10  -2 216.637 69.8972  16
   2  10  -2 405.572 138.798   9
   2  10  -2 122.457 94.2233   3
   2 -10  -2 119.268 76.1786   4
   2  10  -2 163.507 73.2663  14
  -1  10   2 320.286 135.891   3
   1 -10  -2 403.667 96.6387  16
  -1 -10   2 250.497 124.355  11
   1 -10  -2 404.996 117.538   4
   1 -10  -2 282.468 94.1031  11
  -1 -10   2 398.849 110.851   4
   1  10  -2 249.249 129.798   9
  -1  10   2 383.226 154.565   9
   1  10  -2 373.481 139.343   3
   1  10  -2 201.323 86.2716  14
  -1 -10   2 226.979 82.0922  16
   0 -10   2 439.510 131.988  11
   0 -10  -2 439.782 118.921  11
   0 -10  -2 391.704 91.4666  16
   0  10  -2 515.848 128.748  14
   0  10  -2 474.067 144.662   9
   0 -10   2 530.454 120.287  16
   0  10   2 511.241 159.374   9
   0  10  -2 539.999 158.018   3
   0  10   2 477.621 160.034   3
   0 -10   2 328.403 106.515   4
   0 -10  -2 403.915 119.544   4
  -1  10  -2 137.968 102.833   9
  -1 -10  -2-23.4883 45.5040  13
   1 -10   2 57.3945 71.3207   4
   1  10   2-75.7946 89.0737   9
   1 -10   2 48.6633 77.2956  11
  -1 -10  -2 143.530 87.6063  11
   1 -10   2-33.5596 57.5347  16
  -1  10  -2-50.9113 86.2426   3
   1  10   2-5.30487 84.3997   3
  -1 -10  -2-2.76777 64.5748   4
  -1  10  -2-63.1429 68.2292  14
  -2  10  -2-144.389 124.809   9
   2 -10   2 74.1128 64.0928  16
   2 -10   2 50.9527 69.7550   4
  -2 -10  -2-111.011 72.8447  13
   2 -10   2 173.180 85.6620  11
  -2 -10  -2 85.3470 68.5741  11
  -2  10  -2 4.20204 56.2738   3
  -3 -10  -2-41.8100 37.7563  13
   3 -10   2-112.684 60.0183  12
  -3 -10  -2 144.695 83.9632  11
  -3  10  -2 54.1414 58.2286   3
  -3  10  -2 74.2523 90.8373   9
   3 -10   2 18.1101 44.2955  16
  -4  10  -2 816.200 176.550   9
   4 -10   2 815.877 167.908  12
  -4 -10  -2 930.121 191.707  13
  -4 -10  -2 914.716 182.939  11
   4 -10   2 635.652 131.587  16
  -5  10  -2 255.230 92.7799   6
   5 -10   2 418.075 125.540  12
  -5  10  -2 427.712 131.523   9
  -5 -10  -2 320.542 123.950  13
   6 -10   2-108.978 70.8699  12
  -6  10  -2 140.364 100.209   9
  18   0  -3 42.5554 68.1174   1
 -18   0   3-55.8987 57.6394   3
  17   0  -3 16.5521 54.3627   1
 -17   0   3-60.9527 64.5063  13
 -17   0   3-14.4116 58.7385   3
 -16   0   3-24.1599 47.7546  13
  16   0  -3-59.7093 49.8757   1
 -16   0   3 34.2391 54.0598   3
 -15   0   3 1.46098 42.6598  15
  15   0  -3-130.007 62.0552   1
 -15   0   3 44.6932 51.2962   3
  15   0  -3-4.81892 56.3597   2
 -15   0   3-44.4564 61.2364  13
 -14   0   3-12.4168 46.8997   3
 -14   0   3 26.6661 50.3015  15
  14   0  -3 16.6105 38.6697   1
  14   0  -3-31.2476 53.4756   2
 -14   0   3 58.3173 51.8426  13
 -13   0   3-101.118 61.5572  15
 -13   0   3-47.4147 36.7050  13
 -13   0   3-33.0008 45.9412   3
  13   0  -3 5.56678 41.3622   1
 -12   0   3 7.45365 47.4498  15
 -12   0   3-47.1400 42.6315  13
 -12   0   3-6.57119 31.7150   3
  12   0  -3 19.1733 40.7428   1
  12   0  -3 57.1758 52.6123   2
 -11   0   3-46.2376 48.4924  15
  11   0  -3-65.0023 59.9605   2
 -11   0   3-54.4563 25.6829  11
  11   0  -3 19.7508 34.8692   1
 -11   0   3-2.48458 38.3475   3
 -11   0   3-64.4459 53.6547  13
 -10   0   3 9.55492 42.1406  13
 -10   0   3-13.0181 44.7466  15
 -10   0   3 5.64530 32.2093   3
  10   0  -3 4.87302 51.0243   2
 -10   0   3 36.9756 21.2304  11
  10   0  -3-24.9565 35.4224   1
  -9   0   3-3.03540 29.1360   3
  -9   0   3 50.9619 51.1465  15
   9   0  -3 34.3420 59.5632   2
   9   0  -3-4.88136 11.9787   7
  -9   0   3 13.6750 16.3310  11
   9   0  -3-1.22046 28.0968   1
  -9   0   3 36.8454 43.6323  13
   8   0  -3-76.8273 59.4053   2
   8   0  -3 4.13320 27.3554   1
  -8   0   3-14.4532 40.4396  15
  -8   0   3-0.86838 12.5487  11
   8   0  -3-1.28786 14.2514   7
  -8   0   3 37.3051 42.9644  13
  -8   0   3 7.18615 31.1705   3
  -7   0   3-13.8579 41.8748  15
   7   0  -3 2.93063 15.4824   8
  -7   0   3-54.7206 41.4762  13
  -7   0   3 0.23944 13.6954  11
  -7   0   3-6.47999 26.5507   3
   7   0  -3 8.19659 15.6798   7
   7   0  -3 33.2206 26.8470   1
  -6   0   3 5.38614 14.9366  11
  -6   0   3 3.64606 22.3093   3
   6   0  -3 4.59335 26.3067   1
  -6   0   3 56.1563 44.6880  13
   6   0  -3 4.87183 17.1890   7
  -6   0   3 30.9166 41.8896  15
  -6   0   3-10.8219 15.4397   4
  -5   0   3-2.64945 36.1482  15
  -5   0   3 1.17631 19.8150   3
   5   0  -3-1.31692 21.8505   1
   5   0  -3-3.94902 14.4999  11
  -5   0   3-5.79276 12.2000   4
  -5   0   3 17.7244 17.4080  11
  -4   0   3 1.46338 16.8169   3
  -4   0   3 34.6850 35.9691  15
   4   0  -3 9.13655 16.2758   3
  -4   0   3-0.97965 26.5973  10
  -4   0   3 1.79510 9.56360   4
   4   0  -3 1.91499 23.1730   1
   4   0  -3 11.0360 15.8773  11
  -3   0   3 2.44588 25.9428  10
   3   0  -3-4.54622 18.7362  11
   3   0  -3-2.92741 15.3345   3
  -3   0   3 7.44725 16.3028   3
   3   0  -3-2.27077 19.2065   1
  -3   0   3 19.9844 35.7106  15
   2   0  -3 17.2793 26.5927  13
  -2   0   3 0.24119 9.35259   3
   2   0  -3-9.18118 23.5938   1
   2   0  -3 0.03270 11.3499   3
  -2   0   3 11.0892 23.3468  10
  -2   0   3-0.47622 22.1359  14
  -2   0   3-8.43212 33.2083  15
  -1   0   3-15.8439 31.0263  15
   1   0  -3-7.13429 21.1606   1
  -1   0   3-3.71334 11.0310   6
  -1   0   3-2.62926 24.9024  10
   1   0  -3 17.6720 22.2011  13
  -1   0   3-11.8070 22.1719  14
   0   0  -3-10.7550 24.8266   1
   0   0   3-6.61535 16.3320  14
   0   0  -3 13.2882 17.4709  14
   0   0  -3 6.60845 19.8196  13
   0   0   3 0.27052 24.1465   9
   0   0   3-7.18288 25.0878  15
   0   0   3 11.9190 27.2981  10
   0   0  -3 17.5723 24.5183  12
  -1   0  -3-4.42969 22.1402  15
  -1   0  -3 4.45817 19.8955   9
   1   0   3 24.8078 17.6371  16
  -1   0  -3 17.0016 21.8016  12
  -1   0  -3 6.38227 24.5803   1
  -1   0  -3 6.54581 22.3313  13
   1   0   3 2.46050 22.2908   9
   1   0   3 1.21043 28.2183  10
   1   0   3-2.59056 11.6693   3
  -1   0  -3-1.64274 10.9301   3
   1   0   3 14.4647 15.6359   5
   2   0   3-1.11155 16.4224   5
   2   0   3-9.35793 31.6886  10
  -2   0  -3-8.71056 15.1564   3
   2   0   3 2.48920 15.0497   9
  -2   0  -3-7.38173 14.3527   5
  -2   0  -3 5.81514 11.0440  16
   2   0   3 0.08521 11.9328  16
  -2   0  -3 2.08883 15.4395   9
  -2   0  -3-2.88547 21.5744  12
   2   0   3 0.42999 14.4584   3
  -3   0  -3-7.69972 21.2286  12
  -3   0  -3-1.57633 11.5375   9
   3   0   3-4.35251 16.6394   3
  -3   0  -3-5.30707 17.3552   3
   3   0   3-4.79691 12.8606  16
   3   0   3-1.36877 10.8974   9
   3   0   3 20.9647 33.3318  10
  -3   0  -3-0.68619 10.6634  16
  -3   0  -3-2.22508 12.6536   5
  -4   0  -3 1.72459 22.9632  13
   4   0   3-3.95445 37.8793  10
  -4   0  -3 12.0667 23.9704  12
   4   0   3-9.08181 18.8107  12
   4   0   3 9.11905 14.6569  16
  -4   0  -3 1.91107 22.8093   3
  -4   0  -3-0.87638 10.8742  16
  -5   0  -3 5.88035 23.2898  13
  -5   0  -3-1.85177 25.9911   3
   5   0   3 3.54795 12.0859  16
   5   0   3 5.04059 39.5356  10
   5   0   3 9.84154 19.2410  12
  -6   0  -3-10.9360 27.5299  13
   6   0   3 0.12484 18.1966  12
   6   0   3 6.67694 15.1794  16
  -6   0  -3 6.02236 28.2532   3
   6   0   3 0.65306 45.2861  10
   7   0   3-38.8920 25.8146  12
  -7   0  -3-2.54009 29.4682   3
   7   0   3 28.2246 49.7015  10
   7   0   3 14.4303 14.3318  16
  -7   0  -3 15.2107 26.1145  13
  -8   0  -3 0.30648 33.1071   3
  -8   0  -3 25.0828 32.1268  13
   8   0   3 1.07899 15.9832  16
   8   0   3-47.1732 32.7140  12
   8   0   3 78.8158 61.3983  10
   9   0   3 0.89570 16.3861  16
  -9   0  -3 16.2879 29.1705   8
  -9   0  -3-38.9736 37.9480  13
  -9   0  -3-4.99579 34.4261   3
   9   0   3 22.9445 46.1567  10
 -10   0  -3-23.9827 40.6600  13
  10   0   3-0.09139 13.5243  16
 -10   0  -3-5.33783 26.8879   8
 -10   0  -3 21.3820 27.1611  15
 -10   0  -3-12.9612 36.9673   3
  10   0   3-29.7261 61.8441  10
  11   0   3-2.29863 35.0507  12
 -11   0  -3-2.65355 28.5011  13
 -11   0  -3 34.0848 41.2803   3
 -11   0  -3-15.2512 30.3830   8
  11   0   3-7.54316 19.9491  16
  11   0   3 39.1169 65.8291  10
 -11   0  -3 29.5761 25.5200  15
 -12   0  -3 19.5852 38.2423  13
 -12   0  -3-53.9468 45.3672   3
 -12   0  -3 0.13801 34.4434   8
  12   0   3-36.8032 35.0605  12
  12   0   3-22.5353 71.6086  10
  12   0   3-10.8513 22.9872  16
 -13   0  -3-32.3113 47.0325   3
  13   0   3 12.9423 29.1121  12
 -13   0  -3 6.53567 32.3023   8
  13   0   3 22.7420 56.4641  10
 -13   0  -3 42.0577 33.2490  13
  14   0   3-82.8872 43.9698  12
 -14   0  -3 47.8624 61.1877   3
 -14   0  -3-15.8377 40.9690  13
  14   0   3-19.1500 71.8070  10
 -14   0  -3-0.15958 38.7138   8
 -15   0  -3 56.7238 43.7233   8
 -15   0  -3 10.6068 52.2016   3
  15   0   3 92.9575 81.8968  10
  16   0   3 297.030 107.755  10
 -16   0  -3 21.3446 51.5234   3
 -17   0  -3-3.66938 61.9008   3
  17   0   3 96.7538 88.6146  10
  18   0   3-20.2243 82.4940  10
  18  -1  -3 653.522 130.710   1
 -18  -1   3 468.695 118.671   3
  18   1  -3 373.039 163.389  10
  18  -1  -3 362.052 143.264  10
 -18  -1   3 433.359 130.983  13
 -18   1   3 632.119 138.799   3
  17  -1  -3 78.7971 58.2113   1
 -17   1   3-9.66660 42.0001   3
  17   1  -3 21.2278 102.920  10
 -17  -1   3 50.0621 58.0558   3
 -17  -1   3 88.9076 70.9898  13
 -16   1   3 1248.70 188.306  13
  16   1  -3 954.505 133.084   1
 -16  -1   3 962.261 147.459   3
 -16   1   3 826.773 139.275   3
  16  -1  -3 826.054 128.180   1
 -16   1   3 1091.73 159.896  15
  16  -1  -3 1087.40 186.085   2
 -16  -1   3 972.041 185.775  13
 -15   1   3 616.518 132.672  13
 -15   1   3 424.512 105.058  15
 -15   1   3 744.368 125.158   3
  15  -1  -3 747.017 120.380   1
  15   1  -3 626.741 109.323   1
 -15  -1   3 813.401 160.177  13
  15  -1  -3 570.064 136.660   2
 -15  -1   3 515.040 109.311   3
  14   1  -3 83.4314 86.5218   9
 -14   1   3 145.910 61.2902   3
 -14  -1   3 45.1472 51.3880   3
 -14  -1   3-48.0863 68.9573  13
 -14   1   3-41.2974 55.7960  13
 -14   1   3 24.6135 61.3783  15
  14  -1  -3-6.43161 46.4430   1
  14  -1  -3 4.60967 33.2158   2
 -14  -1   3 86.0833 59.9955  15
  14   1  -3 32.3157 42.6056   1
  13  -1  -3 836.894 113.157   1
 -13  -1   3 960.848 164.185  13
 -13  -1   3 802.362 118.792  15
 -13   1   3 910.696 149.396  13
  13   1  -3 820.648 106.883   1
 -13  -1   3 834.281 118.704   3
  13  -1  -3 616.733 130.904   2
  13   1  -3 1048.26 183.536   2
 -13   1   3 691.334 118.667  15
  13   1  -3 580.131 151.651   9
 -13  -1   3 948.360 105.189  11
 -13   1   3 734.095 114.575   3
 -12   1   3 150.000 66.0003  15
  12   1  -3 261.252 103.614   9
 -12  -1   3 265.646 94.8101  13
 -12   1   3 220.204 78.1107  13
  12  -1  -3 145.874 68.6875   2
 -12  -1   3 144.055 60.7929  15
 -12  -1   3 166.111 47.3764  11
 -12   1   3 176.246 63.8400   3
  12  -1  -3 132.347 56.6839   1
  12   1  -3 219.867 87.8240   2
  12   1  -3 231.089 62.3636   1
 -12  -1   3 49.1658 47.5258   3
 -11  -1   3 732.747 108.172  15
  11   1  -3 519.521 128.191   9
 -11   1   3 485.167 94.7192  15
 -11  -1   3 601.392 89.5657   3
 -11   1   3 614.229 112.209  13
 -11   1   3 682.277 102.510   3
 -11  -1   3 789.175 140.132  13
  11  -1  -3 601.979 88.5704   1
  11   1  -3 593.371 131.652   2
 -11  -1   3 679.622 85.6641  11
  11  -1  -3 769.772 135.036   2
  11   1  -3 759.924 95.3875   1
  10   1  -3 8873.55 287.663   1
 -10   1   3 9216.93 399.321  13
 -10   1   3 8440.09 338.185  15
 -10  -1   3 9463.05 442.904  13
  10  -1  -3 8812.53 307.276   1
 -10  -1   3 8990.08 342.717  15
 -10   1   3 8221.74 318.065   3
 -10  -1   3 8987.06 290.135  11
  10   1  -3 8754.41 449.240   2
  10  -1  -3 8580.24 412.857   2
 -10  -1   3 8742.16 309.415   3
  -9   1   3 1874.33 146.691   3
  -9  -1   3 2038.32 142.253   3
  -9   1   3 1944.69 176.770  13
  -9  -1   3 1826.03 187.893  13
   9   1  -3 2202.69 135.678   1
  -9  -1   3 1836.12 128.089  11
   9  -1  -3 2031.24 142.538   1
   9  -1  -3 1915.26 69.5364   7
  -9  -1   3 1882.92 153.571  15
   9   1  -3 1792.34 198.689   2
   9   1  -3 2038.67 118.227   7
  -9   1   3 1866.99 159.039  15
   8   1  -3 3427.88 150.724   7
  -8   1   3 3523.26 226.262  13
  -8  -1   3 3432.00 243.254  13
   8  -1  -3 3488.16 104.812   7
  -8  -1   3 3389.79 194.999  15
  -8  -1   3 3191.88 161.950  11
   8   1  -3 3409.71 86.1609   8
  -8   1   3 3599.08 190.070   3
   8   1  -3 3421.17 159.101   1
   8  -1  -3 3581.30 177.478   1
   8   1  -3 3275.25 250.439   2
  -8  -1   3 3468.64 171.010   3
   8  -1  -3 3339.37 133.255   4
  -7  -1   3 439.833 75.1364  15
   7   1  -3 607.223 64.7019   1
   7  -1  -3 502.089 68.6683   1
  -7  -1   3 616.940 71.0631  11
   7   1  -3 554.309 62.2286   7
  -7  -1   3 373.224 86.0955  13
  -7   1   3 450.692 68.2499   3
  -7  -1   3 559.814 67.3411   3
   7  -1  -3 544.941 52.8179   4
  -7   1   3 555.211 88.9591  13
   7   1  -3 669.706 115.894   2
   7   1  -3 550.204 32.1405   8
  -6   1   3 12927.1 313.959   3
  -6  -1   3 13172.7 282.438   3
   6  -1  -3 14049.7 317.267   1
   6   1  -3 13278.1 141.049   8
   6   1  -3 13408.9 272.866   1
  -6  -1   3 13287.6 306.098  11
  -6   1   3 13440.0 233.491   4
  -6   1   3 13430.5 320.929   9
  -6   1   3 13794.1 398.052  13
   6   1  -3 13918.9 464.268   2
   6   1  -3 13476.9 292.624   7
  -6  -1   3 13357.6 351.283  15
   6  -1  -3 13088.2 224.588   4
  -5  -1   3 5380.57 216.224  15
   5  -1  -3 5742.50 194.775   1
   5  -1  -3 5769.42 116.119  11
  -5   1   3 5880.25 247.847  13
  -5  -1   3 5797.40 195.825  11
   5   1  -3 5700.24 167.113   1
  -5   1   3 5507.92 192.630   3
   5   1  -3 5763.45 189.001   7
  -5   1   3 5582.49 140.468   4
   5  -1  -3 5720.13 134.645   4
  -5  -1   3 5587.33 166.414   3
   5   1  -3 5900.21 285.712   2
  -5   1   3 5677.63 202.823   9
  -4   1   3 6494.94 180.979  10
  -4  -1   3 6364.61 157.888   3
   4   1  -3 6573.91 199.294   7
  -4   1   3 6735.89 250.082  13
   4   1  -3 6706.61 169.031   1
  -4   1   3 6236.42 137.422   4
  -4  -1   3 6713.80 204.617  11
  -4  -1   3 6262.47 175.129   1
   4  -1  -3 6733.68 134.237  11
  -4   1   3 6490.95 193.657   3
   4   1  -3 6734.23 166.475   3
   4  -1  -3 6506.88 130.686   4
  -4   1   3 6306.69 203.012   9
   4  -1  -3 6592.85 208.755   3
   4  -1  -3 6404.79 199.833   1
  -3   1   3 25186.0 354.643   3
  -3   1   3 24583.1 334.767  10
  -3  -1   3 25080.9 384.023  11
   3  -1  -3 25429.2 244.131   4
   3   1  -3 24452.9 378.651   7
   3  -1  -3 24953.2 371.160   3
   3   1  -3 25700.8 315.445   1
   3  -1  -3 24620.4 373.261   1
   3   1  -3 23548.4 401.736  12
   3   1  -3 25106.7 379.849  11
  -3  -1   3 25484.4 273.827   3
   3   1  -3 25986.1 279.620   3
  -3   1   3 24772.4 380.818   9
  -3  -1   3 24988.0 329.464   1
  -2   1   3 1672.67 87.3413   3
  -2  -1   3 1756.96 98.1822  16
  -2   1   3 1574.10 85.3049  10
   2   1  -3 1701.65 105.913  12
  -2   1   3 1617.93 98.1538   9
   2   1  -3 1577.19 77.3592   1
  -2  -1   3 1734.24 82.2028   6
  -2  -1   3 1684.41 101.787  11
   2  -1  -3 1629.63 95.3063   1
  -2  -1   3 1729.24 82.5443  10
  -2  -1   3 1698.26 83.0627   1
  -2  -1   3 1610.93 49.9555   4
   2   1  -3 1785.76 60.7755   3
  -2  -1   3 1596.67 59.3070   3
   2  -1  -3 1598.85 87.9419   3
   2   1  -3 1601.50 113.865  13
   1   1  -3 29682.1 428.755  12
  -1   1   3 30744.0 388.599   9
  -1   1   3 30485.6 355.581   3
  -1  -1   3 30021.9 315.870  10
   1   1  -3 30341.2 320.374   6
   1  -1  -3 30758.6 469.076  13
  -1  -1   3 30910.2 385.147  16
  -1  -1   3 30968.2 322.521   6
   1   1  -3 30188.0 443.875  13
   1  -1  -3 30248.1 397.937   1
   1   1  -3 30413.5 334.548   1
   1   1  -3 31210.3 330.014  10
  -1  -1   3 31063.4 226.594   4
  -1  -1   3 30968.0 348.173   1
  -1  -1   3 30877.9 411.117  14
   1   1  -3 29740.9 235.983   4
  -1   1   3 29897.4 361.796  10
   0   1   3 21089.8 195.724  14
   0   1  -3 20677.3 216.227   4
   0   1  -3 22115.8 349.486   5
   0   1   3 20534.1 309.024  10
   0   1  -3 20456.6 264.218   6
   0  -1  -3 20712.7 336.677   1
   0  -1   3 20509.6 212.371   4
   0   1  -3 21088.4 361.223  12
   0  -1   3 20309.5 254.180  10
   0   1  -3 20782.2 262.002  10
   0   1  -3 20545.5 292.332   1
   0   1   3 21205.3 306.687   9
   0  -1   3 20923.5 302.756  16
   0   1  -3 20767.1 327.952  13
   0   1  -3 20747.3 220.513   3
  -1  -1  -3 12114.6 268.056   1
  -1   1  -3 12405.6 192.695   3
   1  -1   3 12360.3 206.570   3
  -1  -1  -3 11386.8 241.001  12
   1  -1   3 12123.9 200.584  10
  -1  -1  -3 12052.4 224.060   9
  -1   1  -3 12171.3 259.138   5
   1   1   3 11938.6 249.653  10
  -1   1  -3 11236.5 220.568  13
   1  -1   3 12212.7 188.988   4
   1  -1   3 11816.2 223.241  16
   1   1   3 12127.3 222.278   9
  -1   1  -3 12495.7 208.167  10
   1   1   3 12467.6 194.384   3
  -1   1  -3 12387.9 188.487   4
   1  -1   3 12083.7 226.490  13
  -1   1  -3 11731.5 275.021  12
  -2   1  -3 843.246 59.0841   3
   2   1   3 797.147 59.3602   9
   2  -1   3 874.612 64.1001   3
  -2  -1  -3 919.724 67.1429  12
  -2  -1  -3 789.027 75.5238   1
  -2   1  -3 844.065 73.0633   5
  -2  -1  -3 931.143 41.5665  16
   2   1   3 889.694 79.2098  10
  -2  -1  -3 847.434 60.1397   3
   2  -1   3 905.935 60.0168   4
   2  -1   3 936.382 64.3430  10
  -2   1  -3 980.923 59.0002  13
   2  -1   3 982.256 65.7396  16
  -2  -1  -3 796.068 60.3210   9
  -2   1  -3 866.833 82.7098   9
  -2   1  -3 881.535 63.7717  10
   2   1   3 910.896 46.6414  15
  -3   1  -3 36839.9 448.947  10
   3  -1   3 36083.1 398.982   4
  -3  -1  -3 35988.2 405.242  12
  -3  -1  -3 37861.2 398.918   9
   3   1   3 33841.5 408.871  12
  -3  -1  -3 37627.1 481.986  13
  -3  -1  -3 37290.9 416.911   3
  -3   1  -3 34798.3 338.298  13
  -3   1  -3 36937.7 427.061   3
  -3   1  -3 35716.4 381.345  16
   3  -1   3 37160.5 454.740   3
   3   1   3 36782.8 515.444  10
   3  -1   3 36086.0 390.258  16
   3   1   3 36796.7 366.115   9
  -3   1  -3 36284.8 415.903   9
   3  -1   3 36371.2 413.314  10
  -4   1  -3 22094.7 252.194  13
   4  -1   3 21619.9 309.367  16
   4   1   3 21366.1 273.753   9
  -4  -1  -3 21757.9 348.239   3
   4  -1   3 22175.7 339.790   4
   4  -1   3 21353.5 358.411  10
  -4   1  -3 21323.2 397.903  10
   4   1   3 21671.7 433.663  10
  -4   1  -3 21423.1 358.989   3
  -4  -1  -3 21403.3 386.328  13
   4   1   3 20709.3 327.050  12
  -4  -1  -3 21361.0 326.110   9
  -4   1  -3 21129.6 214.978   9
  -4  -1  -3 21224.2 318.289  12
  -5   1  -3 4930.34 139.752  13
  -5   1  -3 4891.63 188.784   3
   5  -1   3 5010.27 176.373   4
   5  -1   3 4651.38 189.836  10
   5   1   3 4445.41 158.322  12
  -5  -1  -3 4790.80 198.648  13
  -5  -1  -3 4788.39 180.579   3
   5   1   3 4508.43 217.327  10
   5  -1   3 4759.36 152.963  16
   5   1   3 4697.19 131.077   9
  -5  -1  -3 4377.10 164.964   9
   5  -1   3 4651.09 209.932  12
   5   1   3 4892.12 80.2119  16
  -6   1  -3 996.997 73.7693  13
   6   1   3 1084.12 65.5429   9
   6   1   3 1040.45 43.2615  16
  -6  -1  -3 1041.73 102.524  13
  -6   1  -3 992.405 93.8094   3
   6  -1   3 946.715 102.358  12
   6   1   3 1119.28 84.5286  12
   6  -1   3 904.922 86.4676   4
  -6   1  -3 1161.80 85.7229   2
   6   1   3 1087.81 123.246  10
   6  -1   3 1173.50 79.9279  16
  -6  -1  -3 1029.37 93.5786   3
   6  -1   3 981.575 102.179  10
  -6  -1  -3 1075.85 91.2374   9
  -7   1  -3 13063.4 293.092  13
  -7  -1  -3 13028.2 379.199  13
   7   1   3 13443.4 176.748  16
   7   1   3 13234.9 300.206  12
   7  -1   3 13310.4 387.029  10
  -7  -1  -3 13225.8 344.846   3
   7   1   3 13001.4 428.810  10
  -7  -1  -3 13225.6 332.880   9
  -7   1  -3 12587.9 306.601   2
   7   1   3 13759.8 234.532   9
   7  -1   3 13638.1 280.129  16
  -7   1  -3 13202.9 354.445   3
  -8  -1  -3 2397.89 175.553  13
  -8  -1  -3 2173.73 151.302   3
   8   1   3 2523.62 139.300  12
  -8   1  -3 2252.24 130.666   8
  -8   1  -3 2183.16 133.668  13
  -8   1  -3 1986.65 149.145   3
   8  -1   3 2291.66 122.383  16
   8   1   3 2203.25 194.808  10
   8  -1   3 1991.56 165.980  10
   8   1   3 2625.10 87.1652  16
   8   1   3 2258.67 99.0923   9
  -9   1  -3 1038.96 116.268   3
  -9  -1  -3 1327.13 141.697  13
   9   1   3 1358.57 110.533  12
   9   1   3 1186.86 154.382  10
   9   1   3 1255.34 76.1205   9
  -9   1  -3 1353.59 116.847  13
  -9  -1  -3 1316.74 124.317   3
   9  -1   3 1130.84 136.481  10
   9  -1   3 1201.34 93.0350  16
   9  -1   3 1265.43 132.392  12
  -9   1  -3 1112.37 96.9040   8
   9   1   3 1279.70 67.7693  16
 -10   1  -3 761.407 94.9305  13
  10  -1   3 715.148 107.075  12
 -10   1  -3 688.516 82.0493   8
 -10  -1  -3 683.188 100.619   3
 -10  -1  -3 818.632 79.6269   8
  10   1   3 718.671 85.6423  12
 -10   1  -3 817.679 109.822   3
 -10  -1  -3 620.991 104.022  13
  10   1   3 738.564 57.2733  16
  10   1   3 763.108 134.031  10
  10  -1   3 687.864 116.343  10
  10   1   3 686.550 58.3766   9
  10  -1   3 740.393 77.4842  16
 -11   1  -3 1953.47 137.921   8
 -11  -1  -3 1919.98 123.426   8
 -11   1  -3 1796.52 167.239   3
 -11  -1  -3 1838.60 186.498  13
 -11  -1  -3 1777.61 161.974   3
  11  -1   3 1934.02 178.082  12
  11   1   3 1924.39 97.5464  16
  11  -1   3 2017.70 132.583  16
  11   1   3 2153.95 223.595  10
  11  -1   3 1542.29 178.658  10
  11   1   3 1897.05 143.797  12
 -11   1  -3 2119.97 164.990  13
 -12  -1  -3 3303.80 229.754   3
  12  -1   3 3610.71 182.216  16
 -12  -1  -3 3524.73 268.462  13
 -12   1  -3 3694.54 227.937  13
 -12  -1  -3 3401.86 168.415   8
  12  -1   3 3189.02 263.338  10
 -12   1  -3 3158.43 229.185   3
  12  -1   3 3279.11 241.033  12
  12   1   3 3307.54 289.093  10
 -12   1  -3 3396.43 185.807   8
  13  -1   3 26.4695 23.8017  16
 -13   1  -3 35.2862 40.2184   8
 -13  -1  -3 1.04264 41.2844   3
 -13  -1  -3-71.9543 35.8477   8
 -13   1  -3 2.42626 40.6697   3
  13  -1   3 40.6813 38.5713  12
 -13  -1  -3 167.731 76.3902  13
  13   1   3 21.0196 67.1727  10
  13  -1   3 24.1374 63.0579  10
  14  -1   3 145.068 62.2804  12
 -14  -1  -3 212.936 52.7740   8
 -14  -1  -3 150.919 68.1569   3
 -14   1  -3 248.841 68.8312   8
  14   1   3 368.992 110.343  10
 -14   1  -3 183.859 68.8542   3
 -14  -1  -3 238.742 86.3442  13
  14  -1   3 174.513 83.8623  10
  15   1   3 697.382 160.947  10
 -15  -1  -3 462.968 111.711  13
 -15   1  -3 532.928 88.7332   8
  15  -1   3 570.630 115.749  12
 -15   1  -3 481.665 107.361   3
  15  -1   3 699.319 154.140  10
 -15  -1  -3 484.012 101.096   3
  16  -1   3 185.584 91.8565  10
 -16  -1  -3 64.9991 44.4481   3
  16   1   3 131.037 115.750  10
 -16   1  -3-86.8274 63.5335   3
  17   1   3 1326.22 243.037  10
 -17  -1  -3 1228.45 177.468   3
 -17   1  -3 1113.29 179.429   3
  17  -1   3 1238.83 207.203  10
  18   1   3 187.520 123.718  10
  18  -1   3-34.0873 82.9594  10
  19  -1   3 772.702 184.239  10
 -19  -2   3 213.966 109.744  13
 -18  -2   3 331.441 108.972   3
 -18  -2   3 174.632 107.473  13
 -18   2   3 306.727 105.691   3
  18  -2  -3 121.386 89.9920  10
  17  -2  -3 586.055 119.096   1
 -17  -2   3 571.793 124.978   3
 -17   2   3 616.699 133.513   3
 -17  -2   3 625.539 167.558  13
  17   2  -3 345.794 145.495  10
 -16  -2   3 53.9677 55.0894   3
 -16   2   3 95.1687 72.9392  15
 -16   2   3 130.640 64.7909   3
 -16  -2   3 274.023 120.186  13
  16  -2  -3 137.076 64.8771   1
  16   2  -3 31.8888 94.5249  10
  15   2  -3-38.3758 42.7479   9
 -15   2   3 88.3570 75.4677  15
 -15  -2   3 30.4636 48.3201   3
 -15   2   3-54.6312 60.4163   3
  15  -2  -3 32.6054 42.3707   1
  15   2  -3 5.77985 36.9017   1
 -15  -2   3-54.9721 60.6585  13
  14  -2  -3 49.7693 50.4146   1
  14  -2  -3 89.8310 50.6697   2
  14   2  -3 22.2740 74.8442   9
  14   2  -3 4.81769 39.6707   1
 -14  -2   3-89.4806 78.5975  13
 -14   2   3 48.1329 48.9783  13
 -14  -2   3-19.3804 49.8651   3
 -14   2   3 2.12102 64.3697  15
 -14   2   3 28.8908 47.2482   3
  13   2  -3 41.2034 91.2573   9
 -13  -2   3 45.7214 41.1587  11
 -13  -2   3 127.451 55.8611   3
  13   2  -3 65.5704 44.9158   1
 -13   2   3 75.8332 65.6325  15
 -13   2   3-4.48828 31.6915  13
  13  -2  -3 82.5941 59.9045   1
 -13   2   3 58.0760 48.7928   3
 -13  -2   3-25.2243 52.0371  13
  13  -2  -3 53.4204 62.2493   2
 -12  -2   3 21.2231 76.2359  13
  12   2  -3-5.78257 59.2288   9
 -12   2   3-20.1136 44.7054  13
 -12  -2   3 19.8561 38.2185   3
 -12  -2   3-38.6005 41.5798  11
  12   2  -3-7.42132 28.3024   1
 -12   2   3-42.4809 59.6582   3
  12  -2  -3 21.2034 38.9463   1
  12  -2  -3 11.6902 42.4096   2
  11  -2  -3 649.715 95.2785   1
  11   2  -3 562.413 152.437   9
 -11  -2   3 571.279 91.4892   3
 -11  -2   3 635.029 94.2302  11
 -11  -2   3 840.701 145.611  13
  11   2  -3 701.450 86.9130   1
  11  -2  -3 682.886 83.1836   4
 -11   2   3 754.618 120.096  13
 -11   2   3 806.411 111.476   3
  11   2  -3 716.752 144.238   2
  11  -2  -3 430.636 96.5670   2
  10   2  -3 5657.85 221.161   1
 -10  -2   3 5896.26 370.632  13
 -10   2   3 5166.28 288.631  13
 -10   2   3 5482.56 275.924   3
  10   2  -3 5626.20 376.507   2
 -10  -2   3 5608.51 260.543  11
  10  -2  -3 5318.40 206.257   4
  10   2  -3 5565.24 416.727   9
 -10  -2   3 5268.80 247.662   3
  10  -2  -3 5219.97 246.437   1
   9   2  -3 1114.22 94.2695   1
  -9   2   3 922.865 111.262   3
  -9   2   3 1166.69 133.071  13
   9   2  -3 1140.78 187.747   9
   9  -2  -3 1043.54 107.338   1
   9  -2  -3 1180.09 95.7662   4
  -9  -2   3 1043.07 152.514  13
  -9  -2   3 1097.67 113.310  11
  -9   2   3 1074.36 111.682   9
   9   2  -3 1208.98 170.070   2
  -9  -2   3 1033.38 107.965   3
   8  -2  -3 276.571 60.3040   1
  -8   2   3 221.464 63.2614  13
   8   2  -3 198.428 90.2597   9
  -8  -2   3 272.857 56.9655   3
  -8  -2   3 173.875 70.7265  13
   8   2  -3 259.361 52.3225   7
  -8   2   3 231.834 58.9900   3
  -8  -2   3 167.220 49.8536  11
   8  -2  -3 221.294 44.4972   4
   8   2  -3 343.336 52.4584   1
   8   2  -3 308.864 96.2805   2
  -8   2   3 229.657 57.5371   9
  -7   2   3 21.0924 36.0885   9
   7   2  -3-1.96947 24.7119   7
  -7   2   3-2.09309 34.2663  13
   7  -2  -3-8.50340 23.9547   4
   7   2  -3 29.1721 57.3300   2
  -7   2   3 4.05094 28.7430   3
   7   2  -3 0.42803 16.6861   1
  -7  -2   3 1.37994 31.5225  11
   7   2  -3-4.67135 68.9413   9
  -7  -2   3-17.2817 29.1983   3
   7  -2  -3 3.59074 28.9440   1
  -6  -2   3 7456.69 265.972  11
  -6   2   3 6996.08 262.609   3
   6   2  -3 7257.59 184.940   1
  -6   2   3 7089.07 285.482  13
   6  -2  -3 7104.39 238.865   1
   6  -2  -3 7186.94 193.368   4
  -6  -2   3 7345.57 226.120   3
  -6   2   3 7161.27 250.735   9
   6   2  -3 7214.72 352.961   2
   6   2  -3 6520.47 393.501   9
   6   2  -3 7638.18 253.836   7
  -5   2   3 326.080 69.0994  13
   5   2  -3 421.189 124.600   9
  -5   2   3 299.378 55.8649   3
   5  -2  -3 318.344 43.8414   4
  -5  -2   3 296.056 40.6911   1
   5   2  -3 303.154 37.4105   1
   5   2  -3 312.498 53.7083   7
   5   2  -3 311.137 82.2933   2
  -5   2   3 325.414 48.8150  10
  -5  -2   3 369.150 61.8930  11
   5  -2  -3 354.306 56.4637   1
  -5  -2   3 317.850 50.2901   3
  -5   2   3 247.551 61.1611   9
   4   2  -3 3552.46 167.116   7
  -4   2   3 3730.09 178.307   3
  -4  -2   3 3423.69 135.998   3
   4  -2  -3 3473.66 126.735   4
  -4  -2   3 3540.28 121.349   1
  -4   2   3 3705.42 192.677  13
  -4  -2   3 3633.79 176.375  11
  -4   2   3 3832.07 174.639   9
  -4   2   3 3789.38 139.871  10
   4  -2  -3 3623.99 159.282   1
  -4  -2   3 3665.07 176.610   5
   4   2  -3 3595.75 224.001   2
   4   2  -3 3476.06 272.334   9
   4   2  -3 3712.99 111.421   1
  -3   2   3 57.5050 33.7077   3
  -3  -2   3 47.0621 37.4982  11
   3   2  -3 12.5165 18.5567   3
   3   2  -3 6.17868 45.8510   2
  -3  -2   3 13.6061 26.0734  12
  -3  -2   3 3.90847 10.9459   1
   3  -2  -3 8.26329 24.8460   1
  -3   2   3 35.6564 25.5953  10
  -3  -2   3 33.3863 31.3602  16
  -3   2   3 37.6495 38.0433   9
   3   2  -3 16.5441 14.2789   1
   3   2  -3-15.9760 76.0815   9
   3  -2  -3 10.9038 22.1467   4
   3   2  -3 12.6108 9.85754   8
  -2  -2   3 10519.6 286.237  11
   2   2  -3 10901.8 204.990  10
  -2   2   3 10263.2 281.477   3
  -2  -2   3 10772.6 284.342  12
   2  -2  -3 10311.7 256.684   1
   2   2  -3 11070.2 205.821   3
  -2  -2   3 10971.7 260.702  16
   2   2  -3 10813.1 169.817   1
  -2   2   3 10779.9 229.554  10
  -2  -2   3 10651.1 193.722   4
  -2  -2   3 10422.5 181.374   1
  -2   2   3 11012.9 275.284   9
   2   2  -3 10465.9 328.507   2
   2   2  -3 11018.5 434.016   9
   2   2  -3 10876.0 154.212   8
   1   2  -3 1240.70 145.203   9
  -1  -2   3 1245.06 88.3064  16
   1   2  -3 1441.56 106.180  13
  -1  -2   3 1197.66 68.2167   4
  -1  -2   3 1165.86 96.8148  11
   1   2  -3 1180.33 60.1431   1
  -1  -2   3 1370.01 65.9181  10
   1   2  -3 1222.18 59.1475   8
   1   2  -3 1253.73 65.6065  10
  -1   2   3 1143.19 79.9332  10
  -1  -2   3 1422.12 105.695  12
   1  -2  -3 1165.91 86.2832   1
  -1   2   3 1318.61 100.222   9
   1   2  -3 1248.09 107.029   2
   1  -2  -3 1165.33 80.2007  10
  -1  -2   3 1348.96 105.079  13
   0   2  -3 34288.9 677.505   9
   0   2  -3 33965.4 442.663   3
   0   2  -3 34884.6 318.973  10
   0  -2   3 34433.4 459.500  13
   0   2  -3 34276.4 484.561   2
   0   2   3 35611.4 439.761  10
   0  -2  -3 35424.1 310.775   6
   0  -2  -3 35615.4 465.999   1
   0   2  -3 33829.5 452.372  13
   0   2  -3 35106.4 377.938   4
   0  -2   3 33950.6 438.730  16
   0  -2   3 36044.4 370.548   4
   0   2  -3 35417.4 362.441   1
   0  -2   3 35311.1 298.174  10
   0   2   3 34635.0 471.976   9
   0  -2   3 34478.2 503.203  11
   0   2  -3 34965.5 340.826   8
  -1   2  -3 22714.8 367.343   3
   1   2   3 22338.9 369.853  10
   1  -2   3 22268.1 323.131  13
   1  -2   3 22726.7 539.603   9
  -1  -2  -3 23189.5 385.181   1
   1  -2   3 22861.3 233.156  10
  -1   2  -3 23494.3 254.546  10
  -1   2  -3 22843.3 324.239  13
   1  -2   3 23286.9 312.835   4
  -1   2  -3 23136.5 347.369   2
   1   2   3 22258.5 373.583   9
   1  -2   3 22824.3 361.655  16
  -1   2  -3 23015.3 509.810   9
   1  -2   3 22707.3 381.083   3
  -1   2  -3 22447.9 296.964   8
   2   2   3-24.9868 37.2146   9
  -2   2  -3 39.5147 39.1984   9
  -2   2  -3-4.22792 23.7808   3
  -2   2  -3 11.9896 18.0486  10
   2  -2   3 12.3464 15.5955  10
   2  -2   3 11.6390 22.0937   3
   2   2   3 6.72269 35.0979  10
   2  -2   3 70.4686 44.4145   9
  -2   2  -3 2.13476 18.6745   7
   2  -2   3 9.42971 23.1237   4
  -2  -2  -3-0.74485 26.7461   1
   2  -2   3-8.26471 14.8887  13
  -2   2  -3 18.7276 15.3085  13
  -2   2  -3 1.76540 15.3755   2
   2  -2   3 16.5268 24.9758  16
   3   2   3 31273.0 443.461   9
  -3   2  -3 28999.5 420.933   7
   3  -2   3 29902.6 320.277  10
   3   2   3 31354.9 511.046  10
  -3   2  -3 30372.6 369.313  10
   3  -2   3 29417.0 402.012   4
  -3  -2  -3 30979.2 347.481  12
  -3  -2  -3 29447.8 477.944   1
  -3   2  -3 29756.9 466.164   9
   3  -2   3 30215.7 420.249  16
   3  -2   3 29729.9 546.934   9
  -3  -2  -3 28859.1 422.665   3
  -3   2  -3 29406.7 458.266   3
  -4  -2  -3 3277.64 91.6541  14
   4   2   3 2963.18 140.911   9
  -4   2  -3 2757.67 129.037   7
  -4   2  -3 2820.76 151.536   3
  -4  -2  -3 3366.69 107.489  12
   4  -2   3 2817.92 115.361  10
  -4   2  -3 2906.16 125.042   9
  -4  -2  -3 2775.88 142.166   3
   4   2   3 3102.37 178.563  10
   4  -2   3 2747.40 133.420   4
  -4   2  -3 2725.97 134.086  10
   4  -2   3 2982.79 162.242   9
   4  -2   3 3179.08 141.168  16
  -5  -2  -3 1394.29 71.4469  14
  -5   2  -3 2013.06 136.545   3
   5  -2   3 1398.86 98.2060  16
  -5  -2  -3 1345.48 66.5328  12
  -5  -2  -3 1514.02 129.413  13
  -5  -2  -3 1624.32 117.749   3
   5   2   3 1530.96 139.313  10
   5  -2   3 1801.29 117.093   4
   5  -2   3 1516.42 99.5023  10
  -5   2  -3 1652.96 80.7316   9
   5   2   3 1564.35 104.873   9
   5  -2   3 1554.08 111.087   9
  -5   2  -3 1585.31 96.6694   7
   6  -2   3 4521.61 178.638  16
   6  -2   3 4239.48 182.723  10
  -6   2  -3 4233.11 154.086   7
   6  -2   3 4513.02 188.943   4
   6   2   3 4307.64 128.643  12
  -6   2  -3 4428.21 210.947   3
  -6  -2  -3 4377.26 142.895  14
   6   2   3 4234.18 241.123  10
  -6  -2  -3 4326.31 198.125   3
  -6  -2  -3 4297.29 226.826  13
  -6   2  -3 4447.12 115.208   9
   6   2   3 4565.35 181.518   9
   6  -2   3 4216.95 166.036   9
   7  -2   3 4564.81 248.719  12
  -7  -2  -3 4367.89 243.603  13
   7   2   3 3966.15 131.439  12
   7  -2   3 4281.61 180.014  16
   7  -2   3 4107.18 190.036   4
   7  -2   3 3932.70 194.989  10
   7   2   3 4147.81 255.489  10
  -7   2  -3 3842.52 144.044   7
  -7  -2  -3 3974.52 199.540   3
   7   2   3 4405.96 181.669   9
   7  -2   3 3963.31 147.662   9
  -7   2  -3 4029.55 111.936  13
  -7   2  -3 4185.60 215.802   3
  -7   2  -3 4015.04 98.9210   9
  -8  -2  -3 1886.05 170.177  13
  -8   2  -3 1906.10 129.556   8
  -8   2  -3 1917.76 97.7643   7
   8  -2   3 1717.19 87.1585   9
  -8   2  -3 1859.06 91.8592  13
   8  -2   3 1943.09 140.226   4
   8  -2   3 1748.74 143.928  10
   8   2   3 2189.01 200.403  10
  -8   2  -3 1861.88 153.150   3
   8   2   3 1890.02 96.9230  12
   8  -2   3 1844.96 167.120  12
  -8   2  -3 1770.27 58.3036   9
   8  -2   3 1997.87 127.971  16
   8   2   3 1897.72 124.752   9
  -8  -2  -3 1811.52 144.507   3
   9   2   3 4.80110 29.5061   9
   9   2   3 127.076 72.8600  10
  -9  -2  -3 7.86639 35.5257  13
  -9  -2  -3 8.71342 35.9702   3
  -9   2  -3 3.66585 34.3036   8
   9   2   3 2.79022 13.3380  12
   9  -2   3 0.97900 31.4208  12
  -9   2  -3 7.06789 38.1603   3
   9   2   3 14.9971 6.21356  16
   9  -2   3 17.3510 27.9500  16
   9   2   3 15.5666 6.38710  16
   9  -2   3 55.3769 46.9177   4
  -9   2  -3 37.5666 22.5966  13
  -9   2  -3 9.46519 12.3580   7
   9  -2   3 14.9067 46.7213  10
  10   2   3 355.340 28.3614  16
  10   2   3 403.099 54.0594  12
 -10  -2  -3 316.305 89.5756  13
 -10  -2  -3 411.785 81.5105   3
 -10   2  -3 342.195 37.1704   7
  10   2   3 347.130 57.3780   9
 -10   2  -3 286.760 73.6776   3
  10  -2   3 355.240 62.3374  16
 -10   2  -3 438.826 60.5275  13
  10  -2   3 465.619 83.3150   4
  10   2   3 282.839 93.8702  10
  10  -2   3 327.893 82.0708  10
  10  -2   3 435.544 87.7311  12
 -10   2  -3 376.985 68.0497   8
  11  -2   3 5.75210 44.6903  12
 -11  -2  -3-2.25974 52.1771   3
 -11  -2  -3-86.4221 59.7185  13
 -11   2  -3-14.6575 36.0252   8
  11   2   3-7.91096 56.6848  10
  11   2   3-30.1907 26.6350   9
  11  -2   3 17.3018 30.2759  16
  11  -2   3-34.4825 54.6483  10
 -11   2  -3 18.0479 46.3507   3
  12  -2   3 327.750 67.0246  16
 -12  -2  -3 292.832 78.3603   3
 -12  -2  -3 280.136 85.4296  13
 -12  -2  -3 389.034 58.7371   8
 -12   2  -3 345.492 71.1396   8
  12  -2   3 235.920 76.1901  12
 -12   2  -3 236.263 72.1584   3
  12   2   3 405.824 119.051  10
  12  -2   3 375.359 103.432  10
 -13  -2  -3 781.057 151.425  13
 -13   2  -3 919.648 138.396   3
  13  -2   3 1049.57 158.258  12
 -13   2  -3 1099.88 119.710   8
  13   2   3 664.712 146.305  10
  13  -2   3 872.979 145.990  10
  13  -2   3 1006.83 111.562  16
 -13  -2  -3 1050.42 141.625   3
 -13  -2  -3 875.517 86.7880   8
  14  -2   3 33.2479 43.1735  12
 -14   2  -3 5.88361 45.9996   3
 -14  -2  -3-20.4702 61.5962   3
 -14  -2  -3 58.8594 58.4853  13
  14  -2   3 68.1495 43.3724  16
  14   2   3 132.505 88.1458  10
  14  -2   3 84.8482 64.5569  10
 -14   2  -3-11.8474 44.9293   8
 -15  -2  -3 267.521 89.0341   3
 -15  -2  -3 98.4403 73.2508  13
 -15   2  -3 190.908 82.4799   3
  15  -2   3 331.038 98.3948  12
  15  -2   3 169.930 91.4957  10
  15   2   3 299.384 121.182  10
 -16  -2  -3 139.343 72.5491   3
 -16   2  -3 333.624 97.9591   3
  16  -2   3 273.597 107.705  10
 -16  -2  -3 161.998 87.9283  13
  16   2   3 380.414 151.301  10
  16  -2   3 211.671 83.9300  12
 -17  -2  -3 545.414 129.982   3
 -17   2  -3 560.938 129.291   3
 -17  -2  -3 611.674 142.075  13
  17  -2   3 637.704 152.404  10
  17   2   3 666.763 177.605  10
 -18  -3   3 136.705 85.3804   3
 -18  -3   3 108.314 83.1112  13
 -17   3   3 421.713 122.276  15
  17  -3  -3 382.069 100.926   1
 -17  -3   3 372.553 124.724  13
 -17   3   3 197.953 86.2159   3
 -17  -3   3 388.213 113.471   3
  17   3  -3 309.316 155.840  10
 -16   3   3 338.726 108.267  15
 -16   3   3 103.578 71.0534   3
  16   3  -3 122.327 133.287  10
 -16  -3   3 305.521 94.4882   3
 -16  -3   3 257.094 115.303  13
  16  -3  -3 307.649 91.3646   1
  15   3  -3 185.998 96.1790   9
  15   3  -3 389.083 139.878  10
 -15   3   3 290.506 94.0595   3
 -15  -3   3 293.596 121.673  13
  15  -3  -3 255.920 80.5899   1
 -15  -3   3 327.595 96.6274   3
 -15   3   3 234.900 94.3337  15
  14  -3  -3 406.385 79.0331   4
 -14  -3   3 542.573 110.584   3
 -14  -3   3 563.368 158.046  13
 -14  -3   3 565.494 104.382  11
 -14   3   3 419.623 103.264   3
  14   3  -3 681.795 166.618   9
  14  -3  -3 468.573 98.8601   1
  13  -3  -3 61.8887 56.8490   2
  13   3  -3 111.966 99.0121   9
 -13   3   3 138.965 68.1710   3
 -13  -3   3 141.573 83.3542  13
 -13  -3   3 162.673 74.2559   3
 -13  -3   3 123.333 61.5633  11
  13  -3  -3 68.7492 48.4366   4
  13  -3  -3 103.765 53.8902   1
 -13   3   3 0.30133 54.1414  13
  12   3  -3 755.657 95.3179   1
 -12  -3   3 599.582 109.406  11
 -12   3   3 796.909 117.715  13
 -12  -3   3 1149.90 193.667  13
  12  -3  -3 941.231 148.164   2
 -12   3   3 834.314 134.203   3
  12   3  -3 816.924 197.676   9
  12  -3  -3 619.665 104.648   1
 -12  -3   3 742.647 116.298   3
  12  -3  -3 647.020 92.3123   4
 -11  -3   3 312.753 68.2344  11
  11  -3  -3 321.861 76.0321   1
 -11  -3   3 423.821 84.6103   3
 -11  -3   3 281.302 103.557  13
 -11   3   3 309.564 74.8636   9
 -11   3   3 275.283 76.9337  13
 -11   3   3 395.781 90.7364   3
  11  -3  -3 449.601 75.1303   4
  11   3  -3 429.093 69.3804   1
  11   3  -3 399.399 123.515   9
 -10  -3   3-9.91050 35.5785   3
 -10  -3   3-66.5663 57.7021  13
 -10   3   3-65.4475 40.3164  13
 -10  -3   3-26.8100 37.6857  11
 -10   3   3-12.4851 36.1226   3
  10   3  -3-5.99581 62.9641   9
 -10   3   3 23.7137 41.7294   9
  10   3  -3-11.3716 33.0785   1
  10  -3  -3-13.5302 39.0745   4
  10  -3  -3-9.55336 38.7676   1
  -9   3   3 2349.36 185.593  13
   9   3  -3 2254.68 127.063   1
  -9  -3   3 2516.08 178.117   5
  -9   3   3 2407.18 192.351   3
  -9  -3   3 2787.93 257.820  13
  -9  -3   3 2458.42 186.484  11
   9  -3  -3 2326.54 144.460   4
   9  -3  -3 2362.01 165.340   1
  -9  -3   3 2354.29 168.548   3
   9   3  -3 2566.52 285.094   9
  -9   3   3 2539.39 177.424   9
  -8   3   3 1857.08 163.595   3
   8  -3  -3 1811.39 140.426   1
  -8  -3   3 1665.06 134.561   3
  -8  -3   3 2024.06 210.272  13
  -8   3   3 2071.59 168.625  13
  -8  -3   3 1956.63 163.461  11
  -8   3   3 1916.27 151.085   9
   8   3  -3 1840.54 236.705   9
   8  -3  -3 1897.67 125.218   4
   8   3  -3 1917.78 107.344   1
  -7   3   3 10578.8 376.258   3
   7   3  -3 11335.7 233.880   1
  -7  -3   3 10956.9 320.311   3
   7   3  -3 11802.4 356.926   7
  -7   3   3 11825.1 388.123  13
  -7  -3   3 11494.9 379.092  11
   7  -3  -3 10841.6 284.694   4
   7  -3  -3 11123.9 325.354   1
   7   3  -3 11760.4 498.534   2
  -7   3   3 11366.2 347.082   9
   7   3  -3 11338.6 369.097  14
   7   3  -3 11587.6 565.948   9
   6   3  -3 9264.52 322.951  14
  -6   3   3 8248.13 322.991   3
   6   3  -3 9264.55 311.680   7
  -6   3   3 8554.33 297.471   9
   6  -3  -3 8468.10 271.909   1
  -6  -3   3 8851.43 323.799  11
   6  -3  -3 8344.99 241.373   4
   6   3  -3 8577.13 183.062   1
   6   3  -3 9148.32 420.869   2
   6   3  -3 7890.28 454.726   9
  -6  -3   3 8514.04 268.130   3
   5   3  -3 11693.8 345.101   7
  -5  -3   3 10543.3 331.655   5
  -5  -3   3 10845.1 210.170   1
  -5   3   3 11016.7 363.257   3
  -5  -3   3 11078.6 353.875  11
   5  -3  -3 11380.3 183.221  11
  -5   3   3 11041.6 248.618  10
   5  -3  -3 11697.4 280.684   4
  -5  -3   3 10455.7 301.654  16
   5   3  -3 10566.0 429.030   2
  -5   3   3 11185.3 332.649   9
   5   3  -3 10783.2 512.838   9
   5   3  -3 11395.5 186.017   1
   5  -3  -3 11629.2 308.147   1
   4   3  -3 1708.50 131.996   7
  -4   3   3 1604.37 94.1775  10
   4   3  -3 1521.77 58.8619   1
   4   3  -3 1102.31 163.874   9
  -4  -3   3 1413.69 66.7596   1
   4  -3  -3 1622.56 115.309   1
  -4  -3   3 1531.31 131.546  11
  -4  -3   3 1477.51 112.162  16
  -4  -3   3 1262.02 116.039   5
   4  -3  -3 1614.92 106.168   4
  -4  -3   3 1355.16 107.528  12
  -4   3   3 1453.35 134.476   3
   4   3  -3 1538.75 160.641   2
  -4   3   3 1450.56 125.078   9
  -3   3   3 7291.03 196.201  10
  -3  -3   3 7086.98 129.638   1
   3   3  -3 7373.80 322.570   2
  -3  -3   3 7252.47 304.024  13
  -3  -3   3 7041.82 245.230  12
  -3  -3   3 7532.38 280.916  11
   3  -3  -3 7208.79 218.991   4
   3   3  -3 7367.25 105.420   1
  -3  -3   3 6907.34 268.869   5
   3  -3  -3 7452.91 232.571   1
  -3  -3   3 7059.43 236.030  16
  -3   3   3 7089.42 284.296   3
  -3   3   3 7559.42 267.053   9
   3   3  -3 7448.12 398.732   9
   2  -3  -3 22370.3 393.667   1
   2   3  -3 23164.8 266.471   8
  -2  -3   3 22302.4 470.164  11
   2   3  -3 21722.0 166.628   1
  -2  -3   3 22367.9 410.281  16
  -2  -3   3 23178.5 445.270  12
  -2   3   3 21944.3 316.454   6
  -2   3   3 21979.5 495.913   3
   2   3  -3 23010.7 303.396  10
  -2   3   3 22623.4 349.207  10
  -2  -3   3 22119.9 352.346   4
   2   3  -3 23083.5 525.148   2
  -2   3   3 22597.4 452.796   9
   2   3  -3 22363.6 652.721   9
  -2  -3   3 22244.4 497.391  13
  -1  -3   3 29943.4 516.385  12
  -1  -3   3 29360.4 461.620  16
  -1  -3   3 29061.5 522.025  13
   1   3  -3 28619.9 325.700   8
  -1  -3   3 28320.5 403.133   4
   1   3  -3 28514.8 305.851  10
  -1  -3   3 28759.3 523.763  11
   1   3  -3 27788.0 233.796   1
   1  -3  -3 29035.6 441.275   1
   1   3  -3 29102.0 547.600   2
  -1   3   3 28568.7 501.409   9
   1   3  -3 28214.7 699.406   9
  -1   3   3 29050.6 409.374  10
   0   3  -3 5295.79 103.035   1
   0  -3   3 5935.04 209.492  16
   0   3  -3 5684.28 156.768   8
   0   3  -3 5556.93 225.513   3
   0   3   3 5851.25 193.631  10
   0  -3  -3 5940.68 199.103   1
   0  -3   3 6322.33 246.306  12
   0   3  -3 5466.11 120.985  10
   0  -3  -3 5758.71 163.987   6
   0  -3   3 5607.08 180.777   4
   0   3  -3 5323.53 132.694   1
   0  -3   3 5643.33 232.066  11
   0  -3   3 5730.44 212.503  13
   0   3   3 5984.98 234.104   9
   0   3  -3 5551.44 297.980   9
   1  -3   3 3368.08 145.573  13
  -1   3  -3 3579.23 182.851   3
   1  -3   3 3603.90 163.493  16
  -1  -3  -3 3571.47 158.292   1
   1   3   3 3300.31 155.549  10
  -1   3  -3 3842.64 143.759  13
  -1   3  -3 3563.16 88.4191  10
   1  -3   3 3539.14 148.381   4
  -1   3  -3 3582.64 100.008   1
  -1   3  -3 3507.26 133.198   8
   1  -3   3 3578.55 183.568  11
   1   3   3 3555.05 181.699   9
  -1   3  -3 3741.36 231.353   9
   1  -3   3 3537.01 190.457  12
  -2  -3  -3 112.754 21.6620  16
  -2  -3  -3 182.350 41.1721   1
  -2   3  -3 175.941 41.6713   8
   2  -3   3 110.223 25.2608  13
  -2   3  -3 181.161 42.9047   7
  -2   3  -3 90.3821 46.7725   9
   2  -3   3 135.313 15.6926  10
  -2   3  -3 179.761 28.7588   1
  -2   3  -3 109.105 19.1717  10
  -2   3  -3 145.831 46.4524   3
   2   3   3 74.9343 18.6792  14
  -2   3  -3 123.043 23.9039  13
   2   3   3 76.9700 45.1512  10
   2  -3   3 164.554 42.9567   4
   2   3   3 75.3558 41.4608   9
   2  -3   3 47.1555 28.6676  16
  -3   3  -3 2940.81 75.9028  13
   3  -3   3 3081.26 76.5588  10
   3   3   3 3333.72 179.026   9
   3   3   3 3211.86 180.467  10
   3  -3   3 2805.09 84.3372  13
  -3  -3  -3 3189.55 160.035   1
  -3   3  -3 3394.17 163.233   7
   3  -3   3 3009.20 153.255  16
   3  -3   3 3079.05 148.557   4
   3   3   3 2807.63 87.0598  14
  -3  -3  -3 3080.80 85.8883  16
  -3   3  -3 3121.44 177.909   9
  -3   3  -3 2927.45 98.8790  10
  -3   3  -3 3301.16 183.768   3
   4   3   3 199.963 55.7117   9
  -4  -3  -3 201.479 26.6657  12
  -4   3  -3 141.809 40.0423   9
   4   3   3 153.256 60.7475  10
  -4  -3  -3 212.906 19.9712  16
  -4   3  -3 253.556 47.6014   7
  -4   3  -3 224.004 58.2632   3
  -4  -3  -3 210.979 49.3528   1
   4  -3   3 202.963 28.0576  10
   4  -3   3 204.110 49.3598   4
   4  -3   3 172.949 45.6584  16
  -5   3  -3 10281.2 341.962   3
  -5  -3  -3 10452.7 215.044  14
  -5   3  -3 10956.1 278.506   7
   5   3   3 10484.3 366.186  10
   5  -3   3 10538.4 293.943   4
   5  -3   3 10832.0 301.677  16
  -5  -3  -3 10450.1 322.333   1
   5  -3   3 10459.0 212.922  10
   5   3   3 11142.5 332.036   9
  -5   3  -3 10783.3 275.754   9
   6   3   3 1668.16 162.225  10
  -6  -3  -3 1611.48 93.8819  14
  -6   3  -3 1731.47 109.866   7
   6  -3   3 1791.99 103.409  10
   6  -3   3 1890.51 133.040   4
  -6  -3  -3 1703.01 160.988  13
  -6  -3  -3 1836.56 141.815   3
   6  -3   3 1910.11 131.251  16
  -6   3  -3 1845.52 107.942   9
   6   3   3 1514.47 129.213   9
  -6   3  -3 1776.41 148.401   3
   7  -3   3 5736.74 209.888  10
  -7   3  -3 5353.30 265.927   3
  -7  -3  -3 5119.95 289.154  13
  -7   3  -3 5707.79 190.948   7
  -7   3  -3 5866.24 227.724   8
   7   3   3 5189.08 126.779  15
   7  -3   3 6202.60 314.327  12
   7  -3   3 5434.97 241.014   9
   7   3   3 5844.80 313.067  10
   7  -3   3 5698.55 236.900   4
  -7   3  -3 5707.13 176.950   9
   7   3   3 5379.17 241.340   9
  -7  -3  -3 5491.18 250.977   3
   7  -3   3 5517.82 229.194  16
  -8   3  -3-30.5972 18.4327   7
  -8  -3  -3 8.95090 44.7199   3
   8  -3   3-19.2703 28.7749  16
  -8  -3  -3-28.8574 59.9784  13
   8  -3   3 12.3566 35.9395  12
  -8   3  -3 15.6190 40.4721   8
   8   3   3-8.18499 29.5167   9
  -8   3  -3 8.54930 37.6691   3
   8  -3   3 13.9108 40.6674   4
   8  -3   3-63.4177 38.5397  10
   8   3   3-4.12869 64.7276  10
  -8   3  -3-6.17465 22.7069   9
   9  -3   3 325.903 65.7842  16
  -9  -3  -3 285.093 78.3864   3
  -9   3  -3 308.951 40.8616   7
  -9   3  -3 436.576 75.7794   8
  -9   3  -3 315.127 43.1784   9
  -9   3  -3 434.850 94.6006   3
   9  -3   3 427.031 97.2095  12
   9   3   3 340.011 72.3336   9
   9  -3   3 362.059 77.0898  10
   9  -3   3 421.455 80.7484   4
   9   3   3 344.029 106.065  10
  -9  -3  -3 350.415 94.1482  13
 -10   3  -3 2103.41 188.411   3
  10   3   3 2173.01 228.502  10
 -10  -3  -3 2437.19 232.785  13
 -10  -3  -3 2158.67 181.959   3
  10  -3   3 1999.65 201.791  12
  10  -3   3 2085.75 166.055   4
  10  -3   3 2205.80 173.453  10
  10  -3   3 2235.74 160.898  16
  10   3   3 2274.07 166.232   9
 -10   3  -3 2280.92 160.639   8
 -11  -3  -3 169.676 70.7846   3
 -11   3  -3 233.685 64.1535   8
  11  -3   3 269.402 73.9844  10
  11  -3   3 190.059 74.9621  12
 -11   3  -3 297.112 77.6272   3
  11   3   3 134.074 47.2936   9
  11  -3   3 191.636 71.2016   4
  11   3   3 362.813 109.910  10
 -11  -3  -3 230.777 86.4045  13
  11  -3   3 248.034 64.0576  16
 -12   3  -3 1876.67 193.010   3
  12  -3   3 1508.40 143.401  16
 -12  -3  -3 1617.88 215.378  13
 -12  -3  -3 1557.56 169.708   3
  12  -3   3 1550.84 192.024  12
  12  -3   3 1667.14 174.621  10
  12   3   3 1745.43 228.005  10
  12  -3   3 1770.93 168.000   4
 -12   3  -3 1774.65 154.322   8
  13  -3   3 94.3422 69.5394  12
 -13   3  -3 27.6682 52.6032   3
 -13  -3  -3 109.136 68.6372   3
  13  -3   3 181.830 56.7658  16
  13  -3   3 112.424 63.6931  10
  13   3   3 97.3436 93.0143  10
 -13  -3  -3 161.892 84.8202  13
 -14  -3  -3 995.616 183.973  13
  14  -3   3 1146.68 179.654  12
 -14  -3  -3 812.412 141.364   3
 -14   3  -3 989.657 152.277   3
  14  -3   3 1064.75 155.453  10
  14   3   3 1037.86 193.224  10
  14  -3   3 964.977 123.178  16
  15  -3   3 798.922 115.654  16
 -15  -3  -3 1255.46 210.374  13
  15  -3   3 858.042 162.967  12
 -15   3  -3 1276.68 179.230   3
 -15  -3  -3 895.173 152.310   3
  15   3   3 1146.27 210.670  10
 -16  -3  -3 3738.55 366.440  13
  16  -3   3 3519.05 329.548  12
  16   3   3 3509.86 364.116  10
 -16   3  -3 3260.27 285.739   3
 -16  -3  -3 3400.13 290.218   3
 -17  -3  -3 401.771 141.090  13
 -17   3  -3 403.295 119.949   3
  17   3   3 257.669 135.989  10
  17  -3   3 296.706 106.156  12
 -18  -3  -3 332.596 124.589  13
 -17  -4   3 2012.09 301.678  13
 -17  -4   3 1558.04 203.232   3
 -17   4   3 1917.18 237.541  15
 -16  -4   3-102.029 67.3060   3
 -16   4   3 78.2736 69.6775   3
  16  -4  -3 182.202 70.0665   1
  16   4  -3-45.2752 106.936  10
 -16  -4   3 17.9249 77.2543  13
 -15   4   3 808.621 149.517   3
 -15  -4   3 975.212 152.475  11
 -15  -4   3 903.698 202.100  13
  15   4  -3 1105.25 210.587   9
  15  -4  -3 840.836 134.051   1
  15  -4  -3 1315.06 147.257   4
 -15  -4   3 955.872 151.776   3
  15   4  -3 993.934 228.065  10
 -14   4   3 3.89933 48.6105   3
 -14  -4   3 112.775 66.7468   3
  14   4  -3 53.3842 72.1835   9
 -14  -4   3-14.0342 43.5726  11
  14  -4  -3 197.608 65.9604   4
 -14  -4   3 202.083 108.188  13
  14   4  -3-152.915 110.448  10
  14  -4  -3 42.3571 55.0126   1
 -13   4   3 157.325 77.9999   3
 -13  -4   3 5.88300 40.0852   3
 -13  -4   3-4.86502 52.9020  13
 -13  -4   3 73.8146 55.0587  11
  13  -4  -3 22.9829 44.5048   4
 -13   4   3-35.3093 52.3602   9
  13   4  -3-157.134 124.638  10
  13   4  -3 22.7868 74.2335   9
  13  -4  -3 28.9077 41.9106   1
 -12   4   3 18.4825 45.4123   3
 -12  -4   3 27.7147 36.4345   5
 -12  -4   3-56.0074 53.8498  11
 -12  -4   3-60.1376 54.1795   3
  12  -4  -3 23.0754 46.7703   4
 -12  -4   3 36.1863 75.0283  13
  12  -4  -3-18.5981 43.1032   1
 -12   4   3-106.426 60.3697   9
  12   4  -3 10.8618 75.7854   9
  12   4  -3-138.870 101.215  10
  11   4  -3 571.687 155.016   9
 -11  -4   3 859.948 123.204   3
 -11   4   3 583.152 100.236   9
 -11   4   3 592.467 113.344   3
 -11  -4   3 530.859 106.217  11
  11  -4  -3 569.094 89.9098   4
 -11  -4   3 502.152 138.753  13
 -11  -4   3 631.402 102.135   5
  11  -4  -3 575.067 96.4135   1
  10  -4  -3 290.873 68.1006   1
 -10  -4   3 340.151 107.009  13
 -10   4   3 277.213 84.8148   3
 -10  -4   3 324.243 83.9325  11
 -10  -4   3 381.833 85.9360   3
 -10  -4   3 260.351 63.0740   5
  10   4  -3 378.081 130.452   9
 -10   4   3 351.528 87.9374   9
  10  -4  -3 317.762 72.5430   4
  -9   4   3 2314.66 205.393   3
  -9  -4   3 2198.12 195.700  11
   9  -4  -3 2580.72 167.258   4
  -9  -4   3 2609.71 191.663   5
   9  -4  -3 2386.68 173.226   1
  -9   4   3 2335.09 184.306   9
   9   4  -3 2362.49 284.051   9
  -9  -4   3 2578.16 264.629  13
   8   4  -3 903.029 122.368  14
   8  -4  -3 886.983 104.197   1
   8   4  -3 467.211 132.029   9
   8  -4  -3 667.401 86.5178   4
  -8  -4   3 618.522 92.9351   5
  -8   4   3 698.114 104.506   9
  -8  -4   3 561.430 99.9398  11
  -8  -4   3 682.520 134.215  13
  -8   4   3 729.971 115.433   3
  -7   4   3 393.167 85.3134   9
   7  -4  -3 293.386 63.8055   1
   7   4  -3 280.560 112.303   9
  -7  -4   3 367.421 83.5389  11
  -7  -4   3 416.720 103.124  13
  -7  -4   3 373.110 70.9145   5
  -7   4   3 257.732 72.9076   3
   7  -4  -3 338.062 66.1310   4
   7   4  -3 494.547 88.6048  14
   6   4  -3 7140.89 302.779  14
  -6   4   3 7359.58 344.046   3
   6  -4  -3 7156.93 261.638   1
  -6   4   3 7763.20 217.510  10
  -6   4   3 7257.38 300.576   9
  -6  -4   3 7199.40 167.173   1
   6  -4  -3 7466.00 170.920  11
  -6  -4   3 6623.98 311.661  11
   6  -4  -3 6939.13 251.854   4
  -6  -4   3 7368.77 385.995  13
  -6  -4   3 7011.19 269.847  16
   6   4  -3 6599.32 432.603   9
   5   4  -3 6077.96 275.466   7
  -5  -4   3 5906.64 331.966  13
  -5   4   3 5980.39 184.373  10
  -5   4   3 5762.24 300.648   3
   5  -4  -3 5739.57 227.121   1
  -5  -4   3 5565.60 122.363   1
   5  -4  -3 6033.79 174.786  11
  -5  -4   3 5562.07 278.757  11
  -5   4   3 6048.81 272.391   9
   5   4  -3 6147.93 279.128  14
   5  -4  -3 5813.32 227.764   4
   5   4  -3 5365.45 376.610   9
  -5  -4   3 6328.35 249.574  16
   4  -4  -3 4294.54 195.529   4
  -4  -4   3 4710.93 212.042  12
   4   4  -3 4465.03 235.218  14
  -4  -4   3 4556.74 274.633  13
   4   4  -3 4418.60 336.649   9
   4  -4  -3 4321.12 190.444   1
  -4  -4   3 4055.80 234.955  11
   4  -4  -3 4411.18 163.746  11
  -4   4   3 4266.00 154.450  10
  -4  -4   3 4483.55 207.515  16
  -4   4   3 4507.31 233.135   9
  -4   4   3 4028.47 248.659   3
   4   4  -3 4109.94 223.693   7
  -3   4   3 2465.51 193.939   3
   3   4  -3 2473.98 175.100  14
  -3  -4   3 2377.61 149.216  16
  -3   4   3 2549.94 178.031   9
  -3  -4   3 2383.89 176.763  11
  -3  -4   3 2529.73 159.313  12
  -3   4   3 2414.06 118.360  10
  -3   4   3 2431.55 130.350   6
   3  -4  -3 2449.12 140.767   1
   3  -4  -3 2595.20 152.715   4
   3   4  -3 2570.47 251.625   9
  -2   4   3 3681.03 149.642  10
  -2   4   3 3611.53 154.640   6
  -2  -4   3 3694.55 223.024  13
  -2   4   3 3478.24 228.662   3
   2  -4  -3 3888.43 172.076   1
  -2   4   3 3787.19 213.965   9
  -2  -4   3 3893.37 200.825  12
  -2  -4   3 3750.45 216.217  11
  -2  -4   3 3823.87 186.547  16
   2  -4  -3 3766.25 183.803   4
   2   4  -3 4003.55 298.080   9
  -2  -4   3 3510.78 168.127   4
  -1   4   3 582.421 92.5083   9
   1   4  -3 579.019 115.283   9
  -1   4   3 665.381 70.2770  10
   1  -4  -3 609.664 70.3548   1
  -1  -4   3 650.746 86.4429  12
  -1  -4   3 822.824 105.923  11
  -1  -4   3 733.529 81.9321   4
  -1  -4   3 652.850 91.3901  13
  -1   4   3 670.673 107.971   3
  -1  -4   3 699.347 82.4802  16
   1   4  -3 646.528 48.8898  10
   0   4  -3 7760.31 118.330   1
   0   4  -3 7495.57 308.683   3
   0  -4   3 7948.04 301.060  12
   0   4   3 7840.29 237.557  10
   0   4  -3 7588.67 139.076  10
   0  -4  -3 7733.87 236.165   1
   0  -4   3 7745.96 248.563   4
   0  -4   3 7580.87 262.801  16
   0  -4   3 7508.18 296.506  11
   0  -4   3 7787.16 278.542  13
   0   4   3 7963.66 304.497   9
   0   4  -3 8166.98 388.729   9
   0  -4  -3 7982.91 215.215  16
   1  -4   3 6385.32 231.109  13
   1  -4   3 7169.97 294.720  12
   1  -4   3 6568.22 245.142  16
   1  -4   3 6295.32 268.286  11
  -1  -4  -3 6527.73 218.993   1
  -1   4  -3 6026.85 278.922   3
  -1   4  -3 6154.77 97.6869  10
   1  -4   3 6309.74 226.397   4
  -1   4  -3 6631.08 135.775   1
   1   4   3 6600.68 281.564   9
  -1   4  -3 6574.86 324.934   9
  -1  -4  -3 6736.04 186.851  16
   1   4   3 6342.69 228.713  10
   2  -4   3 87.4569 45.2923  12
  -2  -4  -3 117.634 35.2453   1
  -2   4  -3 184.780 47.2776   8
  -2  -4  -3 137.696 28.7567  16
   2   4   3 137.191 31.2939  14
   2   4   3 98.4405 48.2017   9
   2  -4   3 160.120 46.6187  16
  -2   4  -3 101.318 43.6724   3
   2  -4   3 159.557 54.3123  11
  -2   4  -3 205.201 31.2020   1
   2   4   3 130.189 50.3754  10
  -2   4  -3 146.150 31.3038  13
  -2   4  -3 212.745 72.1797   9
   2  -4   3 194.390 53.0829   4
   2  -4   3 132.480 34.1259  13
  -3   4  -3 10678.8 374.292   3
   3  -4   3 10488.6 225.506  13
   3   4   3 10728.8 229.094  14
  -3  -4  -3 10822.2 298.210   1
  -3   4  -3 10234.3 274.418   8
   3  -4   3 10248.7 311.702  16
   3  -4   3 10666.2 385.284  12
   3   4   3 10723.6 336.829  10
   3  -4   3 10788.4 306.232   4
  -3   4  -3 10367.5 365.542   9
   3   4   3 10531.4 361.856   9
  -3  -4  -3 10465.3 207.442  16
  -4   4  -3 238.963 61.3356   9
   4   4   3 315.204 41.3012  14
  -4   4  -3 436.936 68.0286   8
   4  -4   3 403.501 67.5499  16
  -4  -4  -3 328.085 35.9725  16
   4   4   3 389.340 79.0235   9
  -4  -4  -3 348.005 60.6983   1
   4  -4   3 309.778 26.9551  13
  -4   4  -3 361.273 76.0247   3
   4   4   3 415.095 84.6823  10
   4  -4   3 441.622 71.6608   4
  -5  -4  -3 2613.53 161.965   1
   5   4   3 2684.52 199.246  10
  -5   4  -3 2580.36 153.808   8
  -5   4  -3 2660.08 155.455   7
  -5   4  -3 2670.40 196.242   3
  -5  -4  -3 2606.68 86.3203  16
   5   4   3 2713.31 106.035   5
   5  -4   3 2998.45 176.875  16
   5  -4   3 2614.64 59.9659  10
   5  -4   3 2626.84 206.638  12
   5  -4   3 2490.62 65.2694  10
   5  -4   3 2551.34 161.105   4
   5   4   3 2745.81 191.913   9
  -5   4  -3 2806.67 171.251   9
  -6   4  -3 28.1657 41.6033   8
  -6   4  -3 9.37266 34.5921   9
   6   4   3 58.8264 44.4345   9
  -6  -4  -3-7.50483 46.5281  13
   6   4   3-26.2368 54.8405  10
  -6  -4  -3 4.47379 28.0780   1
   6  -4   3-2.11143 25.1321  12
  -6   4  -3 7.95487 33.8388   3
   6  -4   3 8.24219 32.8995  16
   6  -4   3 19.0831 15.8109  10
   6  -4   3-3.02488 41.5264   4
  -6   4  -3 9.30328 19.1301   7
  -7   4  -3 6048.57 307.359   3
  -7  -4  -3 5890.18 334.078  13
  -7  -4  -3 6403.71 280.236   1
   7  -4   3 6249.39 341.257  12
   7   4   3 5980.95 327.590  10
   7  -4   3 5956.16 174.992  10
   7  -4   3 6080.83 264.050   4
  -7   4  -3 6148.87 250.485   8
  -7   4  -3 6223.80 229.606   9
   7   4   3 6253.08 298.006   9
   7  -4   3 5942.77 260.281  16
  -7   4  -3 6425.94 227.657   7
   8  -4   3 507.177 63.9556  10
  -8   4  -3 524.627 85.3421   8
  -8   4  -3 495.885 97.7330   3
   8  -4   3 547.547 109.738  12
   8  -4   3 642.455 96.6737   4
   8  -4   3 441.180 76.6149  16
  -8  -4  -3 583.123 121.659  13
   8   4   3 491.411 116.229  10
  -8   4  -3 534.899 71.3620   9
  -8   4  -3 541.631 65.7215   7
   8   4   3 346.426 75.5002   9
   9  -4   3 54.9751 32.3836  16
  -9   4  -3 76.5219 53.0608   3
  -9  -4  -3 80.0245 60.7920   3
  -9   4  -3 79.2257 40.1558   9
   9  -4   3 39.3988 34.9333  12
  -9  -4  -3 45.7422 52.5658  13
   9   4   3 116.390 51.7159   9
   9  -4   3 114.725 50.6309   4
   9   4   3 122.709 79.5093  10
   9  -4   3 66.5844 37.8471  10
 -10  -4  -3 2383.17 248.688  13
  10  -4   3 2460.27 240.318  12
  10   4   3 2418.03 249.789  10
 -10  -4  -3 2290.26 197.762   3
 -10   4  -3 2363.45 210.895   3
  10  -4   3 2614.69 196.098   4
  10  -4   3 2206.98 156.886  10
  10   4   3 2222.90 189.924   9
  10  -4   3 2084.44 168.850  16
  11   4   3 2815.26 215.043   9
 -11  -4  -3 2947.85 285.073  13
 -11   4  -3 3050.61 247.696   3
  11  -4   3 2653.51 196.861  16
  11  -4   3 3297.62 286.737  12
 -11  -4  -3 2645.19 222.892   3
  11  -4   3 3070.27 218.371   4
  11   4   3 2473.15 262.216  10
 -12  -4  -3 57.5373 58.5343   3
  12  -4   3 120.160 66.1792  12
 -12   4  -3 102.630 65.8846   3
 -12  -4  -3 108.897 73.7439  13
  12  -4   3 73.6741 55.3223   4
  12  -4   3 87.1072 49.6313  16
  12   4   3-20.9379 84.0447  10
 -13  -4  -3 1520.36 222.815  13
  13  -4   3 1515.20 157.155  16
  13  -4   3 1323.18 156.934   4
 -13   4  -3 1473.19 187.381   3
  13  -4   3 2006.81 243.142  12
  13   4   3 1384.79 213.157  10
 -13  -4  -3 1650.27 190.445   3
  14   4   3 329.773 114.860  10
 -14  -4  -3 291.562 98.3661   3
 -14  -4  -3 226.876 96.1084  13
  14  -4   3 237.114 87.8541  12
  14  -4   3 168.661 66.0074  16
 -14   4  -3 464.086 114.633   3
  14  -4   3 394.933 92.3080   4
 -15  -4  -3 344.764 109.855   3
 -15   4  -3 403.941 106.237   3
 -15  -4  -3 342.348 118.032  13
  15   4   3 514.321 155.783  10
  15  -4   3 416.939 91.4768  16
  15  -4   3 438.413 125.814  12
 -16   4  -3 622.639 141.921   3
 -16  -4  -3 494.932 143.904  13
 -16  -4  -3 420.192 123.271   3
  16   4   3 499.363 161.424  10
  16  -4   3 865.898 174.005  12
  16  -4   3 496.380 101.329  16
 -17  -4  -3 167.762 97.2583  13
  17  -4   3 69.9427 58.3707  12
 -16  -5   3 630.425 172.753  13
 -16   5   3 414.064 113.481   3
  16  -5  -3 400.886 108.392  16
  15   5  -3 71.6813 109.082  10
 -15   5   3 301.207 101.332   3
  15  -5  -3 168.497 66.7473  16
  15  -5  -3 164.880 70.5081   4
  15   5  -3 52.9991 75.5140   9
 -15  -5   3-12.2070 66.3982  11
  15  -5  -3 191.216 85.4900   1
 -15  -5   3 71.8980 90.4639  13
  14   5  -3-128.443 81.2678   9
 -14  -5   3-90.1335 81.0827  13
 -14  -5   3-35.6457 62.5705  11
 -14   5   3 163.500 81.7695   3
  14  -5  -3 105.923 64.5881   4
  14   5  -3-167.363 116.733  10
  14  -5  -3 104.400 68.1664   1
  13  -5  -3 274.191 85.0603   4
 -13  -5   3 99.1390 59.3447  11
  13   5  -3 152.448 103.780   9
 -13  -5   3 298.469 118.559  13
 -13   5   3 123.774 69.7357   3
  13   5  -3-3.55406 95.0108  10
  13  -5  -3 238.723 71.1850   1
 -12   5   3 1698.56 207.186   3
 -12  -5   3 2071.09 218.923  11
  12  -5  -3 1986.12 173.788   4
 -12  -5   3 2257.53 289.707  13
  12   5  -3 1539.14 245.673  10
 -12   5   3 2032.43 189.649   9
  12   5  -3 1839.79 271.893   9
  12  -5  -3 1811.75 176.962   1
 -11  -5   3 48.0309 72.1332  13
  11  -5  -3 164.889 61.9961   4
 -11  -5   3 92.7420 46.3258   5
 -11  -5   3-83.0313 63.1755  11
 -11   5   3 83.7178 60.4396   9
  11   5  -3 98.2156 88.8688   9
  11   5  -3 30.7339 93.6984  10
 -11   5   3-3.12966 43.2796   3
  11  -5  -3 46.5340 43.7370   1
  10  -5  -3 1116.83 128.553   1
 -10  -5   3 1164.52 199.179  13
 -10  -5   3 1102.62 158.559  11
  10  -5  -3 1057.75 122.397   4
 -10  -5   3 895.499 123.594   5
 -10   5   3 1176.22 167.405   3
  10   5  -3 871.288 172.573  10
 -10   5   3 1150.95 148.026   9
  10   5  -3 858.684 193.535   9
  -9   5   3 1439.42 176.954   3
   9   5  -3 2057.60 192.984  14
  -9   5   3 1922.20 181.324   9
  -9  -5   3 1935.19 243.907  13
   9  -5  -3 1851.77 157.692   4
  -9  -5   3 1909.71 197.791  11
   9   5  -3 1765.83 231.375  10
   9   5  -3 1833.11 263.891   9
   9  -5  -3 1738.34 153.022   1
   8   5  -3 150.257 74.2741   9
  -8  -5   3 351.756 109.181  13
  -8  -5   3 181.441 71.5489  11
  -8   5   3 293.870 87.8751   9
   8   5  -3 404.501 91.9664  14
  -8   5   3 263.353 81.8422   3
   8  -5  -3 275.249 70.7270   4
   8   5  -3 78.0642 75.1319  10
   8  -5  -3 265.521 61.4372   1
   7   5  -3 491.620 97.2442  14
  -7  -5   3 471.980 124.543  13
   7  -5  -3 499.792 80.2419   1
  -7  -5   3 427.467 98.5169  11
  -7   5   3 547.058 114.268   3
  -7  -5   3 412.971 78.5431  16
  -7   5   3 595.634 114.732   9
   7   5  -3 479.386 135.161   9
   7   5  -3 503.504 119.638  10
   7  -5  -3 537.750 87.4502   4
   6  -5  -3 23.0520 18.2415  11
  -6  -5   3-49.6344 63.5487  13
   6   5  -3 146.373 97.1386   9
  -6  -5   3 14.6439 49.0685  11
  -6   5   3 37.1193 28.0459  10
  -6   5   3-53.2819 48.4275   3
  -6   5   3 43.9483 57.7138   9
  -6  -5   3-20.8085 33.5760  16
   6   5  -3 0.45757 46.4415  14
   6  -5  -3-1.03481 36.4306   4
   6  -5  -3 12.2493 34.5698   1
  -5   5   3 1566.64 178.585   3
  -5  -5   3 1651.11 191.338  13
   5  -5  -3 1763.18 131.321   1
  -5  -5   3 1748.76 175.082  11
  -5  -5   3 1965.53 145.990  12
  -5   5   3 1699.14 130.408   6
  -5  -5   3 1721.13 140.879  16
   5  -5  -3 1707.10 113.077  11
  -5   5   3 2090.77 110.056  10
   5   5  -3 1935.75 171.865  14
   5  -5  -3 1695.68 141.465   4
  -5   5   3 1963.67 177.017   9
   5   5  -3 1834.84 238.037   9
  -4   5   3 302.120 83.8005   9
  -4  -5   3 243.243 79.7385  13
   4   5  -3 157.473 57.8899  14
  -4  -5   3 218.650 54.0033  12
  -4  -5   3 267.141 73.4903  11
  -4  -5   3 285.531 64.4923  16
   4  -5  -3 342.671 56.8456  11
  -4   5   3 340.100 47.2920  10
  -4   5   3 225.024 74.5242   3
   4  -5  -3 380.138 63.5219   1
   4  -5  -3 394.652 78.4214   4
   4   5  -3 328.040 101.221   9
   3  -5  -3 185.263 48.5792  11
  -3   5   3 107.519 63.3394   9
  -3  -5   3 76.6116 38.8288  16
   3   5  -3 162.900 57.5464  14
   3  -5  -3 194.362 49.0427  16
   3  -5  -3 108.445 36.7847   1
   3   5  -3 128.625 51.8764   7
  -3  -5   3 183.787 52.5624  12
  -3  -5   3 189.828 63.9203  11
  -3   5   3 150.670 36.0180  10
   3   5  -3 184.923 89.5008   9
  -3   5   3 100.933 64.0619   3
  -3  -5   3 190.430 70.6078  13
   3   5  -3 45.2484 39.7703  10
   3  -5  -3 73.2688 42.0480   4
  -3  -5   3 159.143 54.7266   4
   2   5  -3 112.169 68.9240   9
  -2  -5   3 246.711 70.8221  13
   2  -5  -3 210.497 48.6964  16
   2   5  -3 335.720 76.1051   7
   2  -5  -3 270.797 51.9943   1
  -2  -5   3 234.469 66.1235  11
  -2   5   3 213.968 69.3923   9
  -2  -5   3 270.533 63.3796  12
  -2   5   3 278.459 48.6075  10
  -2   5   3 259.226 82.1706   3
   2   5  -3 237.759 56.3244  10
  -2  -5   3 233.252 55.8170  16
  -2  -5   3 159.737 54.1291   4
   2  -5  -3 236.774 60.3686   4
   2   5  -3 278.519 74.6089  14
   1  -5  -3 2438.24 142.042  16
  -1  -5   3 2336.78 160.576  16
  -1   5   3 2419.52 214.527   3
  -1  -5   3 2225.39 183.029  11
   1   5  -3 2534.04 184.890   7
   1  -5  -3 2479.14 139.836   1
  -1   5   3 2395.44 193.207   9
   1  -5  -3 2349.80 170.214  13
   1   5  -3 2495.13 239.382   9
   1   5  -3 2392.97 93.3016  10
  -1   5   3 2536.44 136.302  10
   1   5  -3 2273.44 130.678  10
  -1  -5   3 2360.88 156.951   4
   1   5  -3 2291.51 183.476  14
  -1  -5   3 2592.98 185.490  12
   0   5  -3 10.9810 6.07158   1
   0   5  -3 0.31093 52.9099   9
   0  -5   3 7.54611 33.3894  12
   0  -5   3-9.81902 27.7926  16
   0  -5   3-6.30919 32.0898  13
   0   5   3-16.0840 58.6587   9
   0   5  -3 20.8457 33.9462   7
   0   5   3-17.7754 29.3468  10
   0  -5   3-50.7671 41.4735  11
   0   5  -3 1.49027 4.53349   1
   0  -5  -3 70.3997 43.5872  13
   0  -5  -3 20.5680 24.7120  16
   0   5  -3 13.1174 10.3856  10
   0  -5  -3-19.0958 23.8720   1
   0   5  -3 53.5323 51.8399   3
   0   5  -3-1.70930 15.4942  10
   0  -5   3 39.6379 43.5869   4
   1  -5   3 1244.75 117.679  13
  -1   5  -3 893.786 128.010   3
   1  -5   3 1171.28 132.889  12
  -1   5  -3 952.484 55.6350   1
  -1   5  -3 1063.43 120.317   7
  -1  -5  -3 960.675 88.5409   1
   1  -5   3 939.843 117.090  11
   1   5   3 1201.12 107.971  10
   1   5   3 909.777 126.412   9
  -1  -5  -3 1180.44 91.4416  16
   1  -5   3 914.376 102.689   4
  -1   5  -3 1136.35 151.969   9
  -1  -5  -3 1095.11 124.478  13
   1  -5   3 1284.05 121.456  16
   2  -5   3-4.24316 16.1620  13
  -2  -5  -3 1.76278 41.5332  13
  -2   5  -3-111.578 63.4517   9
  -2   5  -3 47.6151 41.5198   7
  -2  -5  -3 12.0010 20.9071   1
   2  -5   3 0.85835 24.2737  16
  -2   5  -3 110.103 55.1028   6
   2   5   3-18.6405 54.5986   9
  -2   5  -3 4.77534 39.8927   3
   2  -5   3 22.4964 33.3314  12
   2   5   3 15.3413 37.4897  10
   2   5   3 22.6993 19.5170  14
   2  -5   3 67.7234 45.9434   4
  -2  -5  -3 33.5406 22.0685  16
   2  -5   3 58.9821 37.5975  11
   3  -5   3 1012.39 86.3950  13
   3   5   3 1019.37 114.562  10
  -3   5  -3 1096.29 116.589   7
   3  -5   3 838.016 120.952  12
   3  -5   3 1015.02 110.983  16
  -3   5  -3 1068.76 120.095   6
  -3  -5  -3 1020.71 130.518  13
   3  -5   3 980.183 106.852   4
   3  -5   3 901.499 115.135  11
   3   5   3 891.490 124.560   9
  -3   5  -3 1030.24 132.656   9
   3   5   3 1003.93 86.0643  14
  -3   5  -3 982.839 133.784   3
  -3  -5  -3 789.332 83.2564   1
  -3  -5  -3 1129.62 81.4926  16
   4  -5   3 238.974 61.2392  16
  -4  -5  -3 148.184 31.4342  16
   4   5   3 146.677 38.0202  14
   4  -5   3 222.835 35.6783  13
   4  -5   3 164.113 61.3031  12
  -4  -5  -3 100.302 35.9684   1
   4   5   3 183.728 69.5129  10
  -4   5  -3 118.000 49.1425   9
  -4   5  -3 69.5497 52.9122   3
  -4   5  -3 177.123 54.3190   7
   4  -5   3 124.973 51.1673   4
  -4  -5  -3 179.634 68.5346  13
   4   5   3 99.5526 54.8976   9
   5   5   3 637.491 68.0921  14
  -5  -5  -3 538.052 112.046  13
   5   5   3 516.824 101.450   9
   5   5   3 660.500 108.029  10
  -5  -5  -3 501.788 34.8816  12
  -5   5  -3 642.102 87.5834   7
   5  -5   3 457.216 98.2032  12
  -5   5  -3 561.681 106.881   3
  -5  -5  -3 464.644 47.5583  16
   5  -5   3 465.017 82.0920   4
  -5   5  -3 517.545 89.8000   9
  -5  -5  -3 430.893 68.1053   1
   5  -5   3 522.145 85.0109  16
  -6  -5  -3 4142.05 288.873  13
  -6   5  -3 4064.44 272.772   3
   6  -5   3 4092.47 287.163  12
   6  -5   3 3782.30 222.153  16
  -6  -5  -3 3944.73 125.533  16
  -6  -5  -3 4013.80 209.737   1
   6   5   3 4092.83 264.676  10
   6  -5   3 3907.72 222.840   4
  -6   5  -3 4175.18 232.867   9
   6   5   3 3897.01 261.792   9
  -6   5  -3 4213.42 213.151   7
  -7  -5  -3 4610.02 318.305  13
  -7  -5  -3 4585.24 236.306   1
   7  -5   3 4517.86 310.829  12
  -7   5  -3 4297.26 286.612   3
   7   5   3 4815.38 303.048  10
   7  -5   3 4968.44 257.879   4
   7  -5   3 4471.58 247.521  16
  -7   5  -3 4792.62 235.667   9
   7   5   3 4477.84 282.294   9
  -8  -5  -3 6690.36 400.025  13
  -8   5  -3 6820.95 366.193   3
   8   5   3 6937.80 381.703  10
   8  -5   3 7185.35 322.035  16
   8  -5   3 6619.48 390.021  12
  -8  -5  -3 6559.90 297.045   1
   8  -5   3 7470.70 322.945   4
  -8   5  -3 7259.70 282.024   9
   8   5   3 7009.48 355.650   9
   9  -5   3 162.960 61.9408  16
   9  -5   3 210.532 72.5557   4
  -9  -5  -3 128.237 86.7794  13
   9  -5   3 277.572 87.7291  12
  -9  -5  -3 221.555 62.7650   1
  -9   5  -3 237.197 60.4512   9
   9   5   3 331.557 110.542  10
  -9   5  -3 88.0482 60.8955   3
   9   5   3 171.185 69.8022   9
  10   5   3 2.05720 42.9801   9
 -10   5  -3-30.3723 49.8407   3
 -10  -5  -3 38.8272 79.4404  13
  10  -5   3-2.77220 43.7863  12
  10  -5   3 68.5895 57.0892   4
 -10  -5  -3 41.3062 41.4452   1
  10   5   3-3.76454 71.7345  10
  10  -5   3 23.2105 34.3233  16
  11   5   3 67.1193 48.2265   9
 -11  -5  -3 60.7790 81.4485  13
  11  -5   3 2.04059 37.0161  16
  11  -5   3 97.1788 63.5105  12
  11   5   3 133.159 95.1693  10
 -11   5  -3 107.521 65.2347   3
  11  -5   3 170.559 81.7004   4
  12   5   3 315.241 119.064  10
  12  -5   3 450.163 99.2731  16
 -12   5  -3 446.573 104.223   3
  12  -5   3 474.010 128.149  12
  12  -5   3 395.397 98.8911   4
 -12  -5  -3 243.304 97.4206  13
  13  -5   3 209.276 92.2992  12
 -13  -5  -3 227.133 112.686  13
  13  -5   3 251.325 77.3701  16
 -13   5  -3 187.618 273.303   3
  13  -5   3 82.2645 58.6052   4
  13   5   3 88.8040 96.3310  10
  14  -5   3 4126.10 283.802  16
 -14  -5  -3 4626.30 423.120  13
  14  -5   3 4687.96 397.115  12
 -14   5  -3 4610.83 350.451   3
  14   5   3 4398.21 392.688  10
  14  -5   3 4668.23 306.811   4
 -15  -5  -3 951.138 208.040  13
  15  -5   3 837.001 178.716  12
  15   5   3 903.302 195.651  10
  15  -5   3 1142.17 153.606  16
  15  -5   3 905.762 147.172   4
 -15  -5  -3 1147.61 179.448   3
 -15   5  -3 1340.25 199.075   3
  16  -5   3 16.2201 35.0534  16
 -16  -5  -3 3.40614 41.2731  13
  16  -5   3-8.11000 42.9905  12
 -16  -5  -3 40.3683 64.4100  11
  15   6  -3 1062.18 234.499   9
  15  -6  -3 1264.40 165.590   4
 -15  -6   3 919.470 165.703  11
  15   6  -3 868.608 209.054  10
  15  -6  -3 933.977 150.299   1
  14  -6  -3 1175.07 169.124  16
  14  -6  -3 1348.15 173.659   1
  14   6  -3 1159.88 221.167   9
 -14  -6   3 832.823 203.796  13
 -14   6   3 1119.73 184.693   3
 -14  -6   3 864.277 164.732  11
  14  -6  -3 905.275 139.530   4
  14   6  -3 1280.51 245.290  10
  13   6  -3 62.9690 59.6821   9
 -13  -6   3 15.6520 79.0240  13
 -13  -6   3-16.1670 54.8233  11
  13  -6  -3 22.7367 44.4260  16
 -13   6   3 17.6891 54.9245   3
  13  -6  -3 29.0423 54.2018   4
  13   6  -3 17.9620 103.523  10
  13  -6  -3 82.2755 48.1964   1
 -12  -6   3 312.637 99.0432  11
  12   6  -3 370.020 136.174   9
 -12   6   3 266.678 86.5763   9
  12  -6  -3 405.693 91.7078   4
  12   6  -3 354.603 144.882  10
  12  -6  -3 391.050 92.9464   1
 -12   6   3 496.587 125.944   3
  12  -6  -3 479.223 105.913  16
 -12  -6   3 468.107 139.020  13
  11  -6  -3 357.369 90.3765  16
  11   6  -3 358.331 138.082   9
 -11  -6   3 357.744 130.196  13
 -11  -6   3 469.593 123.966  11
 -11   6   3 401.344 109.404   3
  11  -6  -3 384.194 88.3881   4
  11   6  -3 103.876 94.9637  10
 -11   6   3 296.486 99.0238   9
  11  -6  -3 350.745 84.3232   1
  10  -6  -3 265.607 73.4688  16
  10   6  -3 425.701 143.343   9
 -10  -6   3 293.976 111.875  13
 -10  -6   3 322.571 96.6421  11
 -10   6   3 170.980 77.2558   3
  10   6  -3 352.071 111.445  10
  10  -6  -3 186.176 61.8471   1
  10  -6  -3 275.280 77.5630   4
 -10   6   3 232.091 91.7976   9
  -9   6   3 1004.20 145.706   9
   9  -6  -3 701.637 105.281   1
  -9  -6   3 562.156 118.066  11
   9   6  -3 905.936 136.113  14
   9  -6  -3 793.408 121.078  16
  -9   6   3 666.950 133.186   3
  -9  -6   3 698.797 159.296  13
   9   6  -3 630.252 150.741  10
   9  -6  -3 780.358 114.373   4
   9   6  -3 623.246 163.714   9
  -8  -6   3 434.719 123.866  13
   8   6  -3 431.525 135.234   9
   8   6  -3 598.817 118.180  14
  -8   6   3 486.235 108.667   9
  -8  -6   3 399.433 111.455  11
   8  -6  -3 496.258 92.9444  16
  -8   6   3 469.695 115.138   3
   8  -6  -3 578.120 93.6864   1
   8   6  -3 577.057 137.040  10
   8  -6  -3 459.627 92.9243   4
   7  -6  -3 28.3513 40.2850  16
   7   6  -3 28.5912 67.9097   9
   7   6  -3-12.0310 52.1288  14
  -7  -6   3 45.8226 50.5716  13
  -7   6   3 110.563 67.2305   3
   7  -6  -3-3.80013 36.9015   1
  -7  -6   3-16.6912 55.3941  11
  -7   6   3 46.7395 74.1236   9
  -7   6   3 31.4324 41.6518   6
   7   6  -3-55.5001 67.7724  10
   7  -6  -3 72.7939 51.1068   4
  -7  -6   3-40.7640 37.3015  16
   6  -6  -3 444.259 83.9045  16
  -6  -6   3 395.131 109.337  13
   6   6  -3 321.023 115.186   9
   6  -6  -3 341.770 67.7639   1
  -6  -6   3 415.754 80.1817  16
  -6  -6   3 381.400 93.7073  11
  -6   6   3 337.780 96.3727   3
   6   6  -3 407.660 94.8733  14
   6   6  -3 340.017 92.7757  10
  -6   6   3 374.477 75.4274   6
   6  -6  -3 363.836 81.0337   4
  -6   6   3 523.723 116.724   9
   5   6  -3 3266.93 238.770  14
  -5   6   3 3321.21 277.859   3
   5  -6  -3 3336.85 185.222   1
  -5   6   3 3430.76 250.300   9
  -5  -6   3 3354.71 201.762  12
   5   6  -3 3145.19 311.565   9
   5  -6  -3 3606.62 189.118  11
  -5   6   3 3356.72 200.838   6
  -5  -6   3 3364.44 260.704  11
   5  -6  -3 3356.13 210.417  16
  -5   6   3 3340.61 137.189  10
  -5  -6   3 3096.63 203.088  16
   5   6  -3 3468.10 249.073  10
   5  -6  -3 3291.69 213.331   4
  -5  -6   3 3198.42 276.109  13
  -4   6   3 2468.07 216.592   9
  -4  -6   3 2581.39 239.792  13
   4  -6  -3 2371.13 150.712   1
   4   6  -3 2240.29 187.722  10
   4   6  -3 2534.40 209.400  14
  -4   6   3 2409.88 169.244   6
  -4  -6   3 2461.59 218.465  11
   4  -6  -3 2748.36 176.246  11
  -4  -6   3 2693.83 187.798  12
  -4   6   3 2431.07 119.395  10
   4  -6  -3 2406.76 183.036   4
  -4   6   3 2250.21 229.998   3
   4  -6  -3 2349.97 171.282  16
   4   6  -3 2573.57 279.654   9
  -4  -6   3 2257.25 172.679  16
   3   6  -3 398.672 117.094   9
  -3   6   3 319.567 49.5546  10
  -3  -6   3 329.521 92.0889  13
  -3   6   3 349.378 70.2459   6
   3   6  -3 257.560 79.0160  14
  -3  -6   3 265.786 81.0169  11
   3  -6  -3 355.627 74.4434  11
   3  -6  -3 369.815 60.3225   1
   3  -6  -3 292.040 66.8496  16
  -3   6   3 448.896 110.554   3
   3   6  -3 301.239 67.2732  10
  -3  -6   3 282.690 68.6636  12
   3  -6  -3 380.482 83.2178   4
  -3  -6   3 361.006 79.2957   4
   3  -6  -3 481.761 82.9341  13
  -3  -6   3 352.406 72.9051  16
  -3   6   3 364.779 97.4961   9
  -2   6   3 763.829 125.348   9
   2   6  -3 769.797 118.532  14
   2  -6  -3 745.232 107.652  13
  -2  -6   3 625.829 112.868  13
   2  -6  -3 712.756 91.1168  16
   2  -6  -3 812.337 107.008  11
  -2   6   3 743.621 75.3739  10
   2  -6  -3 762.758 111.383   4
  -2   6   3 686.340 131.556   3
   2   6  -3 750.167 86.9714  10
  -2  -6   3 675.149 102.939  12
  -2  -6   3 820.613 106.116  16
   2  -6  -3 688.544 79.8216   1
  -2  -6   3 730.998 101.853   4
   2   6  -3 742.189 147.057   9
  -2  -6   3 946.799 135.834  11
  -1   6   3 18.6542 50.6756   9
   1  -6  -3 49.5029 41.6533  11
   1  -6  -3 17.4427 33.0848  13
   1   6  -3-14.4413 51.8892   9
   1   6  -3 53.6025 54.1514  14
   1  -6  -3 103.665 55.3999   4
  -1  -6   3 62.5176 44.9970  12
  -1  -6   3-0.39723 38.2767  16
  -1  -6   3 30.5120 42.3243  13
   1  -6  -3 6.30489 25.8793   1
  -1  -6   3 17.1054 42.0571  11
  -1   6   3 22.6301 34.3086  10
   1  -6  -3 27.1501 29.6054  16
  -1   6   3 82.5082 65.1925   3
   1   6  -3-32.3682 47.3730   3
  -1  -6   3 25.7093 41.5510   4
   1   6  -3 31.6790 27.0855  10
   0  -6   3 1093.91 137.813  12
   0  -6  -3 1107.12 135.387  13
   0   6  -3 1193.16 159.979   3
   0  -6   3 1115.15 142.068  11
   0  -6   3 961.627 122.401  13
   0  -6  -3 1166.54 97.8635   1
   0  -6   3 998.101 117.566   4
   0   6  -3 1043.95 128.281   6
   0   6   3 1006.23 98.6166  10
   0   6   3 903.856 135.422   9
   0  -6  -3 993.044 99.0787  16
   0  -6   3 906.877 112.460  16
   0   6  -3 916.482 152.262   9
  -1  -6  -3 1721.42 117.077   1
   1  -6   3 1803.16 177.141  12
  -1   6  -3 1679.00 160.228   6
   1  -6   3 1768.36 174.165  11
  -1   6  -3 1740.60 191.060   3
   1   6   3 1752.01 135.849  10
   1  -6   3 1696.67 150.231   4
  -1  -6  -3 1624.95 167.142  13
   1   6   3 1555.07 175.297   9
  -1   6  -3 1418.61 182.255   9
  -1  -6  -3 1611.20 120.744  16
   1  -6   3 1781.23 154.425  16
   2  -6   3 1133.18 139.249  11
   2  -6   3 860.468 101.538  13
   2  -6   3 980.947 136.083  12
   2   6   3 1049.34 149.253   9
   2  -6   3 1096.87 126.954   4
   2   6   3 1073.81 116.584  10
  -2   6  -3 1123.16 135.388   6
  -2  -6  -3 1262.39 101.650   1
  -2  -6  -3 955.357 90.4200  16
   2  -6   3 915.069 115.449  16
  -2   6  -3 1324.36 169.125   3
  -2   6  -3 1053.22 155.365   9
  -2  -6  -3 865.564 127.164  13
   3  -6   3 5494.45 327.830  12
  -3   6  -3 5921.93 297.412   6
  -3  -6  -3 5801.06 218.306   1
   3  -6   3 5507.53 232.533  13
   3  -6   3 5510.28 298.524  11
   3   6   3 5380.64 224.914  14
  -3   6  -3 5738.72 344.658   3
   3   6   3 5747.69 271.544  10
   3  -6   3 6303.21 287.386   4
  -3  -6  -3 5679.89 327.059  13
  -3  -6  -3 5296.67 203.591  16
   3   6   3 5772.92 331.456   9
  -3   6  -3 5990.01 336.108   9
   3  -6   3 5262.82 270.938  16
  -4  -6  -3 5362.86 330.409  13
   4   6   3 5290.67 216.098  14
   4  -6   3 5195.80 325.842  12
  -4   6  -3 5549.67 292.626   6
  -4  -6  -3 5039.67 209.768   1
   4   6   3 4828.57 266.073  10
   4  -6   3 4689.43 251.470   4
   4  -6   3 4949.79 266.778  16
   4   6   3 5087.67 314.658   9
  -4   6  -3 5305.37 310.492   9
  -4   6  -3 5250.81 331.028   3
  -4  -6  -3 4827.85 186.417  16
  -5  -6  -3 14250.6 556.952  13
   5   6   3 14114.8 342.936  14
  -5   6  -3 12781.0 521.218   3
  -5  -6  -3 13530.7 357.052   1
  -5  -6  -3 13677.2 301.100  16
   5   6   3 14139.0 477.932  10
   5  -6   3 13482.9 430.970   4
   5  -6   3 14474.9 562.225  12
  -5   6  -3 13399.2 461.032   6
  -5   6  -3 13880.6 477.323   9
   5   6   3 14872.9 545.758   9
   5  -6   3 13742.4 448.879  16
   6   6   3 2804.45 230.425  10
  -6   6  -3 2812.53 247.711   3
   6  -6   3 2733.29 251.941  12
  -6  -6  -3 2772.83 170.990   1
  -6  -6  -3 2713.51 255.654  13
   6  -6   3 2638.48 199.983   4
   6   6   3 2636.39 150.280  14
  -6   6  -3 2756.54 209.729   9
   6   6   3 2582.72 235.473   9
   6  -6   3 2556.60 199.458  16
  -7  -6  -3 1176.48 184.171  13
   7  -6   3 1421.70 189.355  12
  -7  -6  -3 1226.01 120.696   1
   7   6   3 1284.94 169.286  10
   7  -6   3 1260.92 144.948   4
  -7   6  -3 1362.40 150.747   9
   7   6   3 1403.40 176.812   9
   7  -6   3 1273.05 148.282  16
  -7   6  -3 1216.04 168.677   3
   8  -6   3 4193.59 331.511  12
   8   6   3 4165.14 301.497  10
   8  -6   3 3846.31 249.269   4
  -8   6  -3 3839.23 235.631   9
  -8   6  -3 3840.45 297.635   3
  -8  -6  -3 3917.64 330.084  13
   8   6   3 4132.02 298.561   9
   8  -6   3 3896.54 254.112  16
  -9  -6  -3 2711.64 286.813  13
   9  -6   3 2328.74 256.258  12
   9   6   3 2410.68 247.497  10
   9  -6   3 2499.26 211.511   4
  -9   6  -3 2243.30 232.034   3
   9   6   3 3039.98 262.494   9
   9  -6   3 2305.01 203.711  16
  10   6   3 1233.69 170.279   9
 -10  -6  -3 1253.59 204.785  13
  10  -6   3 1413.67 208.821  12
  10  -6   3 1231.21 154.997  16
  10   6   3 1101.37 186.923  10
  10  -6   3 1226.37 151.315   4
 -10   6  -3 1143.17 173.685   3
 -11   6  -3 54.7899 65.8881   3
  11   6   3 71.4695 55.1978   9
  11  -6   3-24.3078 59.0566   4
 -11  -6  -3-57.8384 61.9255  13
  11  -6   3 69.9989 60.8874  12
  11   6   3-41.1316 79.3453  10
  11  -6   3-43.9001 51.5577  16
  12  -6   3 453.674 105.103  16
  12  -6   3 490.222 127.536  12
 -12   6  -3 347.985 111.574   3
 -12  -6  -3 357.872 119.901  13
  12   6   3 340.437 117.065  10
  12   6   3 411.573 107.482   9
  12  -6   3 599.603 123.844   4
 -13  -6  -3 261.450 96.9661  11
 -13  -6  -3 214.841 111.839  13
  13  -6   3 322.863 114.614  12
 -13   6  -3 273.752 94.2102   3
  13   6   3 337.844 137.323  10
  13  -6   3 226.232 77.9792  16
  13  -6   3 302.102 101.807   4
  14  -6   3 1285.32 182.571   4
 -14  -6  -3 1357.01 244.595  13
 -14  -6  -3 1248.37 192.717  11
 -14   6  -3 1083.94 184.740   3
  14  -6   3 1239.74 172.590  16
  14  -6   3 1046.52 201.532  12
  14   6   3 1142.03 214.701  10
  15  -6   3 267.169 81.7557  16
 -15  -6  -3 130.473 79.7027  11
  14  -7  -3-34.3051 45.9848   4
  14   7  -3 63.2368 82.1180  10
  14  -7  -3 53.5728 64.8325   1
  14   7  -3 33.7868 52.8508   9
  13  -7  -3-7.43592 62.3329   4
 -13   7   3-57.9797 65.9210   3
  13   7  -3 149.262 94.7898   9
 -13  -7   3 92.1072 69.3177  11
 -13  -7   3 137.473 102.313  13
  13   7  -3 85.2784 99.1340  10
  13  -7  -3 3.36914 44.6346   1
  12   7  -3 620.779 173.149   9
  12  -7  -3 497.483 112.418  16
 -12  -7   3 448.648 126.791  11
 -12   7   3 477.644 128.134   3
  12  -7  -3 703.440 125.898   4
  12   7  -3 568.048 161.826  10
 -12  -7   3 318.789 135.964  13
  12  -7  -3 435.325 96.4118   1
 -11  -7   3 885.333 195.578  13
  11  -7  -3 775.570 135.755  16
 -11  -7   3 402.726 119.669  11
 -11   7   3 657.430 153.391   3
  11   7  -3 584.050 152.712   9
  11  -7  -3 522.668 109.652   4
  11   7  -3 398.751 142.559  10
  11  -7  -3 440.104 93.5816   1
 -11   7   3 453.822 124.467   9
  10   7  -3 721.572 182.375   9
 -10  -7   3 912.644 189.421  13
 -10  -7   3 737.730 145.977  11
 -10   7   3 658.256 146.785   3
  10   7  -3 1007.53 157.131  14
 -10   7   3 917.702 152.211   9
  10   7  -3 602.158 152.059  10
  10  -7  -3 637.904 115.890   4
  10  -7  -3 801.321 118.340   1
  10  -7  -3 615.350 118.362  16
   9  -7  -3 255.232 81.3438  16
   9  -7  -3 486.287 90.4078   1
   9   7  -3 336.733 95.5989  14
  -9  -7   3 378.497 138.360  13
   9   7  -3 398.895 139.105   9
  -9   7   3 367.870 90.9764   6
  -9  -7   3 340.949 100.028  11
  -9   7   3 529.743 127.898   3
   9   7  -3 470.326 123.395  10
   9  -7  -3 452.156 105.368   4
  -9   7   3 352.677 111.787   9
  -8  -7   3 326.132 113.465  13
   8   7  -3 236.718 105.032   9
  -8   7   3 224.920 84.1302   9
  -8   7   3 109.880 56.5454   6
   8   7  -3 182.204 82.5107  14
   8  -7  -3 272.511 71.6579   1
   8  -7  -3 237.131 72.4626  16
  -8  -7   3 138.762 75.5746  11
  -8  -7   3 220.362 64.9273  16
   8   7  -3 335.198 105.904  10
   8  -7  -3 236.548 80.5969   4
  -8   7   3 214.258 87.1627   3
  -7  -7   3 1101.26 135.562  16
   7  -7  -3 1046.83 119.170   1
   7  -7  -3 1293.37 149.985  16
  -7  -7   3 1247.86 203.627  13
  -7   7   3 1183.57 140.501   6
   7   7  -3 1120.66 154.630  14
  -7  -7   3 1572.53 203.538  11
  -7   7   3 1198.51 186.167   3
   7  -7  -3 1129.51 147.140   4
   7   7  -3 1155.82 172.771  10
  -7   7   3 1416.38 188.739   9
   7   7  -3 1201.88 215.916   9
   6  -7  -3 2051.09 155.878   1
  -6  -7   3 2154.49 252.962  13
  -6  -7   3 2114.57 181.709  16
  -6   7   3 2182.45 182.486   6
   6   7  -3 1815.80 262.392   9
   6  -7  -3 1991.57 170.829  13
  -6  -7   3 1859.67 218.538  11
   6   7  -3 2117.32 207.557  14
   6   7  -3 2198.84 210.167  10
   6  -7  -3 2058.23 187.920   4
  -6   7   3 2015.92 213.640   9
  -6   7   3 1836.61 225.348   3
   6  -7  -3 2024.56 182.785  16
   5  -7  -3 3.22422 42.3845  16
  -5  -7   3-51.3569 64.1450  11
   5   7  -3 109.887 79.3695   9
   5   7  -3 27.7309 42.4821  14
   5  -7  -3 16.7634 38.1759  13
   5  -7  -3-6.61901 34.7944   1
  -5  -7   3 68.3307 58.2702  13
  -5  -7   3 41.1048 46.0760  16
  -5   7   3-3.75415 49.5878   3
  -5   7   3 88.4378 90.2335   9
   5   7  -3-41.3134 61.0943  10
   5  -7  -3-9.98429 57.3990   4
  -5  -7   3 42.3521 51.8498   4
  -5   7   3-75.3852 52.9460   6
   4  -7  -3 1540.37 149.358  16
  -4   7   3 1652.63 214.627   3
   4  -7  -3 1607.48 129.147   1
  -4  -7   3 1510.98 200.699  13
   4  -7  -3 1520.34 156.399  13
  -4  -7   3 1578.76 152.473  12
  -4   7   3 1688.78 156.660   6
  -4  -7   3 1506.07 190.373  11
   4  -7  -3 1542.31 148.652  11
   4   7  -3 1395.26 171.244  14
   4  -7  -3 1499.11 163.067   4
   4   7  -3 1479.94 220.268   9
  -4  -7   3 1603.52 164.334   4
  -4   7   3 1652.64 198.856   9
  -4  -7   3 1577.48 157.939  16
   3   7  -3 1702.94 233.677   9
   3   7  -3 1899.85 197.929  14
   3  -7  -3 2098.29 183.197  13
  -3  -7   3 2073.13 220.979  13
   3  -7  -3 1992.68 166.590  16
   3  -7  -3 1755.55 128.443   1
  -3   7   3 1771.74 225.433   3
  -3  -7   3 1682.92 196.576  11
   3  -7  -3 1873.96 168.198  11
   3  -7  -3 1708.21 172.002   4
  -3  -7   3 1951.09 174.720  12
  -3  -7   3 1808.16 169.724   4
  -3   7   3 1989.95 213.331   9
  -3  -7   3 1868.91 170.824  16
   2  -7  -3 79.4435 43.7997  16
   2  -7  -3 135.907 59.6536  13
   2  -7  -3 182.675 45.2381   1
  -2  -7   3 109.514 61.1944  13
  -2  -7   3 32.5318 33.7230  12
   2   7  -3 45.7728 62.4017   9
  -2   7   3 70.0654 60.6714   9
   2   7  -3 114.139 82.9969   3
   2   7  -3 148.869 66.5925  14
   2  -7  -3 57.7317 41.7957  11
  -2  -7   3 186.617 63.9876  16
  -2  -7   3 215.420 75.0817   4
   2  -7  -3 248.151 88.5081   4
  -2   7   3 153.675 86.4496   3
  -2  -7   3 192.352 74.8634  11
  -1  -7   3 5105.30 279.111  16
  -1   7   3 5479.50 387.905   3
   1   7  -3 5523.08 371.967   3
  -1  -7   3 5138.98 319.365  13
   1  -7  -3 4785.62 242.485  16
   1  -7  -3 5452.53 211.955   1
  -1  -7   3 5321.24 310.044  12
   1   7  -3 5447.04 330.056  14
  -1  -7   3 5238.70 332.066  11
   1  -7  -3 5180.23 291.164  11
  -1   7   3 5570.40 348.359   9
  -1  -7   3 5699.57 293.001   4
   1  -7  -3 5403.37 300.646   4
   1   7  -3 4990.91 371.604   9
   1  -7  -3 5421.89 309.306  13
   0  -7  -3 3993.60 273.832  13
   0   7  -3 3632.88 301.248   3
   0  -7   3 3398.87 248.406  13
   0  -7  -3 3796.86 209.368  16
   0  -7   3 3692.62 278.243  11
   0  -7  -3 3802.19 173.131   1
   0  -7   3 3778.65 267.962  12
   0  -7  -3 3825.78 257.652  11
   0   7   3 3726.41 187.564  10
   0  -7  -3 3788.07 254.456   4
   0   7   3 3725.92 288.055   9
   0   7  -3 3921.89 323.052   9
   0  -7   3 3468.22 232.372  16
   0   7   3 3366.25 308.064   3
   0  -7   3 3819.47 242.690   4
  -1  -7  -3 6.86061 23.2884  16
  -1   7  -3-46.4134 57.3524   6
  -1  -7  -3 36.7982 43.8146  13
   1  -7   3-17.4656 47.7689  16
   1   7   3-12.9976 63.4301   9
   1  -7   3-15.8919 47.4391   4
   1  -7   3 47.2805 47.9891  11
   1   7   3-61.9766 46.2906  10
  -1   7  -3-7.46859 53.1205   3
   1  -7   3 58.4265 50.7729  12
  -1   7  -3 19.2798 60.0358   9
   1  -7   3-4.01034 13.4237  13
  -1  -7  -3 0.27191 41.2387  11
   2   7   3 850.806 146.598   9
   2   7   3 993.493 114.596  14
   2  -7   3 817.930 131.032  11
  -2  -7  -3 1018.58 147.708  11
   2  -7   3 846.453 138.765  12
  -2   7  -3 827.316 147.477   9
  -2   7  -3 971.794 138.727   6
  -2  -7  -3 806.665 133.549  13
   2   7   3 945.110 112.081  10
   2  -7   3 1013.32 131.829  16
  -2   7  -3 801.745 148.831   3
   2  -7   3 835.943 121.393   4
  -2  -7  -3 1027.19 105.477  16
   3   7   3 392.082 74.9741  14
   3   7   3 376.878 86.5657  10
   3   7   3 316.242 99.5141   9
  -3   7  -3 426.395 107.230   9
   3  -7   3 554.105 117.418  12
  -3   7  -3 384.742 93.5252   6
   3  -7   3 511.963 106.816  11
  -3  -7  -3 437.921 103.751  11
  -3  -7  -3 402.170 106.152  13
   3  -7   3 383.950 86.8489  16
   3  -7   3 358.655 90.4138   4
  -3  -7  -3 472.371 71.2724  16
  -3   7  -3 397.296 105.630   3
  -4  -7  -3 0.14410 22.3430  16
  -4  -7  -3-56.3551 67.2255  13
   4  -7   3 18.4263 44.7234  16
   4  -7   3 15.0284 53.8515  11
  -4   7  -3-25.6904 64.7267   6
  -4  -7  -3 63.1552 60.6982  11
  -4   7  -3 12.7475 51.1352   3
   4   7   3-17.9245 55.8767   9
   4   7   3-22.5184 58.4875  10
   4  -7   3 42.4147 43.9663  12
   4  -7   3-27.3974 50.1512   4
  -4   7  -3 56.3000 61.0846   9
  -5  -7  -3 1079.88 172.138  13
   5   7   3 1083.93 169.537   9
  -5   7  -3 1217.14 156.720   6
  -5  -7  -3 976.200 151.249  11
  -5   7  -3 942.684 161.146   3
   5  -7   3 880.775 128.340  16
  -5   7  -3 1088.90 155.251   9
   5  -7   3 786.939 146.201  12
   5   7   3 917.111 131.918  10
   5  -7   3 948.381 133.838   4
  -6   7  -3 205.265 73.8077   9
  -6  -7  -3 412.198 118.625  13
   6  -7   3 352.779 92.3716  16
  -6  -7  -3 283.408 87.9309  11
  -6   7  -3 393.034 117.039   3
   6   7   3 294.994 100.714   9
  -6   7  -3 340.051 91.7393   6
   6   7   3 376.960 100.647  10
   6  -7   3 482.530 117.735  12
   6  -7   3 179.954 65.3098   4
  -7   7  -3 41.2289 51.4916   9
   7  -7   3 44.6929 63.6239  12
  -7  -7  -3 69.5459 61.3155  13
  -7  -7  -3 83.2078 53.6933  11
  -7   7  -3 112.671 81.0957   3
   7   7   3 97.8474 79.9545   9
   7  -7   3 42.6708 58.1534   4
  -7   7  -3 46.1186 52.4884   6
   7  -7   3-79.2515 52.9608  16
   7   7   3 53.1523 63.7085  10
  -8  -7  -3 1965.31 256.046  13
   8  -7   3 1938.13 242.715  12
  -8  -7  -3 1923.33 220.470  11
   8   7   3 1761.81 210.536  10
   8  -7   3 1857.49 190.319   4
  -8   7  -3 1556.34 205.635   3
   8  -7   3 1650.77 181.608  16
  -8   7  -3 1944.68 188.823   9
   8   7   3 2277.26 243.174   9
   9  -7   3 1147.02 191.544  12
  -9  -7  -3 1533.17 233.869  13
  -9   7  -3 1140.96 182.208   3
  -9  -7  -3 1378.74 195.761  11
   9  -7   3 1427.15 173.045   4
   9  -7   3 1607.05 184.275  16
   9   7   3 1274.46 189.366  10
   9   7   3 1726.15 213.249   9
 -10  -7  -3 1980.42 272.642  13
  10  -7   3 1832.62 251.813  12
 -10  -7  -3 1962.36 226.964  11
 -10   7  -3 1586.14 216.971   3
  10  -7   3 2153.63 211.042   4
  10   7   3 1913.96 243.465  10
  10   7   3 1897.17 233.465   9
  10  -7   3 1963.02 206.143  16
  11   7   3-31.6187 61.2731   9
 -11  -7  -3 12.0415 43.2457  13
  11  -7   3 135.666 62.1834  16
  11  -7   3 7.48426 51.1569  12
 -11   7  -3-54.1343 66.3923   3
 -11  -7  -3 44.9606 53.3362  11
  11   7   3-61.3459 85.0018  10
  11  -7   3-57.3469 52.7068   4
 -12  -7  -3 753.834 186.107  13
 -12  -7  -3 980.944 176.181  11
  12  -7   3 881.138 188.123  12
  12  -7   3 744.917 139.187   4
  12  -7   3 1011.26 154.433  16
  12   7   3 606.560 147.798  10
 -12   7  -3 948.302 170.537   3
  13   7   3 219.432 108.167  10
  13  -7   3 62.0149 53.8374  16
 -13  -7  -3 121.512 65.6039  11
  12   8  -3-0.70448 92.1239   9
  12  -8  -3 60.8653 47.4229   1
  12  -8  -3 97.4270 57.5540   4
 -11  -8   3-9.76741 53.9498  11
  11   8  -3 34.1777 80.8315   9
  11  -8  -3 117.050 67.8731   4
  11  -8  -3 71.8743 55.0246   1
 -11   8   3 116.577 87.1201   9
 -11  -8   3 200.733 116.954  13
 -11   8   3 105.670 88.0088   3
  10   8  -3 174.574 79.7355  14
 -10  -8   3-198.009 94.2941  11
 -10   8   3-7.16425 51.0145   6
  10   8  -3 29.1712 75.6660   9
 -10   8   3 101.974 83.6931   3
 -10   8   3 73.0893 81.4152   9
  10  -8  -3 44.4805 60.4452   4
  10  -8  -3 15.8963 40.9500   1
  10  -8  -3-85.7482 60.7868  16
 -10  -8   3-147.879 103.351  13
   9  -8  -3 290.428 91.6856  16
   9   8  -3 97.0991 98.9364   9
  -9  -8   3 284.169 112.413  13
  -9   8   3 396.407 125.617   9
   9   8  -3 293.891 93.8861  14
  -9   8   3 318.594 88.8795   6
  -9   8   3 309.984 110.947   3
  -9  -8   3 413.419 117.881  11
   9  -8  -3 274.694 83.3419   4
   9  -8  -3 228.942 72.2463   1
   8   8  -3 23.0854 66.0720   9
   8  -8  -3 13.1208 38.6332  16
  -8  -8   3 86.4594 69.5933  13
   8   8  -3 50.0167 56.7900  14
  -8   8   3 35.6238 48.9648   6
  -8  -8   3-17.0055 60.5715  11
  -8   8   3 53.6026 63.5497   3
   8  -8  -3 4.81360 34.3312   1
   8  -8  -3-1.51046 58.6296   4
  -8   8   3 82.5708 86.8515   9
   7   8  -3 532.213 116.929  14
   7   8  -3 265.942 118.668   9
  -7  -8   3 413.971 137.268  13
  -7  -8   3 323.079 86.1421  16
  -7   8   3 447.533 97.5243   6
  -7   8   3 310.895 109.617   3
  -7  -8   3 301.937 111.464  11
   7  -8  -3 381.435 95.8373  16
   7  -8  -3 464.244 113.354   4
  -7   8   3 531.452 135.283   9
   7  -8  -3 303.023 67.3018   1
   6   8  -3 1983.50 276.893   9
  -6  -8   3 2012.12 263.273  13
   6  -8  -3 2306.18 209.650  16
  -6   8   3 2335.12 280.772   3
  -6   8   3 2600.03 215.378   6
  -6  -8   3 2544.08 271.732  11
  -6  -8   3 2346.78 204.923  16
   6  -8  -3 2530.01 224.920   4
   6   8  -3 2291.41 230.063  14
  -6  -8   3 2327.34 211.879   4
  -6   8   3 2545.37 258.707   9
  -5   8   3 139.487 97.9533   9
   5   8  -3-6.12949 81.9056   9
  -5  -8   3-82.1771 63.4190  13
  -5  -8   3 43.9791 46.3178  16
  -5  -8   3 24.0877 59.6697  11
   5  -8  -3 17.7123 40.5865  16
  -5   8   3-162.419 90.6149   3
  -5   8   3 66.5035 57.9934   6
   5  -8  -3-9.36468 52.3013   4
  -5  -8   3 73.7361 64.8085   4
   5   8  -3-22.0251 52.6675  14
   4  -8  -3 1945.30 182.189  16
  -4   8   3 2227.42 269.145   3
  -4  -8   3 2112.79 249.454  13
  -4  -8   3 1899.05 184.883  16
   4   8  -3 1824.64 206.331  14
   4  -8  -3 2161.38 198.349  13
   4  -8  -3 2370.85 216.951   4
  -4  -8   3 2027.62 194.394   4
   4   8  -3 2207.42 284.412   9
  -4  -8   3 2073.57 239.603  11
  -4   8   3 2304.22 243.402   9
  -3  -8   3 1950.46 230.228  13
   3   8  -3 2071.75 253.428   3
  -3  -8   3 2108.47 234.245  11
  -3   8   3 1893.30 255.420   3
   3  -8  -3 2274.54 201.927  11
   3   8  -3 2334.05 235.113  14
   3  -8  -3 2416.23 217.966   4
  -3  -8   3 2127.71 199.337   4
   3  -8  -3 2087.37 182.515  16
  -3   8   3 2335.13 244.154   9
   3   8  -3 2408.60 288.179   9
   3  -8  -3 2351.15 212.496  13
  -3  -8   3 2042.66 193.403  16
  -2  -8   3 515.037 120.274  13
  -2   8   3 369.667 117.940   9
   2   8  -3 324.439 96.3978  14
   2  -8  -3 334.151 84.1313  11
   2   8  -3 279.687 108.250   9
  -2   8   3 524.025 138.040   3
   2  -8  -3 325.380 75.2351  16
  -2  -8   3 398.045 88.1618  12
   2   8  -3 237.001 103.441   3
  -2  -8   3 321.650 109.456  11
  -2  -8   3 376.391 96.5989   4
   2  -8  -3 431.232 104.717   4
   2  -8  -3 415.724 96.5232  13
  -2  -8   3 364.237 89.9252  16
   1  -8  -3 61.8888 54.8239  13
  -1  -8   3 145.199 61.8621  16
  -1  -8   3 36.7522 52.9971  13
  -1   8   3 252.658 101.861   9
  -1  -8   3 154.764 59.5119  12
   1  -8  -3 146.766 62.6776  11
   1   8  -3 41.5463 83.9588   9
  -1  -8   3 116.557 76.0777  11
  -1   8   3 285.955 117.509   3
   1   8  -3-22.5207 47.2538   3
   1  -8  -3 168.914 53.5735  16
   1   8  -3 206.358 80.2630  14
  -1  -8   3 109.203 61.4352   4
   1  -8  -3 137.353 77.6735   4
   0  -8   3 385.661 94.7112   4
   0  -8  -3 272.221 86.4718  11
   0  -8   3 209.426 81.2635  13
   0  -8  -3 404.600 104.515  13
   0   8   3 194.144 101.799   3
   0  -8   3 356.943 99.8696  12
   0  -8   3 212.887 81.8905  11
   0   8  -3 381.341 121.292   9
   0  -8  -3 411.463 81.8731  16
   0  -8   3 306.411 79.8173  16
   0   8  -3 254.036 85.9449  14
   0   8  -3 170.892 96.2850   3
   0   8   3 243.910 98.1388   9
   0  -8  -3 352.746 92.7194   4
   1  -8   3 430.861 96.3390  16
   1   8   3 536.714 133.996   9
  -1   8  -3 467.650 124.185   9
   1  -8   3 502.278 107.102  12
   1  -8   3 360.452 107.496  11
  -1  -8  -3 520.040 119.618  13
  -1  -8  -3 348.309 95.5131  11
  -1  -8  -3 295.721 66.3823  16
  -1   8  -3 415.902 127.862   3
   1   8   3 435.084 129.344   3
   1  -8   3 557.190 110.069   4
  -1  -8  -3 401.779 104.996   4
   2  -8   3 225.518 77.8589  16
  -2   8  -3 417.051 110.423   6
  -2  -8  -3 476.781 115.812  13
   2  -8   3 366.120 101.102  12
   2  -8   3 289.738 96.4320  11
   2   8   3 261.183 110.633   9
  -2  -8  -3 445.173 111.084  11
  -2   8  -3 409.614 115.509   9
  -2   8  -3 373.445 113.559   3
  -2  -8  -3 510.262 85.4771  16
   2  -8   3 421.559 102.018   4
   3   8   3-45.1328 70.3348   9
   3  -8   3 2.38058 53.9469  11
  -3   8  -3-16.0385 70.5045   9
  -3   8  -3-12.2063 58.2344   6
  -3  -8  -3 35.0421 60.3589  11
  -3   8  -3-173.807 85.5725   3
   3  -8   3-9.16307 52.7081   4
  -3  -8  -3-15.0535 58.3035  13
   3  -8   3-51.8276 55.6250  12
   3  -8   3 19.0525 37.7683  16
   4   8   3 78.5602 84.1547   9
   4  -8   3 238.304 81.9682  11
   4  -8   3 189.450 73.1615  12
  -4  -8  -3 308.258 96.6189  11
   4  -8   3 263.564 76.9014  16
  -4   8  -3 192.169 88.8680   6
  -4   8  -3 244.849 93.4859   3
  -4  -8  -3 226.410 91.0923  13
   4  -8   3 271.581 84.1285   4
  -4   8  -3 205.734 85.0985   9
  -5   8  -3 2100.72 252.492   3
   5  -8   3 1789.67 192.597  16
  -5   8  -3 2007.11 227.912   9
  -5   8  -3 2079.82 213.396   6
  -5  -8  -3 2063.44 229.814  11
   5  -8   3 2338.72 259.320  12
   5  -8   3 2169.48 209.141   4
  -5  -8  -3 2040.17 250.109  13
   5   8   3 2248.25 253.449   9
  -6   8  -3 100.507 74.0343   9
  -6  -8  -3 205.879 78.5795  11
   6  -8   3 207.881 87.2038  12
  -6   8  -3 232.485 83.7545   6
  -6   8  -3 250.079 97.4639   3
   6  -8   3 195.257 73.0790  16
   6   8   3 109.005 73.5534  10
  -6  -8  -3 220.757 96.5651  13
   6  -8   3 167.267 77.9263   4
   6   8   3 428.178 120.592   9
  -7   8  -3 137.276 83.9661   9
   7  -8   3 173.553 74.9348  12
  -7   8  -3 43.0804 55.7795   6
   7   8   3-14.1105 71.5195   9
  -7   8  -3-28.6238 66.6087   3
  -7  -8  -3 87.9926 73.6566  11
  -7  -8  -3 177.654 85.6171  13
   7   8   3 102.433 77.4800  10
   7  -8   3 116.756 71.9909   4
   7  -8   3 119.062 65.1945  16
   8  -8   3 127.954 61.6769  16
  -8   8  -3 74.1125 63.5179   3
   8   8   3 29.1628 61.3342   9
   8  -8   3 4.57879 39.3436  12
  -8   8  -3 116.008 80.4403   6
  -8  -8  -3 262.317 98.2889  11
   8   8   3 168.784 87.3469  10
   8  -8   3 123.021 65.8683   4
  -8  -8  -3 71.7872 74.2830  13
   9   8   3 306.495 106.956   9
  -9  -8  -3 256.789 113.027  13
  -9   8  -3 250.981 93.2383   6
   9  -8   3 369.030 122.824  12
  -9  -8  -3 284.958 102.793  11
  -9   8  -3 172.715 97.4025   3
   9   8   3 491.824 122.543  10
   9  -8   3 340.666 94.1249   4
   9  -8   3 284.407 92.5514  16
 -10  -8  -3 9.47077 66.4768  13
  10  -8   3 17.0158 49.4526  16
 -10   8  -3-44.1339 57.8920   6
  10   8   3 59.5318 58.8244   9
 -10  -8  -3 20.8296 55.8885  11
  10   8   3 61.9507 69.8623  10
  10  -8   3-24.5562 63.7441   4
 -10   8  -3 0.97337 44.3706   3
  10  -8   3 88.3097 69.5102  12
  11   8   3 455.832 130.689   9
  11   8   3 504.468 153.017  10
  12   8   3 73.4085 72.5853  10
  -9  -9   3 1005.84 222.264  13
  -9  -9   3 1274.83 175.716   4
  -9   9   3 1198.57 192.258   9
   8   9  -3 1182.53 233.371   9
   8   9  -3 1277.26 178.966  14
  -8   9   3 1226.02 204.145   9
   8  -9  -3 1139.18 165.643  16
   8  -9  -3 1249.89 175.246   4
  -8  -9   3 1124.20 168.534   4
  -8  -9   3 1081.98 224.529  13
   7   9  -3-116.974 78.4188  14
  -7  -9   3 224.766 107.319  11
   7  -9  -3 51.7729 56.0038  16
  -7   9   3 62.5523 94.3775   9
   7  -9  -3 198.859 88.1970   4
  -7  -9   3 73.8135 73.9702  13
  -7  -9   3 80.4556 68.2318   4
  -7   9   3 106.668 99.5674   3
   7   9  -3-26.2360 85.4886   9
  -6   9   3 1494.89 219.906   9
   6   9  -3 1105.02 164.825  14
  -6  -9   3 1147.48 215.403  13
  -6  -9   3 1471.62 222.632  11
  -6   9   3 1348.98 227.027   3
  -6   9   3 1352.88 169.576   6
   6  -9  -3 1587.97 196.139   4
   6   9  -3 1578.68 259.250   9
  -6  -9   3 1474.79 181.253   4
   6  -9  -3 1436.61 178.149  16
   5  -9  -3 73.0695 65.6706  16
   5   9  -3 218.644 118.200   9
  -5  -9   3 4.04214 37.5455  16
  -5  -9   3-74.8640 75.0836  13
  -5  -9   3 32.6519 62.9002  11
   5   9  -3 84.2306 72.9805  14
  -5   9   3 76.3946 77.1561   3
   5  -9  -3-11.2025 51.5095   4
  -5  -9   3 62.7071 62.9457   4
  -5   9   3 130.741 89.8331   9
  -4  -9   3 375.272 120.594  13
   4   9  -3 433.085 151.402   9
   4  -9  -3 434.888 98.2630  16
  -4  -9   3 542.338 144.265  11
  -4   9   3 410.494 129.243   9
  -4   9   3 286.589 119.357   3
   4   9  -3 365.973 112.248  14
  -4  -9   3 304.105 86.4969  16
   4   9  -3 419.520 132.249   3
   4  -9  -3 434.602 122.472   4
  -4  -9   3 337.799 105.748   4
   3   9  -3 2062.16 236.368  14
   3   9  -3 1792.10 258.814   9
  -3  -9   3 1517.22 218.023  13
  -3  -9   3 1426.49 172.284  16
  -3  -9   3 1444.20 216.310  11
   3  -9  -3 2060.66 222.767   4
  -3   9   3 1853.72 264.067   3
  -3  -9   3 1840.70 199.072   4
   3   9  -3 1700.89 249.767   3
  -3   9   3 1708.86 227.550   9
   3  -9  -3 1657.66 178.182  16
  -2  -9   3-183.465 85.4179  13
  -2   9   3 6.58092 84.4946   9
   2  -9  -3 14.9691 52.3475  13
   2   9  -3-49.8177 62.2574   3
  -2  -9   3 5.75140 54.8733  11
   2  -9  -3 32.2739 58.6272  11
   2  -9  -3-22.9125 43.0710  16
  -2   9   3 70.6889 80.3885   3
   2   9  -3-25.4955 77.6364   9
  -2  -9   3-43.3663 64.7006   4
   2  -9  -3-32.4290 67.0273   4
   2   9  -3-80.8187 75.6075  14
  -2  -9   3-5.98025 40.0481  16
   1  -9  -3 126.501 58.5439  16
   1   9  -3 236.650 109.731   9
   1  -9  -3 65.3836 58.1661  13
  -1   9   3 134.764 107.120   9
  -1  -9   3 154.962 89.0729  11
   1  -9  -3 59.0873 50.0793  11
   1   9  -3 185.334 88.4593  14
  -1   9   3 19.4317 66.0705   3
   1   9  -3 172.294 88.5713   3
  -1  -9   3 116.597 70.5900   4
   1  -9  -3 138.593 83.5201   4
  -1  -9   3 120.118 65.1242  16
   0   9   3-123.043 92.6359   9
   0  -9   3-77.9621 73.8180  11
   0  -9   3 81.0208 56.1797  16
   0   9  -3-54.6432 66.0072  14
   0   9  -3-135.480 86.8195   9
   0   9   3 61.3764 71.4801   3
   0  -9   3 0.95027 57.0602   4
   0  -9  -3 8.08639 56.0302  11
   0  -9  -3-46.6364 66.7876  13
   0   9  -3 8.32652 39.0472   3
   0  -9  -3 16.8597 34.6100  16
   0  -9  -3-5.90902 71.3061   4
   0  -9   3 135.094 63.8487  12
   1   9   3 771.670 163.682   9
   1  -9   3 844.984 160.964  11
  -1   9  -3 1045.91 194.670   3
   1  -9   3 744.264 131.403  16
  -1   9  -3 681.615 159.805   9
  -1  -9  -3 668.747 138.811  11
  -1  -9  -3 825.227 155.152  13
  -1   9  -3 767.390 147.359  14
   1   9   3 782.972 183.926   3
   1  -9   3 834.967 145.367   4
  -1  -9  -3 592.689 133.852   4
   1  -9   3 795.091 155.258  12
  -1  -9  -3 643.016 103.318  16
   2   9   3 1764.96 243.753   9
  -2   9  -3 1951.39 262.186   3
   2  -9   3 1593.50 187.808   4
  -2  -9  -3 1891.68 215.354   4
   2  -9   3 1800.34 226.189  12
  -2  -9  -3 1891.16 241.435  13
   2  -9   3 1648.16 211.983  11
  -2  -9  -3 1558.23 208.736  11
   2  -9   3 1805.20 202.435  16
   2   9   3 1950.90 275.524   3
  -2   9  -3 1925.28 242.971   9
   3  -9   3 198.675 84.6017  16
   3   9   3 207.231 96.1407   9
  -3   9  -3 350.419 107.685   6
  -3  -9  -3 117.047 84.3891  13
  -3   9  -3 295.471 105.097   3
  -3  -9  -3 272.475 105.909  11
   3  -9   3 274.106 94.0508  11
  -3   9  -3 323.434 108.578   9
   3  -9   3 104.877 76.3570   4
   3  -9   3 211.867 86.5596  12
   4   9   3 404.110 130.662   9
  -4   9  -3 368.360 115.189   9
  -4   9  -3 337.060 105.279   6
  -4  -9  -3 413.504 127.919  13
  -4  -9  -3 513.964 131.777  11
   4  -9   3 402.084 118.323  11
  -4   9  -3 424.607 130.810   3
[truncated: 1,980,520 more chars]
