# Supplementary material for: Origin of chromic effects and crystal-to-crystal phase transition in the polymorphs of tyraminium violurate
Source: IUCrJ. 2019 Jan 24;6(Pt 2):226–37. doi: 10.1107/S2052252518017037 (PMC6400187; doi:10.1107/S2052252518017037)
Supplement: Supplementary file 3 [file m-06-00226-sup3.hkl]

data_I                                                                          
_shelx_title ' MGVATyr, MoKa, SuperNova, P21/c'                                 
_shelx_refln_list_code          4                                               
_shelx_F_calc_maximum      134.91                                               
_exptl_crystal_F_000       656.00                                               
_reflns_d_resolution_high  0.7188                                               
                                                                                
loop_                                                                           
 _space_group_symop_operation_xyz                                               
 'x, y, z'                                                                      
 '-x, y+1/2, -z+1/2'                                                            
 '-x, -y, -z'                                                                   
 'x, -y-1/2, z-1/2'                                                             
                                                                                
_cell_length_a    14.0525                                                       
_cell_length_b     7.8134                                                       
_cell_length_c    12.8242                                                       
_cell_angle_alpha  90.000                                                       
_cell_angle_beta   91.848                                                       
_cell_angle_gamma  90.000                                                       
                                                                                
_shelx_F_squared_multiplier     1.000                                           
                                                                                
loop_                                                                           
 _refln_index_h                                                                 
 _refln_index_k                                                                 
 _refln_index_l                                                                 
 _refln_F_squared_calc                                                          
 _refln_F_squared_meas                                                          
 _refln_F_squared_sigma                                                         
 _refln_observed_status                                                         
   2   0   0        421.83        436.20         8.27 o                         
   3   0   0       2920.22       2996.74        45.55 o                         
   4   0   0       1249.67       1327.08        11.75 o                         
   5   0   0        935.60       1028.61        13.31 o                         
   6   0   0         17.36         17.03         1.52 o                         
   7   0   0        331.28        322.31         5.56 o                         
   8   0   0        145.76        163.66         4.40 o                         
   9   0   0         28.16         42.09         4.05 o                         
  10   0   0        897.94        844.46        11.42 o                         
  11   0   0        474.24        446.58        12.25 o                         
  12   0   0        391.49        393.34        12.10 o                         
  13   0   0         22.23         23.78         4.65 o                         
  14   0   0          8.05         17.87         6.01 o                         
  15   0   0         62.46         58.29         8.83 o                         
  16   0   0          1.00          4.15         4.58 o                         
  17   0   0         28.45         42.42        11.18 o                         
  18   0   0         37.23         51.01        11.88 o                         
   1   1   0        498.31        488.15         6.66 o                         
   2   1   0          5.95          3.00         0.52 o                         
   3   1   0      12334.68      11874.19        29.81 o                         
   4   1   0      15973.54      15396.42        50.01 o                         
   5   1   0       6387.57       6156.19        21.95 o                         
   6   1   0        734.54        810.63         6.21 o                         
   7   1   0       3652.01       3837.03        15.56 o                         
   8   1   0         26.98         24.60         1.66 o                         
   9   1   0         17.30         17.49         1.84 o                         
  10   1   0         45.62         48.06         3.14 o                         
  11   1   0        200.55        194.27         6.22 o                         
  12   1   0        769.07        742.98        18.81 o                         
  13   1   0        217.52        226.21         7.96 o                         
  14   1   0         41.97         39.94         3.85 o                         
  15   1   0         30.66         29.00         5.59 o                         
  16   1   0         15.23         19.78         5.99 o                         
  17   1   0          7.11          0.94         6.18 o                         
  18   1   0         29.91         23.16         6.59 o                         
  19   1   0         11.92         31.25        14.96 o                         
   0   2   0         73.02         53.19         1.92 o                         
   1   2   0        430.11        471.55         3.46 o                         
   2   2   0        643.78        593.55         3.64 o                         
   3   2   0        959.40        902.40         4.89 o                         
   4   2   0          8.93          8.68         0.76 o                         
   5   2   0        265.68        230.11         2.94 o                         
   6   2   0        266.02        294.07         4.36 o                         
   7   2   0        665.19        680.10         7.20 o                         
   8   2   0       4254.81       4249.57        32.09 o                         
   9   2   0       2590.46       2676.96        19.74 o                         
  10   2   0          6.61          7.85         1.66 o                         
  11   2   0        225.11        217.38         6.08 o                         
  12   2   0        167.57        160.31         8.50 o                         
  13   2   0        118.74        107.39         5.88 o                         
  14   2   0         42.57         36.93         4.67 o                         
  15   2   0          1.99         -0.50         3.30 o                         
  16   2   0          7.18          7.16         3.75 o                         
  17   2   0          6.48         15.58         4.46 o                         
  18   2   0          3.75          0.37        11.52 o                         
   1   3   0        778.07        765.82         8.39 o                         
   2   3   0         74.11         81.62         1.65 o                         
   3   3   0         53.38         40.04         1.48 o                         
   4   3   0          0.02          0.43         0.55 o                         
   5   3   0          0.01          0.68         0.63 o                         
   6   3   0        423.07        488.68         7.01 o                         
   7   3   0        111.30        119.27         3.44 o                         
   8   3   0        113.85        100.80         3.07 o                         
   9   3   0         59.11        117.57         5.76 o                         
  10   3   0          0.04         -1.29         1.37 o                         
  11   3   0       1167.41       1141.91        13.35 o                         
  12   3   0        211.76        274.77         9.14 o                         
  13   3   0       1152.18       1117.32        17.38 o                         
  14   3   0          1.95          3.69         2.65 o                         
  15   3   0        104.65        125.54         7.47 o                         
  16   3   0         23.99         25.53         4.66 o                         
  17   3   0          7.16         10.49         4.32 o                         
  18   3   0         41.21         56.79        21.81 o                         
   0   4   0        462.79        503.78         7.19 o                         
   1   4   0          5.55         11.36         0.90 o                         
   2   4   0          1.20          3.20         0.63 o                         
   3   4   0         18.10         14.69         1.11 o                         
   4   4   0        340.94        320.27         3.96 o                         
   5   4   0        419.49        401.04         5.37 o                         
   6   4   0         82.60         82.49         3.15 o                         
   7   4   0         16.86         14.04         2.01 o                         
   8   4   0        190.90        197.85         6.70 o                         
   9   4   0          0.26          0.40         1.76 o                         
  10   4   0        381.13        380.66         9.32 o                         
  11   4   0         79.79         78.91         4.45 o                         
  12   4   0          1.20          4.51         2.44 o                         
  13   4   0        334.16        311.44        10.15 o                         
  14   4   0         31.07         30.91         3.95 o                         
  15   4   0         10.05         12.10         3.29 o                         
  16   4   0        264.25        248.40        12.66 o                         
  17   4   0        386.63        402.70        28.24 o                         
   1   5   0        295.97        253.61         4.26 o                         
   2   5   0        289.82        256.47         4.48 o                         
   3   5   0          4.35          1.44         0.79 o                         
   4   5   0         12.48         10.21         1.02 o                         
   5   5   0         35.37         34.90         1.56 o                         
   6   5   0         47.62         52.11         2.68 o                         
   7   5   0        380.84        394.60         7.07 o                         
   8   5   0         12.22         13.29         2.53 o                         
   9   5   0         59.18         62.74         4.99 o                         
  10   5   0        434.22        414.24        10.92 o                         
  11   5   0         17.24         23.10         3.33 o                         
  12   5   0         24.12         27.53         3.92 o                         
  13   5   0          0.38          1.76         2.83 o                         
  14   5   0         10.55          6.02         3.04 o                         
  15   5   0         21.06          9.59         3.31 o                         
  16   5   0          1.06          2.81         5.21 o                         
   0   6   0        181.18        154.56         4.74 o                         
   1   6   0        497.48        520.32         5.92 o                         
   2   6   0        111.91         99.83         2.36 o                         
   3   6   0        420.99        392.92         7.09 o                         
   4   6   0          7.30          3.88         1.34 o                         
   5   6   0        447.57        430.37         9.43 o                         
   6   6   0        538.88        525.28         8.83 o                         
   7   6   0         90.03         93.16         4.55 o                         
   8   6   0         94.86         88.24         4.96 o                         
   9   6   0         27.23         29.59         3.60 o                         
  10   6   0          0.12          0.78         2.49 o                         
  11   6   0        121.30        114.51         7.06 o                         
  12   6   0         49.60         44.72         5.04 o                         
  13   6   0          6.97          4.37         3.59 o                         
  14   6   0         42.08         43.01         5.35 o                         
  15   6   0         55.96         61.65         7.64 o                         
  16   6   0         55.42         68.23        18.29 o                         
   1   7   0        117.23        125.30         4.96 o                         
   2   7   0        551.77        552.23         8.82 o                         
   3   7   0          0.06          0.78         1.35 o                         
   4   7   0         65.05         56.33         3.21 o                         
   5   7   0       1173.26       1181.68        14.37 o                         
   6   7   0          7.19          3.99         2.06 o                         
   7   7   0        148.49        160.02         6.41 o                         
   8   7   0         14.95         16.39         2.71 o                         
   9   7   0          0.00         -2.63         2.63 o                         
  10   7   0         16.17          9.26         2.87 o                         
  11   7   0         93.31         91.59         6.81 o                         
  12   7   0          4.37         -1.57         4.48 o                         
  13   7   0         10.89          5.59         3.46 o                         
  14   7   0        155.22        197.34        34.41 o                         
   0   8   0         38.61         31.63         5.15 o                         
   1   8   0         10.81          9.55         2.26 o                         
   2   8   0        178.28        190.05         6.61 o                         
   3   8   0         70.19         68.25         4.15 o                         
   4   8   0        195.74        203.01         7.23 o                         
   5   8   0         15.89         11.12         2.81 o                         
   6   8   0          3.48          3.01         2.83 o                         
   7   8   0        102.70        111.04         7.23 o                         
   8   8   0        121.98        125.69         7.84 o                         
   9   8   0         99.43        113.59         7.03 o                         
  10   8   0         59.17         60.86         5.84 o                         
  11   8   0         39.39         44.59         5.67 o                         
  12   8   0          1.78         -8.23         8.23 o                         
   1   9   0          0.72         -2.26         2.63 o                         
   2   9   0          9.75          5.72         3.26 o                         
   3   9   0         34.66         33.30         3.54 o                         
   4   9   0          1.21          0.33         3.49 o                         
   5   9   0         40.80         45.02         5.01 o                         
   6   9   0          1.64          6.39         3.17 o                         
   7   9   0        199.78        209.25         9.83 o                         
   8   9   0        184.65        203.29         9.94 o                         
   9   9   0         31.31         17.18         5.76 o                         
  10   9   0        113.83        122.88        20.89 o                         
   0  10   0         15.54         13.31         4.31 o                         
   1  10   0          2.50         -3.55         3.55 o                         
   2  10   0          2.85          5.10         4.34 o                         
   3  10   0         24.44         11.94         4.25 o                         
   4  10   0        214.68        245.93        13.39 o                         
   5  10   0          0.24         -0.60         4.07 o                         
   6  10   0        294.55        339.50        19.74 o                         
   7  10   0         20.45         40.53        16.51 o                         
 -19   1   1         60.81         84.22        25.15 o                         
 -18   1   1         26.51          8.35         6.64 o                         
 -17   1   1         34.56         25.83         5.71 o                         
 -16   1   1         13.59         15.09         4.02 o                         
 -15   1   1         63.24         56.51         5.12 o                         
 -14   1   1         44.32         37.24         4.48 o                         
 -13   1   1          2.19          1.50         2.13 o                         
 -12   1   1        898.82        910.53        13.11 o                         
 -11   1   1          1.49          1.84         1.52 o                         
 -10   1   1         15.73         12.64         1.70 o                         
  -9   1   1        770.13        793.82         9.66 o                         
  -8   1   1        242.82        282.12         4.78 o                         
  -7   1   1        397.67        415.13         5.39 o                         
  -6   1   1        266.33        263.58         3.74 o                         
  -5   1   1       5677.44       5679.49        31.66 o                         
  -4   1   1      18200.07      18296.61        54.66 o                         
  -3   1   1       1853.00       1981.60         7.95 o                         
  -2   1   1       2980.24       2890.72        10.99 o                         
  -1   1   1         67.09         49.35         2.62 o                         
   0   1   1       1952.48       1929.38        16.36 o                         
   1   1   1         72.35         55.12         2.11 o                         
   2   1   1         10.13         12.73         0.91 o                         
   3   1   1       5898.03       5745.70        23.02 o                         
   4   1   1       6649.80       6500.03        36.32 o                         
   5   1   1       1390.05       1367.51        14.59 o                         
   6   1   1       3041.79       3106.86        22.16 o                         
   7   1   1        493.40        474.55         7.12 o                         
   8   1   1          0.32          0.06         1.11 o                         
   9   1   1         73.05         66.15         2.89 o                         
  10   1   1        152.38        150.23         4.63 o                         
  11   1   1        751.39        701.59        19.14 o                         
  12   1   1         70.53         64.24         4.56 o                         
  13   1   1         47.98         49.60         4.65 o                         
  14   1   1          1.50         -1.10         2.85 o                         
  15   1   1         45.60         34.70         4.94 o                         
  16   1   1         14.76         16.12         4.90 o                         
  17   1   1          0.59          6.52         5.03 o                         
  18   1   1         38.47         46.79         8.16 o                         
  19   1   1          1.16         13.04        12.50 o                         
 -19   2   1         22.81         38.02        19.03 o                         
 -18   2   1         55.76         72.35         9.57 o                         
 -17   2   1          2.50          9.78         4.67 o                         
 -16   2   1         48.05         30.46         5.20 o                         
 -15   2   1         33.42         38.37         4.92 o                         
 -14   2   1         50.75         50.72         5.42 o                         
 -13   2   1         84.25         84.45         5.26 o                         
 -12   2   1        712.39        700.99        16.69 o                         
 -11   2   1        165.66        172.97         6.24 o                         
 -10   2   1          0.08          0.29         1.72 o                         
  -9   2   1       1300.72       1297.92        13.39 o                         
  -8   2   1        610.54        631.55         9.27 o                         
  -7   2   1        128.52        135.22         3.96 o                         
  -6   2   1        179.76        185.19         3.75 o                         
  -5   2   1       1268.31       1292.76         7.97 o                         
  -4   2   1        398.55        421.52         3.97 o                         
  -3   2   1        394.34        364.33         3.82 o                         
  -2   2   1       1022.58        990.21         5.41 o                         
  -1   2   1       1640.45       1688.90         8.13 o                         
   0   2   1       2207.67       2045.88        12.03 o                         
   1   2   1       7788.41       7962.21        16.21 o                         
   2   2   1         36.93         42.62         1.20 o                         
   3   2   1        275.75        312.61         2.96 o                         
   4   2   1        778.12        858.90         8.29 o                         
   5   2   1        165.77        188.19         2.84 o                         
   6   2   1        174.92        198.10         2.65 o                         
   7   2   1       5854.10       5966.96        24.01 o                         
   8   2   1       4066.39       4048.28        24.99 o                         
   9   2   1        367.22        335.56         5.61 o                         
  10   2   1         58.34         61.69         3.09 o                         
  11   2   1        412.70        411.81         7.56 o                         
  12   2   1         78.98         67.46         3.95 o                         
  13   2   1        603.82        559.73        16.08 o                         
  14   2   1         50.13         45.56         5.36 o                         
  15   2   1          4.89          5.10         3.30 o                         
  16   2   1         33.68         30.20         4.90 o                         
  17   2   1         76.15         84.24         8.17 o                         
  18   2   1          4.60          9.78         9.50 o                         
 -18   3   1         16.25         11.29        18.78 o                         
 -17   3   1         15.23         19.86         4.73 o                         
 -16   3   1         58.56         61.01         5.98 o                         
 -15   3   1          1.61          1.42         3.03 o                         
 -14   3   1          4.10         -2.51         2.51 o                         
 -13   3   1        563.97        537.04        13.72 o                         
 -12   3   1        797.55        803.72        14.08 o                         
 -11   3   1         28.11         31.03         2.99 o                         
 -10   3   1          1.77         -0.85         1.45 o                         
  -9   3   1         81.32         75.02         3.30 o                         
  -8   3   1        122.92        138.07         4.16 o                         
  -7   3   1        217.94        240.06         4.85 o                         
  -6   3   1       3116.79       3346.73        30.03 o                         
  -5   3   1         27.46         23.87         1.29 o                         
  -4   3   1        220.01        277.25         3.73 o                         
  -3   3   1         98.14         81.81         1.97 o                         
  -2   3   1       1045.05       1071.33         7.23 o                         
  -1   3   1       1305.10       1312.44         7.82 o                         
   0   3   1         55.66         73.18         1.75 o                         
   1   3   1       3515.43       3576.73        20.70 o                         
   2   3   1        835.33        884.87         6.50 o                         
   3   3   1       1401.31       1357.55         9.09 o                         
   4   3   1         69.85         53.91         1.51 o                         
   5   3   1        251.36        267.32         3.58 o                         
   6   3   1       1508.77       1549.39        18.09 o                         
   7   3   1        357.20        346.31         6.53 o                         
   8   3   1         45.50         37.42         1.76 o                         
   9   3   1        149.68        145.30         5.39 o                         
  10   3   1        564.49        542.95         8.50 o                         
  11   3   1        231.16        245.70         7.19 o                         
  12   3   1        243.64        193.55         7.52 o                         
  13   3   1       1219.96       1289.83        20.74 o                         
  14   3   1        152.48        163.70         9.75 o                         
  15   3   1        470.36        493.74        15.42 o                         
  16   3   1        350.71        340.18        18.76 o                         
  17   3   1        228.81        226.76        12.34 o                         
  18   3   1        213.14        225.05        28.87 o                         
 -17   4   1        133.87        123.69        13.53 o                         
 -16   4   1         12.69         10.23         3.20 o                         
 -15   4   1        134.69        147.94         8.07 o                         
 -14   4   1         84.08         86.84         5.82 o                         
 -13   4   1         96.48         93.88         5.83 o                         
 -12   4   1        235.47        212.37         8.10 o                         
 -11   4   1        142.37        127.06         6.24 o                         
 -10   4   1          1.08          1.88         2.40 o                         
  -9   4   1         32.89         28.87         2.88 o                         
  -8   4   1         89.59         84.96         4.56 o                         
  -7   4   1        250.12        250.44         7.44 o                         
  -6   4   1         25.92         20.37         1.93 o                         
  -5   4   1        666.48        656.53         9.57 o                         
  -4   4   1        217.62        212.64         3.42 o                         
  -3   4   1        133.08        159.92         3.32 o                         
  -2   4   1         90.57        108.57         3.40 o                         
  -1   4   1       2318.25       2350.17        11.76 o                         
   0   4   1          6.62          8.02         0.84 o                         
   1   4   1         81.50         88.52         2.36 o                         
   2   4   1         34.02         27.62         2.30 o                         
   3   4   1         78.14         76.82         2.82 o                         
   4   4   1        139.42        116.75         3.00 o                         
   5   4   1        710.58        705.10         8.50 o                         
   6   4   1        943.38        977.39         9.42 o                         
   7   4   1         44.06         36.04         2.12 o                         
   8   4   1        256.35        237.15         6.63 o                         
   9   4   1        302.24        291.19         7.71 o                         
  10   4   1         25.57         19.29         2.63 o                         
  11   4   1         32.83         28.14         3.24 o                         
  12   4   1        419.50        419.80        11.31 o                         
  13   4   1        548.88        571.61        13.61 o                         
  14   4   1        756.35        776.99        18.76 o                         
  15   4   1         62.29         52.14         5.60 o                         
  16   4   1        159.98        164.40        10.43 o                         
  17   4   1          0.23         -2.65         6.86 o                         
 -17   5   1          8.58         -2.83         7.63 o                         
 -16   5   1         46.41         39.91         6.43 o                         
 -15   5   1         86.78         90.69         6.84 o                         
 -14   5   1         46.13         40.12         4.60 o                         
 -13   5   1          0.00          1.75         2.59 o                         
 -12   5   1         57.80         52.57         4.83 o                         
 -11   5   1          6.31          4.56         2.49 o                         
 -10   5   1        453.98        435.95        11.32 o                         
  -9   5   1         29.36         24.85         3.20 o                         
  -8   5   1        211.50        205.07         7.00 o                         
  -7   5   1        224.93        227.17         6.57 o                         
  -6   5   1        404.40        403.53         7.44 o                         
  -5   5   1          3.74          0.62         0.65 o                         
  -4   5   1        663.27        639.53         7.46 o                         
  -3   5   1         37.88         37.11         1.78 o                         
  -2   5   1        708.80        670.93         7.02 o                         
  -1   5   1          7.22         13.18         1.38 o                         
   0   5   1       1626.55       1612.95        10.48 o                         
   1   5   1        290.03        301.54         3.90 o                         
   2   5   1        482.81        499.01         6.36 o                         
   3   5   1         98.66         93.20         3.43 o                         
   4   5   1        239.87        218.99         4.39 o                         
   5   5   1        313.57        294.52         5.17 o                         
   6   5   1        389.74        384.85         7.06 o                         
   7   5   1         33.91         37.98         2.89 o                         
   8   5   1        991.49       1019.65        15.30 o                         
   9   5   1        365.58        350.50         9.66 o                         
  10   5   1        209.06        197.12         7.57 o                         
  11   5   1          3.63          2.31         2.69 o                         
  12   5   1          2.54          1.00         2.64 o                         
  13   5   1          0.73          1.97         2.81 o                         
  14   5   1         10.13         12.81         3.53 o                         
  15   5   1         13.77          9.37         7.25 o                         
  16   5   1          5.93          9.05         7.42 o                         
  17   5   1         44.26         62.92        15.48 o                         
 -16   6   1         23.00         10.44         9.20 o                         
 -15   6   1          1.95          2.41         3.89 o                         
 -14   6   1         16.00         13.34         3.83 o                         
 -13   6   1         22.48         13.08         3.62 o                         
 -12   6   1        135.58        136.80         7.81 o                         
 -11   6   1        121.17        117.98         6.75 o                         
 -10   6   1         25.59         21.72         3.38 o                         
  -9   6   1         62.37         60.49         4.76 o                         
  -8   6   1          2.40          1.59         2.29 o                         
  -7   6   1        307.44        295.28         7.98 o                         
  -6   6   1         12.58         13.08         1.86 o                         
  -5   6   1          4.18          0.77         1.43 o                         
  -4   6   1          0.06         -1.45         1.45 o                         
  -3   6   1         43.39         42.92         2.21 o                         
  -2   6   1          8.20          6.83         1.29 o                         
  -1   6   1        198.39        204.85         4.60 o                         
   0   6   1          8.62         13.16         1.45 o                         
   1   6   1         65.71         63.57         2.66 o                         
   2   6   1        117.29        122.04         3.43 o                         
   3   6   1        465.52        495.64         6.69 o                         
   4   6   1        929.80        924.05         9.37 o                         
   5   6   1       1734.01       1743.19        15.03 o                         
   6   6   1        720.46        710.39        11.43 o                         
   7   6   1        274.61        270.04         8.00 o                         
   8   6   1          1.11          0.54         2.37 o                         
   9   6   1         29.49         28.63         3.43 o                         
  10   6   1         53.55         52.78         4.45 o                         
  11   6   1         51.71         45.39         4.68 o                         
  12   6   1         15.34         16.08         3.38 o                         
  13   6   1         31.51         32.31         4.84 o                         
  14   6   1          9.25          3.01         3.51 o                         
  15   6   1         24.12         13.15         5.98 o                         
 -14   7   1          0.00          1.15         4.53 o                         
 -13   7   1         75.28         80.11         6.91 o                         
 -12   7   1          6.12          2.30         3.13 o                         
 -11   7   1          4.65          1.72         4.02 o                         
 -10   7   1          7.21         12.94         3.28 o                         
  -9   7   1         40.38         41.77         4.18 o                         
  -8   7   1         15.46         17.58         2.87 o                         
  -7   7   1          7.49          5.10         1.91 o                         
  -6   7   1        120.33        111.35         4.98 o                         
  -5   7   1          2.87          0.35         1.64 o                         
  -4   7   1        996.99        985.01        12.45 o                         
  -3   7   1        181.57        167.62         4.95 o                         
  -2   7   1         11.90          9.70         1.71 o                         
  -1   7   1        200.99        214.96         6.29 o                         
   0   7   1        280.82        285.01         7.21 o                         
   1   7   1        441.52        435.46         8.35 o                         
   2   7   1        338.71        340.83         7.21 o                         
   3   7   1        168.14        165.42         5.65 o                         
   4   7   1         90.79         78.66         3.74 o                         
   5   7   1         49.14         39.16         2.87 o                         
   6   7   1        399.56        407.64         9.37 o                         
   7   7   1        139.39        141.83         5.83 o                         
   8   7   1         68.45         63.17         4.95 o                         
   9   7   1         39.35         41.36         4.23 o                         
  10   7   1          1.72          3.54         2.74 o                         
  11   7   1          3.60          6.31         3.25 o                         
  12   7   1         22.99         18.67         3.96 o                         
  13   7   1         13.29          8.04         3.62 o                         
  14   7   1         17.45          2.57        15.12 o                         
 -13   8   1          3.10          7.23        10.29 o                         
 -12   8   1          0.48          9.48         7.34 o                         
 -11   8   1         21.91         22.26         4.02 o                         
 -10   8   1          2.47         -2.64         4.86 o                         
  -9   8   1          8.14          5.24         3.30 o                         
  -8   8   1        161.72        160.87         8.08 o                         
  -7   8   1         16.24         12.67         4.46 o                         
  -6   8   1        165.10        178.41         8.38 o                         
  -5   8   1        253.52        248.92         8.86 o                         
  -4   8   1        103.81        106.30         5.40 o                         
  -3   8   1         24.73         27.00         3.09 o                         
  -2   8   1        136.65        137.20         5.59 o                         
  -1   8   1        118.87        130.61         5.23 o                         
   0   8   1         67.89         60.43         3.81 o                         
   1   8   1         69.55         65.28         3.78 o                         
   2   8   1         14.34         12.99         2.43 o                         
   3   8   1        559.39        577.06        11.86 o                         
   4   8   1        190.45        179.18         6.79 o                         
   5   8   1          3.46         -3.29         3.82 o                         
   6   8   1        135.71        154.21         7.90 o                         
   7   8   1          0.83         -1.59         2.98 o                         
   8   8   1         48.10         47.87         4.71 o                         
   9   8   1          1.38          0.82         3.29 o                         
  10   8   1          3.64          4.59         3.11 o                         
  11   8   1          1.18          4.81         3.13 o                         
  12   8   1          6.92          8.17         8.32 o                         
 -10   9   1         33.10         12.43         8.44 o                         
  -9   9   1          9.22          8.60         5.34 o                         
  -8   9   1        166.11        144.67         9.00 o                         
  -7   9   1          0.09          2.72         4.53 o                         
  -6   9   1        272.45        261.31        10.23 o                         
  -5   9   1         19.92         18.66         3.30 o                         
  -4   9   1        212.18        228.52         8.71 o                         
  -3   9   1         76.01         70.86         4.73 o                         
  -2   9   1          8.47          3.09         2.83 o                         
  -1   9   1          0.15          0.86         1.91 o                         
   0   9   1          3.87          3.30         2.36 o                         
   1   9   1          0.08          2.86         2.04 o                         
   2   9   1        197.52        213.07         8.07 o                         
   3   9   1         31.84         31.60         4.10 o                         
   4   9   1        208.12        230.54         9.45 o                         
   5   9   1         35.09         38.72         4.80 o                         
   6   9   1         19.59         20.20         4.01 o                         
   7   9   1         41.21         44.00         5.12 o                         
   8   9   1          0.83          4.52         3.26 o                         
   9   9   1          6.13          0.68         5.05 o                         
  10   9   1          5.71          0.91         7.76 o                         
  -7  10   1         84.37        136.42        23.01 o                         
  -6  10   1         20.39         24.90         8.50 o                         
  -5  10   1         33.56         27.03         6.69 o                         
  -4  10   1        109.11        120.08         8.89 o                         
  -3  10   1          3.50          2.35         3.88 o                         
  -2  10   1         47.88         47.35         4.79 o                         
  -1  10   1         34.88         39.08         4.09 o                         
   0  10   1          5.57          7.32         4.27 o                         
   1  10   1          0.01         -1.35         2.78 o                         
   2  10   1          7.39          2.49         4.97 o                         
   3  10   1          0.35          2.23         3.61 o                         
   4  10   1          1.60         -5.20         5.20 o                         
   5  10   1          3.71         -4.13         6.53 o                         
   6  10   1          4.06          4.67         5.60 o                         
 -18   0   2        105.01        106.67        16.16 o                         
 -17   0   2        213.90        240.22        21.75 o                         
 -16   0   2        103.85        118.39        10.51 o                         
 -15   0   2         64.82         69.31         7.33 o                         
 -14   0   2        589.43        564.00        20.18 o                         
 -13   0   2       1989.66       1969.58        30.86 o                         
 -12   0   2       1123.30       1119.35        18.71 o                         
 -11   0   2         38.47         41.67         3.85 o                         
 -10   0   2        287.24        281.88         8.64 o                         
  -9   0   2         34.23         34.70         3.41 o                         
  -8   0   2       2155.41       2187.07        26.96 o                         
  -7   0   2       1220.23       1143.15        10.85 o                         
  -6   0   2          8.82          7.36         1.11 o                         
  -5   0   2         10.31         20.10         1.64 o                         
  -4   0   2       2295.56       2214.08        16.84 o                         
  -3   0   2          1.34          0.65         0.78 o                         
  -2   0   2       2329.06       2035.73        17.01 o                         
  -1   0   2       5552.63       5271.35        60.33 o                         
   0   0   2       1193.82       1241.28        19.82 o                         
   1   0   2          4.82          5.66         1.27 o                         
   2   0   2         11.13          5.14         1.02 o                         
   3   0   2       4241.93       4311.54        23.30 o                         
   4   0   2        239.79        232.89         6.40 o                         
   5   0   2          0.00          2.97         1.20 o                         
   6   0   2       3214.94       3574.88        48.09 o                         
   7   0   2          0.71          3.23         0.92 o                         
   8   0   2       2592.12       2589.06        25.10 o                         
   9   0   2       1205.41       1169.36        14.34 o                         
  10   0   2        360.23        344.63         7.56 o                         
  11   0   2          4.37          2.20         1.44 o                         
  12   0   2         18.91         13.49         2.43 o                         
  13   0   2         26.25         18.33         2.92 o                         
  14   0   2         32.72         31.04         4.48 o                         
  15   0   2         49.35         58.40         6.64 o                         
  16   0   2         49.57         49.79        15.48 o                         
  17   0   2          3.24         -1.10         7.30 o                         
  18   0   2         86.99        123.03        16.91 o                         
 -18   1   2         31.38         35.52         6.65 o                         
 -17   1   2         50.01         43.16         6.13 o                         
 -16   1   2         20.32          5.66         3.80 o                         
 -15   1   2         92.18         99.56         6.34 o                         
 -14   1   2        115.08        131.15         6.14 o                         
 -13   1   2        281.28        278.14         7.81 o                         
 -12   1   2        258.56        253.41         7.17 o                         
 -11   1   2        146.59        133.39         4.22 o                         
 -10   1   2       2870.06       2783.58        18.50 o                         
  -9   1   2        130.88        138.78         4.00 o                         
  -8   1   2          5.64          0.23         0.84 o                         
  -7   1   2          2.78          1.30         0.51 o                         
  -6   1   2          7.27          5.94         1.13 o                         
  -5   1   2       1720.32       1717.13         9.44 o                         
  -4   1   2        344.15        342.64         3.72 o                         
  -3   1   2       2126.86       2035.44         7.84 o                         
  -2   1   2       2615.53       2629.84         8.96 o                         
  -1   1   2       5434.89       5211.45        19.67 o                         
   0   1   2      11334.27      10673.26        41.91 o                         
   1   1   2        248.51        332.58         7.86 o                         
   2   1   2         66.12         71.87         1.84 o                         
   3   1   2       1638.96       1639.85         8.20 o                         
   4   1   2       5614.19       5646.81        46.91 o                         
   5   1   2        873.43        901.95         6.35 o                         
   6   1   2          1.55          3.33         0.96 o                         
   7   1   2        188.58        196.57         3.54 o                         
   8   1   2         88.90         87.36         4.07 o                         
   9   1   2        795.20        835.40        10.21 o                         
  10   1   2         21.35         19.58         1.65 o                         
  11   1   2         39.80         39.16         2.90 o                         
  12   1   2         42.42         47.98         3.39 o                         
  13   1   2        276.16        263.72         7.09 o                         
  14   1   2          7.98          5.31         2.67 o                         
  15   1   2          3.63          3.92         5.16 o                         
  16   1   2          1.95         -2.78         3.26 o                         
  17   1   2          3.24          3.89         5.49 o                         
  18   1   2        136.99        151.86        35.92 o                         
  19   1   2          1.64          9.83        10.56 o                         
 -19   2   2          7.63          6.75        21.86 o                         
 -18   2   2          2.00         -4.46         5.60 o                         
 -17   2   2          1.25          1.89         3.89 o                         
 -16   2   2        184.33        198.72        10.93 o                         
 -15   2   2          0.87          3.26         5.75 o                         
 -14   2   2         35.74         42.13         4.33 o                         
 -13   2   2        356.51        357.68        10.98 o                         
 -12   2   2          0.19          0.16         2.05 o                         
 -11   2   2        540.06        551.57        10.52 o                         
 -10   2   2       1657.11       1682.24        18.46 o                         
  -9   2   2        369.43        385.34         7.79 o                         
  -8   2   2        698.92        707.68         9.74 o                         
  -7   2   2        167.03        177.99         4.87 o                         
  -6   2   2       4128.10       4293.67        32.43 o                         
  -5   2   2       1675.88       1691.23        10.97 o                         
  -4   2   2        300.06        302.75         3.51 o                         
  -3   2   2       4290.93       4248.99        17.25 o                         
  -2   2   2        277.94        250.37         2.75 o                         
  -1   2   2       1456.98       1455.41         6.92 o                         
   0   2   2       8400.87       8145.27        15.87 o                         
   1   2   2       4294.34       4268.16        11.25 o                         
   2   2   2       4857.75       5033.64        16.33 o                         
   3   2   2         91.86         85.43         2.56 o                         
   4   2   2         72.49         71.32         2.44 o                         
   5   2   2         55.01         69.01         2.50 o                         
   6   2   2        305.94        357.07         5.45 o                         
   7   2   2        230.40        203.94         5.10 o                         
   8   2   2         23.94         26.37         1.59 o                         
   9   2   2        224.16        221.81         3.75 o                         
  10   2   2         46.25         45.78         2.80 o                         
  11   2   2       1677.29       1710.79        16.41 o                         
  12   2   2        147.33        152.87         7.28 o                         
  13   2   2         41.00         45.58         5.01 o                         
  14   2   2         13.71          9.39         3.03 o                         
  15   2   2          5.46          0.11         2.91 o                         
  16   2   2          1.45          3.78         4.12 o                         
  17   2   2         16.46         13.83         5.44 o                         
  18   2   2          9.82         39.93        13.61 o                         
 -18   3   2          9.03         21.09        13.18 o                         
 -17   3   2          2.23         -2.33         3.31 o                         
 -16   3   2          0.42         -6.56         7.60 o                         
 -15   3   2         31.21         25.94         4.53 o                         
 -14   3   2        118.68        106.73         6.62 o                         
 -13   3   2          0.03         -2.47         2.47 o                         
 -12   3   2         64.66         65.01         4.43 o                         
 -11   3   2         11.99         10.32         2.11 o                         
 -10   3   2          1.33         -0.67         1.90 o                         
  -9   3   2        378.24        380.85         8.93 o                         
  -8   3   2        192.40        208.05         4.79 o                         
  -7   3   2        112.98        152.58         3.91 o                         
  -6   3   2        347.95        371.24         5.99 o                         
  -5   3   2       1521.05       1537.66        10.52 o                         
  -4   3   2       1810.41       1814.38         8.89 o                         
  -3   3   2        390.56        402.85         5.11 o                         
  -2   3   2        604.38        577.25         5.97 o                         
  -1   3   2       1232.97       1275.27        10.15 o                         
   0   3   2          1.77          2.85         0.71 o                         
   1   3   2        147.11        145.16         2.85 o                         
   2   3   2       2547.57       2622.66        13.02 o                         
   3   3   2        336.80        338.09         5.18 o                         
   4   3   2         74.78         74.42         2.15 o                         
   5   3   2         42.56         36.31         2.19 o                         
   6   3   2        578.18        564.85         6.51 o                         
   7   3   2        187.61        181.61         3.54 o                         
   8   3   2         73.05         80.22         2.43 o                         
   9   3   2         11.39          8.13         1.92 o                         
  10   3   2          1.38          2.18         1.80 o                         
  11   3   2        233.13        208.28         7.96 o                         
  12   3   2        272.82        240.96         8.83 o                         
  13   3   2         80.79         67.21         5.51 o                         
  14   3   2        179.66        181.33         9.29 o                         
  15   3   2        219.71        218.54        10.59 o                         
  16   3   2        117.38        135.86         9.42 o                         
  17   3   2         89.75         94.55         9.60 o                         
  18   3   2          0.18          4.41         8.82 o                         
 -17   4   2         14.18          8.38         5.93 o                         
 -16   4   2        305.00        339.48        18.16 o                         
 -15   4   2         20.40         18.34         3.99 o                         
 -14   4   2          2.62          0.02         2.56 o                         
 -13   4   2          3.16          4.21         4.12 o                         
 -12   4   2          5.77          2.90         2.37 o                         
 -11   4   2         12.82         11.16         2.37 o                         
 -10   4   2         88.74         85.66         4.75 o                         
  -9   4   2          0.09         -0.35         2.22 o                         
  -8   4   2        206.94        206.94         7.99 o                         
  -7   4   2         83.40         89.50         4.23 o                         
  -6   4   2        461.87        478.89         5.66 o                         
  -5   4   2          9.65          9.82         1.32 o                         
  -4   4   2        365.00        381.96         5.82 o                         
  -3   4   2       1893.98       2042.35        13.72 o                         
  -2   4   2        462.84        507.34         6.28 o                         
  -1   4   2         38.26         28.15         1.83 o                         
   0   4   2       1502.06       1600.86        13.81 o                         
   1   4   2        588.43        643.15         7.43 o                         
   2   4   2       2006.00       1991.24        11.93 o                         
   3   4   2       1925.45       1930.91        12.38 o                         
   4   4   2         20.07         26.17         1.34 o                         
   5   4   2        338.79        330.07         6.98 o                         
   6   4   2        367.99        375.59         5.53 o                         
   7   4   2        399.16        384.86         6.66 o                         
   8   4   2         17.00         17.35         2.63 o                         
   9   4   2        281.37        264.99         7.21 o                         
  10   4   2          2.72          2.46         2.31 o                         
  11   4   2        327.64        334.22        10.35 o                         
  12   4   2       1175.15       1169.26        21.57 o                         
  13   4   2        140.04        164.39         9.44 o                         
  14   4   2         21.97         26.51         4.40 o                         
  15   4   2          7.41          4.04         2.74 o                         
  16   4   2        186.63        175.49        10.06 o                         
  17   4   2        149.38        202.95        17.07 o                         
 -16   5   2         13.16         11.44         4.07 o                         
 -15   5   2        177.35        191.38        10.12 o                         
 -14   5   2         17.62         12.53         3.80 o                         
 -13   5   2        104.29        116.52         7.28 o                         
 -12   5   2         32.11         25.82         3.53 o                         
 -11   5   2        801.41        765.54        15.56 o                         
 -10   5   2         37.82         34.20         3.75 o                         
  -9   5   2         62.47         59.02         4.44 o                         
  -8   5   2         19.84         21.57         2.89 o                         
  -7   5   2          7.27          8.68         1.75 o                         
  -6   5   2         38.33         36.47         2.21 o                         
  -5   5   2        159.88        153.08         4.20 o                         
  -4   5   2         33.83         37.16         2.17 o                         
  -3   5   2          0.71          1.56         1.12 o                         
  -2   5   2        259.72        276.45         5.26 o                         
  -1   5   2         20.49         13.93         1.59 o                         
   0   5   2        707.30        764.88         6.71 o                         
   1   5   2         85.05         92.37         3.13 o                         
   2   5   2       1208.77       1182.06        11.16 o                         
   3   5   2        350.05        351.15         6.14 o                         
   4   5   2        433.98        437.36         6.19 o                         
   5   5   2       1115.18       1088.99         9.32 o                         
   6   5   2        171.53        159.69         5.60 o                         
   7   5   2        174.34        156.06         6.04 o                         
   8   5   2       1082.19       1073.65        15.84 o                         
   9   5   2       1919.17       1898.26        23.35 o                         
  10   5   2        135.51        142.92         8.49 o                         
  11   5   2          5.47          3.54         2.66 o                         
  12   5   2         48.59         45.54         5.16 o                         
  13   5   2        482.61        504.02        15.92 o                         
  14   5   2          2.14          0.65         2.81 o                         
  15   5   2          0.54         -0.09         2.73 o                         
  16   5   2         14.93         16.32         5.12 o                         
 -16   6   2          6.74         -4.85         9.06 o                         
 -15   6   2          6.14          3.54         3.84 o                         
 -14   6   2         60.01         44.61         5.27 o                         
 -13   6   2         13.31         16.54         3.81 o                         
 -12   6   2         35.13         30.54         4.28 o                         
 -11   6   2          0.00         -0.47         2.70 o                         
 -10   6   2         80.77         81.07         5.47 o                         
  -9   6   2         98.96         89.68         5.32 o                         
  -8   6   2        632.38        615.75        12.81 o                         
  -7   6   2        157.67        155.90         6.02 o                         
  -6   6   2        311.92        334.00         8.10 o                         
  -5   6   2        158.93        156.16         4.67 o                         
  -4   6   2        158.55        155.53         4.15 o                         
  -3   6   2         38.71         35.79         2.20 o                         
  -2   6   2          4.16          3.38         1.28 o                         
  -1   6   2          1.13          1.76         1.25 o                         
   0   6   2        162.22        154.90         4.05 o                         
   1   6   2        324.16        320.99         6.67 o                         
   2   6   2         64.07         53.58         2.84 o                         
   3   6   2        623.47        594.89         8.36 o                         
   4   6   2         62.33         57.81         2.81 o                         
   5   6   2        281.51        260.50         6.91 o                         
   6   6   2         23.92         17.84         2.34 o                         
   7   6   2          0.34          1.40         2.09 o                         
   8   6   2          4.40          4.87         2.79 o                         
   9   6   2         62.31         66.23         5.33 o                         
  10   6   2          4.73          1.63         3.75 o                         
  11   6   2         44.38         40.99         4.68 o                         
  12   6   2          6.08          4.08         3.45 o                         
  13   6   2          9.22          0.12         3.34 o                         
  14   6   2        105.42        114.44         8.45 o                         
  15   6   2         70.43         81.82        12.77 o                         
 -14   7   2         14.85         19.80         5.96 o                         
 -13   7   2        169.17        168.43         9.31 o                         
 -12   7   2          0.23          6.54         3.28 o                         
 -11   7   2         25.29         29.97         4.27 o                         
 -10   7   2         92.39         92.24         6.18 o                         
  -9   7   2         22.00         17.41         3.61 o                         
  -8   7   2        137.74        139.20         6.29 o                         
  -7   7   2          0.12         -1.96         1.96 o                         
  -6   7   2          0.91          1.45         2.07 o                         
  -5   7   2         40.58         29.91         2.57 o                         
  -4   7   2         35.32         30.48         2.58 o                         
  -3   7   2         89.20         76.90         3.64 o                         
  -2   7   2         10.10          5.79         1.67 o                         
  -1   7   2        240.39        239.93         6.11 o                         
   0   7   2        749.19        715.97        11.79 o                         
   1   7   2       1557.75       1535.15        16.44 o                         
   2   7   2         40.81         42.71         2.80 o                         
   3   7   2         71.80         79.07         4.04 o                         
   4   7   2          4.73          2.31         1.74 o                         
   5   7   2        220.73        201.49         6.80 o                         
   6   7   2        194.58        194.72         7.75 o                         
   7   7   2         32.53         33.29         3.84 o                         
   8   7   2        200.76        207.43         8.83 o                         
   9   7   2          4.44          1.00         2.92 o                         
  10   7   2          8.09         10.57         3.71 o                         
  11   7   2          8.90          7.38         3.52 o                         
  12   7   2          1.51         -1.99         3.06 o                         
  13   7   2        126.27        131.91        10.00 o                         
 -12   8   2         32.43         47.12         7.26 o                         
 -11   8   2          7.19          9.21         3.37 o                         
 -10   8   2         18.74         12.40         3.36 o                         
  -9   8   2          3.39          4.21         2.59 o                         
  -8   8   2         27.74         29.21         4.02 o                         
  -7   8   2         37.01         42.74         4.63 o                         
  -6   8   2        345.61        357.09        10.80 o                         
  -5   8   2        850.72        879.14        15.69 o                         
  -4   8   2        287.52        280.99         8.47 o                         
  -3   8   2        544.26        542.78        11.60 o                         
  -2   8   2        351.10        367.69         9.44 o                         
  -1   8   2          0.02         -0.24         1.99 o                         
   0   8   2        437.08        393.16         9.16 o                         
   1   8   2        466.42        464.80         9.93 o                         
   2   8   2        191.89        188.21         6.87 o                         
   3   8   2        108.49        112.20         5.72 o                         
   4   8   2          8.94          9.81         2.75 o                         
   5   8   2        372.78        380.67        11.30 o                         
   6   8   2         31.69         30.85         5.33 o                         
   7   8   2          0.04          1.21         2.64 o                         
   8   8   2          3.40          2.85         2.66 o                         
   9   8   2         20.47         19.22         3.70 o                         
  10   8   2          1.95          2.62         3.56 o                         
  11   8   2          1.52          3.28         7.13 o                         
  12   8   2          0.55         -0.68         7.70 o                         
  -9   9   2         25.50         44.35         9.34 o                         
  -8   9   2        488.10        532.89        16.60 o                         
  -7   9   2         18.09         20.08         3.70 o                         
  -6   9   2        363.84        391.02        12.19 o                         
  -5   9   2        104.77        111.86         7.25 o                         
  -4   9   2        298.20        306.92        10.63 o                         
  -3   9   2         31.58         32.29         3.77 o                         
  -2   9   2          1.15          1.86         2.21 o                         
  -1   9   2          3.82          0.49         2.73 o                         
   0   9   2          6.43          9.80         3.42 o                         
   1   9   2        110.93        112.27         6.01 o                         
   2   9   2         16.52         14.38         3.10 o                         
   3   9   2        254.48        238.83         9.59 o                         
   4   9   2         17.83         15.20         3.66 o                         
   5   9   2         53.56         45.57         4.97 o                         
   6   9   2         36.09         37.63         4.94 o                         
   7   9   2         26.90         20.85         5.09 o                         
   8   9   2         27.21         28.91         4.43 o                         
   9   9   2         12.24         16.26         9.11 o                         
  -6  10   2          3.30          2.94         2.80 o                         
  -5  10   2         26.45         15.30         4.41 o                         
  -4  10   2         51.34         71.23         7.53 o                         
  -3  10   2         14.64         21.35         4.75 o                         
  -2  10   2         24.17         22.77         3.86 o                         
  -1  10   2         55.27         44.42         4.60 o                         
   0  10   2         62.09         63.57         5.29 o                         
   1  10   2          2.08          0.78         2.97 o                         
   2  10   2          0.40          3.73         4.97 o                         
   3  10   2          0.79          1.18         4.48 o                         
   4  10   2         90.67        113.37        10.38 o                         
   5  10   2         46.29         48.99         8.06 o                         
   6  10   2          0.00         -0.80        17.47 o                         
 -18   1   3         75.03         71.96         7.76 o                         
 -17   1   3          0.19          5.89         3.68 o                         
 -16   1   3        150.33        137.77         7.60 o                         
 -15   1   3         83.23         89.13         6.03 o                         
 -14   1   3          3.79          4.02         2.28 o                         
 -13   1   3        118.76        115.70         5.09 o                         
 -12   1   3         23.86         23.85         2.60 o                         
 -11   1   3        110.97         92.26         4.24 o                         
 -10   1   3       1248.27       1234.77        14.43 o                         
  -9   1   3        267.36        273.50         5.27 o                         
  -8   1   3        477.74        480.42         5.84 o                         
  -7   1   3         67.77         76.40         2.51 o                         
  -6   1   3       1831.83       1872.77        10.29 o                         
  -5   1   3        880.02        797.51         6.73 o                         
  -4   1   3        827.95        913.79         6.24 o                         
  -3   1   3       3718.67       3522.20        17.21 o                         
  -2   1   3        227.26        232.82         2.78 o                         
  -1   1   3       4465.37       4276.72        14.42 o                         
   0   1   3       2911.56       2913.98        10.81 o                         
   1   1   3       1543.85       1698.31         8.81 o                         
   2   1   3        172.01        124.95         2.07 o                         
   3   1   3       5113.19       5093.30        27.58 o                         
   4   1   3       3132.02       3009.29        11.82 o                         
   5   1   3        681.81        668.50         6.17 o                         
   6   1   3        144.16        147.64         2.98 o                         
   7   1   3       1695.19       1865.87        11.81 o                         
   8   1   3        308.80        327.01         7.54 o                         
   9   1   3        175.67        174.60         4.21 o                         
  10   1   3         93.47        102.11         3.30 o                         
  11   1   3        269.52        269.09         5.97 o                         
  12   1   3        501.99        478.35         9.69 o                         
  13   1   3          0.38          2.64         1.86 o                         
  14   1   3         29.08         29.41         3.49 o                         
  15   1   3         81.38         76.55         5.99 o                         
  16   1   3          9.56          7.88         7.20 o                         
  17   1   3        161.93        170.52        13.81 o                         
  18   1   3          7.27          7.69        15.53 o                         
  19   1   3        103.07        108.31        25.82 o                         
 -19   2   3          0.36         29.99        15.38 o                         
 -18   2   3         39.42         32.05         7.15 o                         
 -17   2   3         75.44         78.96         8.48 o                         
 -16   2   3         12.97         15.51         4.09 o                         
 -15   2   3          3.23          0.02         2.56 o                         
 -14   2   3          2.93          2.74         2.45 o                         
 -13   2   3         10.89          6.67         2.19 o                         
 -12   2   3          0.53         -0.57         1.99 o                         
 -11   2   3         96.80         94.23         4.40 o                         
 -10   2   3        778.58        763.89        11.99 o                         
  -9   2   3        165.37        153.07         4.97 o                         
  -8   2   3         25.07         35.13         2.37 o                         
  -7   2   3          0.07          0.10         1.20 o                         
  -6   2   3        965.81       1012.99        10.45 o                         
  -5   2   3         43.46         44.46         2.07 o                         
  -4   2   3        507.72        508.19         5.82 o                         
  -3   2   3          4.65          2.48         0.73 o                         
  -2   2   3       1550.96       1506.00         8.36 o                         
  -1   2   3        162.44        175.25         2.85 o                         
   0   2   3       5254.40       4902.71        20.11 o                         
   1   2   3       3362.79       3202.77        12.14 o                         
   2   2   3          2.33          1.20         0.76 o                         
   3   2   3       3970.98       4207.41        27.17 o                         
   4   2   3        374.14        421.51         7.67 o                         
   5   2   3        203.80        216.58         4.82 o                         
   6   2   3        619.73        612.41         6.48 o                         
   7   2   3        580.31        570.86         6.49 o                         
   8   2   3        249.82        259.37         4.00 o                         
   9   2   3          1.07          2.19         0.64 o                         
  10   2   3         56.38         51.65         2.12 o                         
  11   2   3          1.59         -1.78         1.88 o                         
  12   2   3         59.65         46.13         3.57 o                         
  13   2   3        109.64        132.53         5.91 o                         
  14   2   3          2.70          5.31         2.58 o                         
  15   2   3         35.73         30.62         5.12 o                         
  16   2   3         32.68         33.02         5.32 o                         
  17   2   3         85.59         83.83         8.99 o                         
 -18   3   3          4.29         17.14         8.35 o                         
 -17   3   3         39.27         48.13         6.38 o                         
 -16   3   3         24.41         33.36         5.51 o                         
 -15   3   3         17.69         38.84         5.25 o                         
 -14   3   3         77.43         70.28         5.69 o                         
 -13   3   3         19.29         13.35         2.91 o                         
 -12   3   3         41.96        106.69         5.49 o                         
 -11   3   3         57.41         51.85         3.57 o                         
 -10   3   3          1.37         -1.77         1.77 o                         
  -9   3   3        350.60        337.63         7.42 o                         
  -8   3   3        258.33        264.94         6.60 o                         
  -7   3   3       1582.18       1581.66        13.94 o                         
  -6   3   3       1146.34       1210.82        15.50 o                         
  -5   3   3       1534.65       1566.80        13.91 o                         
  -4   3   3        243.72        209.64         4.52 o                         
  -3   3   3        974.02       1017.44         7.73 o                         
  -2   3   3       3012.10       3132.91        13.47 o                         
  -1   3   3       3820.18       4009.05        17.80 o                         
   0   3   3        736.26        786.67         8.02 o                         
   1   3   3        533.55        499.21         5.37 o                         
   2   3   3         13.32         17.56         1.35 o                         
   3   3   3        495.45        422.92         6.20 o                         
   4   3   3         37.47         28.63         1.53 o                         
   5   3   3       1484.82       1489.20        12.44 o                         
   6   3   3        256.52        246.10         5.22 o                         
   7   3   3        832.63        777.43         9.10 o                         
   8   3   3          0.09         -1.30         1.30 o                         
   9   3   3         28.93         49.12         2.73 o                         
  10   3   3        311.25        308.24         8.04 o                         
  11   3   3         35.83         31.85         3.08 o                         
  12   3   3        209.40        234.70         8.25 o                         
  13   3   3         18.86         15.50         3.51 o                         
  14   3   3        127.41        139.52         8.26 o                         
  15   3   3        139.10        141.03        11.77 o                         
  16   3   3        438.67        485.47        20.16 o                         
  17   3   3         56.79         47.72         8.65 o                         
  18   3   3         13.42         46.62        17.46 o                         
 -17   4   3        197.03        251.61        19.27 o                         
 -16   4   3          4.50          4.30         5.89 o                         
 -15   4   3        145.13        141.24         8.10 o                         
 -14   4   3         13.64          7.28         4.55 o                         
 -13   4   3          0.04          2.59         2.64 o                         
 -12   4   3          1.21         -2.32         2.32 o                         
 -11   4   3         90.48         85.69         5.11 o                         
 -10   4   3         38.61         44.60         3.82 o                         
  -9   4   3        333.30        340.76         9.86 o                         
  -8   4   3         94.91         99.56         5.26 o                         
  -7   4   3         42.98         50.54         3.69 o                         
  -6   4   3        971.13       1016.07        10.71 o                         
  -5   4   3        813.24        820.17         8.91 o                         
  -4   4   3        550.77        611.08         8.21 o                         
  -3   4   3        297.44        345.73         6.63 o                         
  -2   4   3        543.14        522.48         7.69 o                         
  -1   4   3        105.59         93.16         3.36 o                         
   0   4   3       1026.42       1085.96         8.46 o                         
   1   4   3        937.90        900.80         8.92 o                         
   2   4   3         25.93         21.03         1.43 o                         
   3   4   3       1421.61       1479.48        11.63 o                         
   4   4   3         50.23         48.24         2.30 o                         
   5   4   3        372.14        367.37         4.30 o                         
   6   4   3          5.20          1.37         1.16 o                         
   7   4   3        824.02        860.02        10.52 o                         
   8   4   3         81.72         72.26         3.51 o                         
   9   4   3         13.07         10.50         1.98 o                         
  10   4   3        347.69        325.04         9.30 o                         
  11   4   3        366.96        401.40        11.78 o                         
  12   4   3         12.31         10.94         3.30 o                         
  13   4   3        197.06        215.65        10.01 o                         
  14   4   3         38.74         42.23         4.84 o                         
  15   4   3         53.68         57.13         6.49 o                         
  16   4   3         65.86         79.30         7.69 o                         
  17   4   3         18.80         14.95         7.02 o                         
 -16   5   3         44.23         64.65        10.00 o                         
 -15   5   3         34.65         17.01         4.25 o                         
 -14   5   3         18.68          0.73         6.54 o                         
 -13   5   3         22.04         23.23         4.95 o                         
 -12   5   3        264.91        268.94        10.48 o                         
 -11   5   3          9.83          7.22         2.68 o                         
 -10   5   3        138.78        148.07         7.01 o                         
  -9   5   3        262.77        256.53         8.91 o                         
  -8   5   3         41.68         35.49         3.77 o                         
  -7   5   3         61.13         69.57         4.44 o                         
  -6   5   3          2.48          1.48         1.58 o                         
  -5   5   3        230.12        255.23         5.72 o                         
  -4   5   3         44.50         42.72         2.64 o                         
  -3   5   3         20.87         19.20         1.72 o                         
  -2   5   3         32.06         34.10         2.20 o                         
  -1   5   3        289.22        337.45         5.60 o                         
   0   5   3          0.20          0.78         0.75 o                         
   1   5   3        125.75        148.35         4.69 o                         
   2   5   3          1.26          2.45         1.20 o                         
   3   5   3        136.20        139.53         3.84 o                         
   4   5   3         13.73         22.15         1.80 o                         
   5   5   3         69.76         73.20         2.70 o                         
   6   5   3        572.91        562.38         9.17 o                         
   7   5   3        662.82        649.38        12.63 o                         
   8   5   3        977.11        980.25        15.85 o                         
   9   5   3         27.65         27.82         3.31 o                         
  10   5   3          3.62          2.30         2.35 o                         
  11   5   3         12.71         10.91         3.09 o                         
  12   5   3         58.39         55.53         6.07 o                         
  13   5   3         31.86         23.39         5.03 o                         
  14   5   3        571.85        630.30        19.90 o                         
  15   5   3        133.70        147.48         9.34 o                         
  16   5   3          2.38          1.51         3.00 o                         
 -15   6   3        143.53        144.85        11.14 o                         
 -14   6   3        151.23        153.20         8.92 o                         
 -13   6   3          5.64          4.30         2.82 o                         
 -12   6   3         62.30         55.51         5.03 o                         
 -11   6   3         53.06         48.33         4.77 o                         
 -10   6   3         36.72         37.37         4.02 o                         
  -9   6   3        105.58        105.90         5.80 o                         
  -8   6   3         89.56         70.44         4.86 o                         
  -7   6   3          7.78          2.33         1.99 o                         
  -6   6   3         56.66         54.45         3.59 o                         
  -5   6   3        467.29        468.77         7.73 o                         
  -4   6   3        327.64        343.28         6.61 o                         
  -3   6   3         43.83         48.59         2.54 o                         
  -2   6   3        108.29        104.65         3.63 o                         
  -1   6   3          4.40          3.75         1.32 o                         
   0   6   3        131.94        145.26         4.72 o                         
   1   6   3        249.14        236.72         6.20 o                         
   2   6   3        146.04        147.72         4.75 o                         
   3   6   3        764.41        790.85        10.16 o                         
   4   6   3        711.27        712.04        10.54 o                         
   5   6   3       1914.73       1937.67        18.03 o                         
   6   6   3        368.64        377.77         9.13 o                         
   7   6   3        184.47        180.58         7.34 o                         
   8   6   3        548.49        555.18        13.92 o                         
   9   6   3        352.18        350.25        12.63 o                         
  10   6   3        171.74        172.07         9.28 o                         
  11   6   3          0.35          0.68         3.21 o                         
  12   6   3         51.14         61.75         6.11 o                         
  13   6   3         29.63         38.19         5.34 o                         
  14   6   3        138.86        168.87        10.37 o                         
  15   6   3          8.60         28.16         9.58 o                         
 -14   7   3          2.58          3.06         4.02 o                         
 -13   7   3          6.56          5.96         3.95 o                         
 -12   7   3         68.82         72.19         6.28 o                         
 -11   7   3         64.11         79.14         6.88 o                         
 -10   7   3         99.39        107.14         6.30 o                         
  -9   7   3         54.39         56.23         4.42 o                         
  -8   7   3         35.22         30.97         3.18 o                         
  -7   7   3        156.42        168.76         6.48 o                         
  -6   7   3        287.97        287.19         7.69 o                         
  -5   7   3          0.03          1.58         1.87 o                         
  -4   7   3        231.52        219.11         6.01 o                         
  -3   7   3        278.86        262.39         6.77 o                         
  -2   7   3         22.32         17.04         2.08 o                         
  -1   7   3        764.42        744.54        10.92 o                         
   0   7   3        527.22        522.71         8.86 o                         
   1   7   3          1.96          0.04         1.29 o                         
   2   7   3        136.16        129.24         5.04 o                         
   3   7   3         62.97         58.96         3.62 o                         
   4   7   3          0.00          0.79         1.85 o                         
   5   7   3        149.97        139.04         6.58 o                         
   6   7   3         48.92         45.45         4.05 o                         
   7   7   3          6.77          6.55         2.65 o                         
   8   7   3        221.06        261.92         9.86 o                         
   9   7   3        190.22        198.66         9.57 o                         
  10   7   3        262.39        269.96        11.40 o                         
  11   7   3          1.59          0.31         2.79 o                         
  12   7   3        114.74        120.46         8.64 o                         
  13   7   3          0.07         16.38         5.44 o                         
 -12   8   3          3.20          8.44         4.77 o                         
 -11   8   3          2.85         11.08         3.78 o                         
 -10   8   3          2.78          0.70         4.06 o                         
  -9   8   3         39.44         40.18         4.24 o                         
  -8   8   3          0.18          3.95         2.33 o                         
  -7   8   3         56.75         54.25         4.30 o                         
  -6   8   3        321.85        332.76         9.97 o                         
  -5   8   3          0.94          1.33         2.57 o                         
  -4   8   3        298.31        293.00         9.19 o                         
  -3   8   3        313.39        307.09         8.62 o                         
  -2   8   3         57.86         52.32         3.69 o                         
  -1   8   3         23.39         16.55         2.55 o                         
   0   8   3         51.85         42.85         3.43 o                         
   1   8   3         68.03         60.61         4.22 o                         
   2   8   3         62.65         55.35         4.27 o                         
   3   8   3          0.02         -2.50         2.50 o                         
   4   8   3         33.32         31.14         3.75 o                         
   5   8   3        295.67        292.03        10.69 o                         
   6   8   3         30.16         28.56         3.70 o                         
   7   8   3         14.58         12.19         3.15 o                         
   8   8   3         13.60         13.06         2.97 o                         
   9   8   3         36.08         43.13         4.83 o                         
  10   8   3          0.10          2.64         2.69 o                         
  11   8   3         49.46         66.94        13.93 o                         
  12   8   3          4.64         10.29        10.17 o                         
  -9   9   3        170.43        166.84        15.70 o                         
  -8   9   3        156.98        166.67         9.97 o                         
  -7   9   3          6.28          9.26         3.69 o                         
  -6   9   3        189.61        196.32         8.76 o                         
  -5   9   3          8.91          6.40         2.82 o                         
  -4   9   3         53.62         54.93         4.89 o                         
  -3   9   3        236.81        242.70         9.13 o                         
  -2   9   3          0.85         -2.32         2.32 o                         
  -1   9   3         22.86         16.42         2.89 o                         
   0   9   3          0.37         -0.18         2.36 o                         
   1   9   3        106.44        106.41         5.69 o                         
   2   9   3        261.51        250.34         9.50 o                         
   3   9   3         26.08         31.94         4.12 o                         
   4   9   3         67.54         61.64         5.38 o                         
   5   9   3        113.03        117.27         7.47 o                         
   6   9   3          2.41          3.33         5.02 o                         
   7   9   3        111.95        126.46         8.49 o                         
   8   9   3         34.97         21.82         7.15 o                         
   9   9   3         24.02         -9.60        12.80 o                         
  -6  10   3          4.71         57.32        18.92 o                         
  -5  10   3          9.06         22.96         6.03 o                         
  -4  10   3         44.45         34.14        10.39 o                         
  -3  10   3          2.49          2.11         3.96 o                         
  -2  10   3          3.65          2.64         4.83 o                         
  -1  10   3          1.06         -1.55         2.94 o                         
   0  10   3         89.68         76.02         7.23 o                         
   1  10   3         39.83         40.22         5.29 o                         
   2  10   3         33.57         25.53         6.67 o                         
   3  10   3         36.80         23.99         8.27 o                         
   4  10   3         14.25          6.16         5.00 o                         
   5  10   3          3.91         -3.38         6.06 o                         
 -18   0   4          3.21          4.62         9.32 o                         
 -17   0   4         98.80        102.47        11.22 o                         
 -16   0   4         29.46         30.12         5.36 o                         
 -15   0   4         60.10         65.11         6.77 o                         
 -14   0   4         11.44         15.45         3.84 o                         
 -13   0   4          0.34         -1.97         3.41 o                         
 -12   0   4       1239.34       1282.31        24.81 o                         
 -11   0   4       1167.07       1130.54        18.70 o                         
 -10   0   4         60.51         54.44         3.61 o                         
  -9   0   4        936.64        874.86        16.06 o                         
  -8   0   4        486.25        493.16        10.03 o                         
  -7   0   4        360.80        364.89         7.03 o                         
  -6   0   4        546.69        537.04         8.51 o                         
  -5   0   4         68.52         63.86         2.74 o                         
  -4   0   4         24.89         26.81         2.17 o                         
  -3   0   4       9268.02       9384.49       101.80 o                         
  -2   0   4       6869.79       6661.45        19.97 o                         
  -1   0   4        415.92        378.31         5.60 o                         
   0   0   4          0.88          6.23         1.04 o                         
   1   0   4         87.07         86.65         2.54 o                         
   2   0   4        113.32         80.88         2.15 o                         
   3   0   4       1605.57       1745.29        14.21 o                         
   4   0   4       1031.99       1037.86         9.41 o                         
   5   0   4        812.95        774.15        14.29 o                         
   6   0   4        685.29        649.79        11.45 o                         
   7   0   4        155.76        184.96         9.00 o                         
   8   0   4       5359.23       5621.05        46.02 o                         
   9   0   4         20.27         20.44         3.21 o                         
  10   0   4          5.35          4.16         1.91 o                         
  11   0   4        748.21        765.44        14.49 o                         
  12   0   4        781.03        769.39        15.15 o                         
  13   0   4        832.20        856.36        19.78 o                         
  14   0   4        796.96        823.55        22.27 o                         
  15   0   4        221.00        230.01        14.30 o                         
  16   0   4         97.21         99.01        16.58 o                         
  17   0   4         86.77         90.23        14.42 o                         
  18   0   4          2.89          2.46        13.07 o                         
 -18   1   4          4.87         -0.51         3.28 o                         
 -17   1   4          1.23         -1.42         3.71 o                         
 -16   1   4         70.61         73.93         5.94 o                         
 -15   1   4         51.64         58.45         4.88 o                         
 -14   1   4         64.37         46.36         3.91 o                         
 -13   1   4        158.63        146.97         6.30 o                         
 -12   1   4          9.60          7.06         1.92 o                         
 -11   1   4          0.38         -1.06         1.77 o                         
 -10   1   4        373.25        374.86         6.88 o                         
  -9   1   4          1.73          0.87         1.08 o                         
  -8   1   4        438.18        441.73         6.12 o                         
  -7   1   4        407.98        378.84         5.30 o                         
  -6   1   4         18.89         32.79         1.55 o                         
  -5   1   4       1057.25       1097.58         8.36 o                         
  -4   1   4       1101.55       1127.02         9.68 o                         
  -3   1   4        757.36        796.27         8.10 o                         
  -2   1   4        316.12        343.10         4.50 o                         
  -1   1   4       1168.43       1209.05         7.40 o                         
   0   1   4         86.76         83.83         1.82 o                         
   1   1   4       9088.13       9026.97        28.81 o                         
   2   1   4       1332.38       1264.15         6.60 o                         
   3   1   4         67.77         71.04         1.86 o                         
   4   1   4        272.12        241.54         3.37 o                         
   5   1   4        964.59        971.38         7.58 o                         
   6   1   4          2.56          1.32         0.72 o                         
   7   1   4        563.18        560.53         5.96 o                         
   8   1   4        121.15        114.42         3.06 o                         
   9   1   4         31.93         35.46         1.97 o                         
  10   1   4        228.47        231.52         4.73 o                         
  11   1   4        278.83        292.12         7.44 o                         
  12   1   4         35.86         41.95         3.42 o                         
  13   1   4        374.77        374.47         9.59 o                         
  14   1   4         12.43          6.26         2.68 o                         
  15   1   4         19.10          9.20         2.86 o                         
  16   1   4         13.92         17.10         4.68 o                         
  17   1   4          2.56         -0.75         4.65 o                         
  18   1   4        109.67        107.06        24.85 o                         
 -18   2   4          1.06         13.39         6.25 o                         
 -17   2   4          0.78          1.41         8.25 o                         
 -16   2   4         65.38         67.49         6.22 o                         
 -15   2   4        192.49        200.22         8.61 o                         
 -14   2   4         34.66         23.98         3.61 o                         
 -13   2   4          0.58          0.55         2.32 o                         
 -12   2   4        152.25        152.74         6.14 o                         
 -11   2   4         61.05         60.55         3.83 o                         
 -10   2   4        307.48        301.95         9.96 o                         
  -9   2   4        277.32        277.02         6.37 o                         
  -8   2   4         41.42         40.85         2.54 o                         
  -7   2   4         16.35         25.95         2.10 o                         
  -6   2   4          4.50          3.78         1.00 o                         
  -5   2   4       1086.15       1127.97        10.37 o                         
  -4   2   4          0.29          0.18         1.11 o                         
  -3   2   4        322.77        284.03         4.31 o                         
  -2   2   4        523.07        557.29         5.55 o                         
  -1   2   4       3505.86       3425.09        17.18 o                         
   0   2   4       1348.82       1315.74         9.35 o                         
   1   2   4       1231.21       1249.32        10.45 o                         
   2   2   4        541.48        604.41         9.17 o                         
   3   2   4       2927.52       3088.02        18.28 o                         
   4   2   4       2080.01       2176.28        12.23 o                         
   5   2   4          1.91          3.00         0.69 o                         
   6   2   4          0.42          1.25         0.52 o                         
   7   2   4          0.67          1.03         0.77 o                         
   8   2   4        584.59        617.46         8.15 o                         
   9   2   4          0.85         -0.25         1.07 o                         
  10   2   4         53.97         43.38         2.65 o                         
  11   2   4         56.41         43.13         3.82 o                         
  12   2   4         10.41          4.34         2.40 o                         
  13   2   4          1.60          0.69         1.89 o                         
  14   2   4        127.45        121.57         6.78 o                         
  15   2   4          4.23          6.46         3.30 o                         
  16   2   4         53.44         50.39         6.45 o                         
  17   2   4         95.07        102.66        10.79 o                         
 -18   3   4         38.02         31.94        12.78 o                         
 -17   3   4         66.38         66.32        11.17 o                         
 -16   3   4         13.54          9.10         3.98 o                         
 -15   3   4         66.51         64.07         6.63 o                         
 -14   3   4         58.34         61.93         5.08 o                         
 -13   3   4          0.58         -0.50         2.00 o                         
 -12   3   4          7.97          6.11         2.25 o                         
 -11   3   4         84.02         72.14         4.28 o                         
 -10   3   4        920.73        893.97        12.95 o                         
  -9   3   4        169.70        165.52         5.02 o                         
  -8   3   4          0.32         -0.35         1.33 o                         
  -7   3   4          0.00          1.03         1.22 o                         
  -6   3   4         47.75         48.14         2.71 o                         
  -5   3   4         71.63         77.11         3.03 o                         
  -4   3   4         38.12         36.86         2.26 o                         
  -3   3   4         76.07         85.69         2.74 o                         
  -2   3   4        412.76        414.31         6.91 o                         
  -1   3   4       4239.33       4381.43        18.09 o                         
   0   3   4        585.77        630.74         8.08 o                         
   1   3   4        799.55        843.79         7.49 o                         
   2   3   4       7030.82       7295.80        28.36 o                         
   3   3   4        739.33        766.97         8.23 o                         
   4   3   4        167.28        179.90         3.61 o                         
   5   3   4         52.99         48.36         2.43 o                         
   6   3   4          6.06          3.58         0.88 o                         
   7   3   4         75.76         71.26         2.98 o                         
   8   3   4        854.98        811.87         9.87 o                         
   9   3   4          1.26          3.03         1.51 o                         
  10   3   4        229.47        239.55         7.14 o                         
  11   3   4        306.36        304.47         9.00 o                         
  12   3   4        254.21        237.26         8.31 o                         
  13   3   4         20.16         23.22         3.53 o                         
  14   3   4         12.21         13.28         3.18 o                         
  15   3   4          5.51          7.21         3.60 o                         
  16   3   4          0.00          6.77         5.69 o                         
  17   3   4          7.70         -6.77         6.77 o                         
 -17   4   4         54.45         78.98        32.80 o                         
 -16   4   4         10.79         15.98         4.76 o                         
 -15   4   4         52.86         55.92         6.14 o                         
 -14   4   4         42.51         48.36         5.11 o                         
 -13   4   4        354.45        347.24        11.30 o                         
 -12   4   4         82.73         82.22         5.25 o                         
 -11   4   4         44.74         45.32         3.86 o                         
 -10   4   4         43.59         36.22         3.31 o                         
  -9   4   4        111.08        118.83         5.28 o                         
  -8   4   4        110.97        113.82         4.76 o                         
  -7   4   4          5.01          4.36         1.07 o                         
  -6   4   4          0.64          1.32         0.88 o                         
  -5   4   4       2372.20       2316.10        23.30 o                         
  -4   4   4        123.19        107.92         2.98 o                         
  -3   4   4          1.65          4.33         1.40 o                         
  -2   4   4        623.98        693.63         9.96 o                         
  -1   4   4        144.94        172.96         4.66 o                         
   0   4   4         81.17         78.53         2.45 o                         
   1   4   4        129.81        152.22         3.52 o                         
   2   4   4       1227.41       1223.89         9.93 o                         
   3   4   4       1464.70       1491.77        10.36 o                         
   4   4   4          4.27          2.14         1.06 o                         
   5   4   4        125.52        116.81         2.88 o                         
   6   4   4        893.05        864.06        10.81 o                         
   7   4   4         31.79         39.77         2.72 o                         
   8   4   4         76.63         77.91         3.55 o                         
   9   4   4          4.50          4.39         1.71 o                         
  10   4   4         26.72         29.37         3.49 o                         
  11   4   4          0.28          5.93         2.54 o                         
  12   4   4        592.42        609.03        16.22 o                         
  13   4   4         20.45         29.22         4.99 o                         
  14   4   4        130.54        128.87         8.26 o                         
  15   4   4         97.81        100.43         8.34 o                         
  16   4   4         33.27         41.39         7.00 o                         
  17   4   4          2.10         -7.84         7.84 o                         
 -15   5   4         12.14          3.43         3.04 o                         
 -14   5   4         88.73         92.16         7.29 o                         
 -13   5   4        195.18        186.22         9.19 o                         
 -12   5   4        154.91        136.77         7.81 o                         
 -11   5   4          0.61          2.37         2.62 o                         
 -10   5   4         39.22         44.97         4.49 o                         
  -9   5   4         53.12         60.63         4.63 o                         
  -8   5   4         14.30         11.94         2.60 o                         
  -7   5   4         17.20         11.43         3.77 o                         
  -6   5   4         18.14         14.09         1.94 o                         
  -5   5   4        165.03        164.09         4.98 o                         
  -4   5   4        938.37        957.78        11.78 o                         
  -3   5   4          8.91          9.18         1.72 o                         
  -2   5   4         96.04         89.90         3.78 o                         
  -1   5   4         67.30         64.66         3.19 o                         
   0   5   4          0.92          0.87         0.74 o                         
   1   5   4          0.27          0.67         0.76 o                         
   2   5   4          4.73          4.81         1.19 o                         
   3   5   4          7.44          5.13         1.13 o                         
   4   5   4          6.84          8.28         1.25 o                         
   5   5   4          0.48          0.90         1.37 o                         
   6   5   4         31.47         27.57         2.74 o                         
   7   5   4          0.21          1.38         2.66 o                         
   8   5   4         64.08         65.12         4.09 o                         
   9   5   4         76.31         73.01         5.31 o                         
  10   5   4         33.41         27.41         5.00 o                         
  11   5   4        172.45        162.81         8.03 o                         
  12   5   4         34.21         33.64         4.75 o                         
  13   5   4         18.64         29.05         6.61 o                         
  14   5   4         58.46         56.99         6.64 o                         
  15   5   4        182.71        183.50        11.43 o                         
  16   5   4         33.30         28.78        18.92 o                         
 -15   6   4         10.21         -7.87         7.87 o                         
 -14   6   4         93.29         93.64         7.18 o                         
 -13   6   4          1.54          3.58         2.92 o                         
 -12   6   4         11.92          7.78         3.15 o                         
 -11   6   4        221.97        211.98         9.78 o                         
 -10   6   4         90.27         74.65         5.98 o                         
  -9   6   4        203.41        179.88         8.10 o                         
  -8   6   4        122.15        100.16         6.13 o                         
  -7   6   4        107.28         99.22         5.12 o                         
  -6   6   4         75.28         71.39         3.95 o                         
  -5   6   4        107.28         91.92         3.60 o                         
  -4   6   4        202.79        193.00         5.05 o                         
  -3   6   4         76.95         78.96         3.47 o                         
  -2   6   4         32.11         38.74         2.52 o                         
  -1   6   4        312.49        315.14         6.34 o                         
   0   6   4        147.60        151.17         4.82 o                         
   1   6   4        117.07        118.51         4.45 o                         
   2   6   4         31.48         31.31         2.30 o                         
   3   6   4          5.03          4.11         1.82 o                         
   4   6   4        344.70        327.66         6.95 o                         
   5   6   4        192.39        187.76         6.49 o                         
   6   6   4        794.79        799.42        16.39 o                         
   7   6   4         17.50         13.42         2.71 o                         
   8   6   4         27.29         28.62         3.53 o                         
   9   6   4          0.00          0.57         2.84 o                         
  10   6   4          2.70          3.29         2.91 o                         
  11   6   4         11.31         11.88         3.40 o                         
  12   6   4         38.50         43.17         5.82 o                         
  13   6   4        148.57        157.20        10.60 o                         
  14   6   4         87.10         83.02         9.19 o                         
  15   6   4          8.35         40.39        14.09 o                         
 -14   7   4         43.86         39.35        12.88 o                         
 -13   7   4          0.12         -3.45         3.79 o                         
 -12   7   4         16.36          7.62         3.60 o                         
 -11   7   4         11.45          7.26         3.51 o                         
 -10   7   4         13.08          8.43         2.67 o                         
  -9   7   4          2.28          0.57         2.38 o                         
  -8   7   4         87.40         94.28         5.43 o                         
  -7   7   4        446.70        435.33        10.27 o                         
  -6   7   4        142.29        155.95         5.92 o                         
  -5   7   4        460.98        434.54         9.37 o                         
  -4   7   4        227.34        223.46         6.17 o                         
  -3   7   4          2.82          5.56         1.73 o                         
  -2   7   4          6.61          3.22         1.71 o                         
  -1   7   4          0.22         -1.62         1.62 o                         
   0   7   4          0.20          0.19         1.97 o                         
   1   7   4         16.43         11.12         1.90 o                         
   2   7   4        193.65        192.45         6.24 o                         
   3   7   4        185.16        179.35         6.58 o                         
   4   7   4         44.71         36.54         3.91 o                         
   5   7   4        181.98        175.35         7.84 o                         
   6   7   4        133.25        127.71         6.83 o                         
   7   7   4         12.45          4.78         2.65 o                         
   8   7   4        271.39        284.12        12.01 o                         
   9   7   4        262.48        280.38        12.07 o                         
  10   7   4         55.68         57.65         7.54 o                         
  11   7   4         25.43         21.88         4.52 o                         
  12   7   4         17.80         24.73         5.25 o                         
  13   7   4         92.77        109.91        24.73 o                         
 -12   8   4          0.45         -9.52         9.52 o                         
 -11   8   4          0.49         -2.35         5.94 o                         
 -10   8   4          5.73          4.14         3.14 o                         
  -9   8   4         53.24         60.11         5.37 o                         
  -8   8   4         60.38         59.20         4.95 o                         
  -7   8   4        208.00        217.21         8.22 o                         
  -6   8   4         17.80         16.52         2.78 o                         
  -5   8   4         66.25         62.28         4.70 o                         
  -4   8   4         12.15         14.11         2.77 o                         
  -3   8   4        136.56        138.85         6.02 o                         
  -2   8   4        144.48        138.65         5.71 o                         
  -1   8   4        183.11        161.14         6.17 o                         
   0   8   4          8.23          6.90         2.32 o                         
   1   8   4        135.70        128.57         6.28 o                         
   2   8   4        160.60        171.65         7.72 o                         
   3   8   4        123.06        121.50         6.69 o                         
   4   8   4         47.30         52.80         4.88 o                         
   5   8   4        131.44        144.65         7.21 o                         
   6   8   4        102.56        107.86         6.53 o                         
   7   8   4         23.30         21.33         3.73 o                         
   8   8   4          9.25          7.08         3.91 o                         
   9   8   4         25.50         24.87         4.88 o                         
  10   8   4         19.19         25.30         6.44 o                         
  11   8   4         27.98         28.86        18.23 o                         
  -9   9   4         25.07         38.07         7.39 o                         
  -8   9   4          3.61          3.24         3.92 o                         
  -7   9   4         33.69         34.33         4.70 o                         
  -6   9   4         23.22         26.73         4.26 o                         
  -5   9   4        133.84        144.88         7.67 o                         
  -4   9   4          4.50          4.56         3.45 o                         
  -3   9   4         47.85         47.42         4.37 o                         
  -2   9   4         53.01         56.29         4.83 o                         
  -1   9   4         39.73         40.79         4.13 o                         
   0   9   4        127.70        140.57         6.43 o                         
   1   9   4         23.31         27.21         3.64 o                         
   2   9   4         11.25          3.38         3.08 o                         
   3   9   4         63.83         64.36         5.53 o                         
   4   9   4          2.68         -1.34         2.77 o                         
   5   9   4          0.92          3.14         3.85 o                         
   6   9   4         15.46         11.22         3.31 o                         
   7   9   4         43.77         38.94         7.46 o                         
   8   9   4         24.63         28.40         8.17 o                         
   9   9   4          9.83         -7.51        11.71 o                         
  -6  10   4        157.19        167.54        24.79 o                         
  -5  10   4         30.26         20.60         8.70 o                         
  -4  10   4         27.22         24.05         6.69 o                         
  -3  10   4        196.38        198.58        12.42 o                         
  -2  10   4         43.33         50.65         6.01 o                         
  -1  10   4          2.64          2.07         5.47 o                         
   0  10   4          4.70          1.91         3.67 o                         
   1  10   4         49.45         50.66         5.94 o                         
   2  10   4          3.91          1.77         3.47 o                         
   3  10   4          7.01          5.26         4.05 o                         
   4  10   4          4.18         -6.88         6.88 o                         
   5  10   4         24.13         24.66        14.39 o                         
 -18   1   5         18.84         14.12         4.60 o                         
 -17   1   5          2.21          5.32         3.18 o                         
 -16   1   5          0.83          3.76         2.68 o                         
 -15   1   5          0.31          1.37         4.50 o                         
 -14   1   5         12.44         12.89         2.83 o                         
 -13   1   5        223.56        221.18         8.03 o                         
 -12   1   5         43.67         32.75         3.10 o                         
 -11   1   5          6.80          7.04         1.96 o                         
 -10   1   5        193.34        174.33         5.11 o                         
  -9   1   5        498.44        486.87         8.18 o                         
  -8   1   5        877.11        872.26         8.46 o                         
  -7   1   5        351.73        358.92         4.96 o                         
  -6   1   5         53.43         46.90         1.83 o                         
  -5   1   5          4.40          2.46         0.66 o                         
  -4   1   5         16.53         15.45         1.27 o                         
  -3   1   5        215.86        250.82         3.86 o                         
  -2   1   5         93.83         70.88         2.60 o                         
  -1   1   5        325.55        376.50         5.18 o                         
   0   1   5       5991.21       6067.87        21.71 o                         
   1   1   5        147.78        117.80         3.86 o                         
   2   1   5        194.74        204.11         3.10 o                         
   3   1   5        660.03        662.23         5.94 o                         
   4   1   5          4.89          3.21         0.82 o                         
   5   1   5          1.18          2.55         0.67 o                         
   6   1   5         85.27         97.65         2.94 o                         
   7   1   5        120.59        125.31         3.30 o                         
   8   1   5        242.96        232.36         5.43 o                         
   9   1   5       1777.70       1775.75        14.64 o                         
  10   1   5        823.52        853.24        13.19 o                         
  11   1   5          0.21          1.77         1.79 o                         
  12   1   5         15.32          9.91         2.05 o                         
  13   1   5         79.63         79.65         5.31 o                         
  14   1   5         24.06         21.64         4.03 o                         
  15   1   5          8.42          5.48         3.01 o                         
  16   1   5          0.09         -3.25         3.37 o                         
  17   1   5         15.85          1.55         4.87 o                         
  18   1   5        234.76        228.29        34.39 o                         
 -18   2   5          0.12          6.67         6.85 o                         
 -17   2   5          6.74         -2.93         3.51 o                         
 -16   2   5         56.78         67.38         6.05 o                         
 -15   2   5          1.30          3.54         2.54 o                         
 -14   2   5          3.18          2.35         2.57 o                         
 -13   2   5          1.21          0.83         2.24 o                         
 -12   2   5         61.78         56.87         4.22 o                         
 -11   2   5        756.75        759.16        11.52 o                         
 -10   2   5       1049.66       1015.26        12.83 o                         
  -9   2   5          2.40          1.47         1.45 o                         
  -8   2   5         49.63         47.13         2.79 o                         
  -7   2   5          0.23          0.32         1.01 o                         
  -6   2   5         13.01         16.99         1.55 o                         
  -5   2   5        668.73        708.69         8.69 o                         
  -4   2   5         53.14         76.45         2.68 o                         
  -3   2   5         34.16         31.18         1.80 o                         
  -2   2   5        229.67        181.15         3.70 o                         
  -1   2   5        233.89        225.51         4.19 o                         
   0   2   5          0.07          0.25         0.76 o                         
   1   2   5        801.42        862.83         7.68 o                         
   2   2   5       1616.87       1791.94        12.84 o                         
   3   2   5          0.13          1.46         0.89 o                         
   4   2   5        691.17        698.47         6.76 o                         
   5   2   5       1872.38       1952.05        17.10 o                         
   6   2   5       1087.27       1135.86        13.32 o                         
   7   2   5          0.15          1.84         0.54 o                         
   8   2   5        412.91        411.21         6.40 o                         
   9   2   5        205.77        190.63         4.95 o                         
  10   2   5         19.67         10.15         2.04 o                         
  11   2   5         20.81         16.04         2.73 o                         
  12   2   5         56.10         57.19         4.50 o                         
  13   2   5          9.31          7.26         2.64 o                         
  14   2   5         68.92         74.61         6.13 o                         
  15   2   5         34.60         28.17         4.42 o                         
  16   2   5         25.07         22.78         4.56 o                         
  17   2   5          2.16         -0.92         7.23 o                         
 -18   3   5         30.12         39.14        13.32 o                         
 -17   3   5        517.68        553.68        23.34 o                         
 -16   3   5         16.40          4.47         3.65 o                         
 -15   3   5         52.14         53.30         6.42 o                         
 -14   3   5         45.42         41.07         3.97 o                         
 -13   3   5          1.12          1.22         2.15 o                         
 -12   3   5          4.16          1.07         1.99 o                         
 -11   3   5         98.94         91.63         4.59 o                         
 -10   3   5         64.70         72.36         3.83 o                         
  -9   3   5        857.49        927.09        11.88 o                         
  -8   3   5        239.60        222.17         5.72 o                         
  -7   3   5         33.14         22.63         1.66 o                         
  -6   3   5         37.74         39.24         2.42 o                         
  -5   3   5        303.94        306.40         5.25 o                         
  -4   3   5        126.45        137.22         3.22 o                         
  -3   3   5        273.72        239.59         4.37 o                         
  -2   3   5          7.14         12.75         1.48 o                         
  -1   3   5       1973.63       2082.28        12.68 o                         
   0   3   5         80.43         64.85         2.29 o                         
   1   3   5       1950.19       1962.84        12.23 o                         
   2   3   5        155.04        106.50         3.06 o                         
   3   3   5        500.75        554.18         6.58 o                         
   4   3   5          5.93          9.44         0.92 o                         
   5   3   5         25.32         30.52         2.15 o                         
   6   3   5          6.06          4.08         1.21 o                         
   7   3   5         16.01         13.84         1.78 o                         
   8   3   5         21.93         24.18         2.03 o                         
   9   3   5        208.96        197.63         5.89 o                         
  10   3   5          0.43          0.77         1.95 o                         
  11   3   5          3.59          3.20         2.09 o                         
  12   3   5          1.28          3.93         2.75 o                         
  13   3   5          4.53          3.31         2.89 o                         
  14   3   5        134.21        153.61         8.54 o                         
  15   3   5         69.72         78.29         7.33 o                         
  16   3   5          0.26         -2.21         4.36 o                         
  17   3   5         17.66         26.12        11.77 o                         
 -17   4   5        111.86         98.77        27.70 o                         
 -16   4   5          0.77         -0.59         4.10 o                         
 -15   4   5         45.76         45.82         6.30 o                         
 -14   4   5         37.07         31.13         4.93 o                         
 -13   4   5         10.95         11.49         2.94 o                         
 -12   4   5        134.42        122.57         6.35 o                         
 -11   4   5         35.17         34.31         3.94 o                         
 -10   4   5         26.72         32.85         3.27 o                         
  -9   4   5         49.99         49.02         3.52 o                         
  -8   4   5         50.77         48.73         3.13 o                         
  -7   4   5        208.76        209.26         4.84 o                         
  -6   4   5        436.28        434.27         7.56 o                         
  -5   4   5         34.65         35.89         1.99 o                         
  -4   4   5        932.12        935.75         8.20 o                         
  -3   4   5        109.13        125.00         3.12 o                         
  -2   4   5        489.29        464.28         7.03 o                         
  -1   4   5       1051.37       1107.03        10.21 o                         
   0   4   5          1.42          1.27         1.05 o                         
   1   4   5          0.18          0.87         1.10 o                         
   2   4   5        141.25        132.41         3.06 o                         
   3   4   5        415.98        419.50         5.33 o                         
   4   4   5         77.95         62.48         1.92 o                         
   5   4   5        662.54        632.47         6.97 o                         
   6   4   5        351.18        334.90         6.80 o                         
   7   4   5        135.96        116.78         4.24 o                         
   8   4   5        464.54        456.97         8.76 o                         
   9   4   5          0.79         -1.90         1.95 o                         
  10   4   5        256.82        245.70         8.34 o                         
  11   4   5        216.54        226.54         8.95 o                         
  12   4   5         56.45         61.32         5.22 o                         
  13   4   5          0.69          5.52         2.93 o                         
  14   4   5        224.86        228.78        11.99 o                         
  15   4   5          1.36         -2.83         3.49 o                         
  16   4   5         15.19         14.17         7.19 o                         
  17   4   5        104.05        118.71        26.15 o                         
 -16   5   5          1.85        -16.95        16.95 o                         
 -15   5   5          8.74          7.89         7.14 o                         
 -14   5   5          3.52          5.86         4.23 o                         
 -13   5   5         96.16         79.70         6.70 o                         
 -12   5   5          0.02         -1.72         2.34 o                         
 -11   5   5         62.27         59.20         5.02 o                         
 -10   5   5        256.17        265.47         9.93 o                         
  -9   5   5        171.59        152.13         7.01 o                         
  -8   5   5        140.16        134.39         6.68 o                         
  -7   5   5        200.20        220.31         7.02 o                         
  -6   5   5         15.84          8.51         2.14 o                         
  -5   5   5        457.07        453.24         8.56 o                         
  -4   5   5        331.11        330.80         7.29 o                         
  -3   5   5        163.91        160.31         5.14 o                         
  -2   5   5         47.17         45.62         3.11 o                         
  -1   5   5        128.53        124.89         3.05 o                         
   0   5   5        225.49        228.76         4.85 o                         
   1   5   5         47.79         48.17         2.18 o                         
   2   5   5        316.27        324.73         5.86 o                         
   3   5   5        456.96        459.06         6.70 o                         
   4   5   5        291.59        299.31         6.60 o                         
   5   5   5         51.81         62.03         3.79 o                         
   6   5   5       1551.30       1538.13        17.31 o                         
   7   5   5         39.62         43.75         3.32 o                         
   8   5   5         39.38         30.73         3.20 o                         
   9   5   5          0.76          1.05         2.19 o                         
  10   5   5        166.07        169.38         8.10 o                         
  11   5   5         35.35         36.42         5.90 o                         
  12   5   5          0.55         -2.63         4.21 o                         
  13   5   5          8.24         16.08         3.72 o                         
  14   5   5         10.69          9.61         5.11 o                         
  15   5   5          7.97          5.82         6.65 o                         
 -15   6   5          2.49         -2.46        20.58 o                         
 -14   6   5         97.48         99.58         9.28 o                         
 -13   6   5         19.35         12.82         3.83 o                         
 -12   6   5          2.85         -0.11         2.87 o                         
 -11   6   5          3.90         -1.24         3.25 o                         
 -10   6   5         12.32         13.33         3.39 o                         
  -9   6   5         13.00          5.04         3.05 o                         
  -8   6   5          8.10          7.44         2.57 o                         
  -7   6   5         11.71         14.73         2.39 o                         
  -6   6   5        459.99        455.15         9.32 o                         
  -5   6   5          6.18          3.48         1.53 o                         
  -4   6   5        302.83        283.65         6.49 o                         
  -3   6   5         90.72         84.01         3.87 o                         
  -2   6   5         26.06         27.85         2.38 o                         
  -1   6   5         50.36         48.48         2.99 o                         
   0   6   5        128.92        142.64         4.72 o                         
   1   6   5          2.54          2.59         1.61 o                         
   2   6   5        442.32        445.32         8.45 o                         
   3   6   5          4.11          0.75         1.57 o                         
   4   6   5        504.52        527.13        10.79 o                         
   5   6   5        219.35        219.35         7.21 o                         
   6   6   5         16.49         18.36         2.84 o                         
   7   6   5          5.56          6.56         2.28 o                         
   8   6   5         16.62          9.00         2.60 o                         
   9   6   5         37.37         42.19         4.53 o                         
  10   6   5          0.40         -2.88         2.88 o                         
  11   6   5         30.35         21.19         4.16 o                         
  12   6   5          9.09         16.93         4.20 o                         
  13   6   5        341.08        384.77        16.50 o                         
  14   6   5         69.79         73.68        12.55 o                         
 -13   7   5          1.04         -2.16         7.08 o                         
 -12   7   5          0.59         -3.07         3.46 o                         
 -11   7   5         30.96         37.14         4.49 o                         
 -10   7   5          2.43          5.30         2.73 o                         
  -9   7   5          0.02         -0.76         2.44 o                         
  -8   7   5         31.28         28.52         3.45 o                         
  -7   7   5         67.18         55.99         4.19 o                         
  -6   7   5         62.20         55.17         3.92 o                         
  -5   7   5        252.30        285.83         8.11 o                         
  -4   7   5         74.05         61.97         3.82 o                         
  -3   7   5        108.99        111.76         4.61 o                         
  -2   7   5          6.95          2.99         1.71 o                         
  -1   7   5        129.07        114.14         4.58 o                         
   0   7   5        179.70        156.09         5.29 o                         
   1   7   5         21.52         23.03         2.74 o                         
   2   7   5        240.51        245.29         6.94 o                         
   3   7   5          0.41         -1.69         1.69 o                         
   4   7   5         87.01         89.37         5.88 o                         
   5   7   5          6.12          1.59         2.66 o                         
   6   7   5          1.55         -2.71         2.71 o                         
   7   7   5          2.37          0.65         2.79 o                         
   8   7   5         21.48         23.12         4.22 o                         
   9   7   5         62.29         61.84         7.10 o                         
  10   7   5         59.14         73.63         6.80 o                         
  11   7   5         52.01         61.76         8.56 o                         
  12   7   5          8.49         10.83         4.52 o                         
 -12   8   5          5.17          4.99         7.18 o                         
 -11   8   5          7.40         13.91         5.62 o                         
 -10   8   5          9.80          7.13         3.40 o                         
  -9   8   5          0.34          1.05         4.97 o                         
  -8   8   5        155.00        159.10         7.68 o                         
  -7   8   5        133.92        132.33         6.59 o                         
  -6   8   5         94.88         94.48         5.62 o                         
  -5   8   5         78.83         78.17         4.81 o                         
  -4   8   5          0.07          3.79         2.48 o                         
  -3   8   5         22.78         30.46         3.43 o                         
  -2   8   5         47.53         55.96         3.80 o                         
  -1   8   5          2.05          3.63         2.19 o                         
   0   8   5          9.64          3.24         2.03 o                         
   1   8   5          5.69          6.07         2.44 o                         
   2   8   5         76.69         76.00         5.29 o                         
   3   8   5        314.85        326.58        11.94 o                         
   4   8   5        286.58        280.14        10.36 o                         
   5   8   5         98.21         87.82         6.40 o                         
   6   8   5         35.39         36.50         4.43 o                         
   7   8   5        150.48        151.77         8.78 o                         
   8   8   5          7.89          7.15         3.39 o                         
   9   8   5         39.11         31.37         4.79 o                         
  10   8   5          0.30         -5.25         5.25 o                         
  11   8   5         18.48         18.69        13.23 o                         
  -9   9   5          5.58         27.89        12.35 o                         
  -8   9   5          9.56          3.76         5.53 o                         
  -7   9   5         82.16        103.73         7.93 o                         
  -6   9   5        190.80        198.92         9.04 o                         
  -5   9   5         27.00         24.58         3.48 o                         
  -4   9   5         20.00         20.05         4.12 o                         
  -3   9   5          1.11          0.28         2.60 o                         
  -2   9   5         55.27         56.62         4.82 o                         
  -1   9   5          0.73         -2.57         2.57 o                         
   0   9   5        248.53        242.37         9.04 o                         
   1   9   5         13.08         13.65         3.06 o                         
   2   9   5        165.06        158.42         8.33 o                         
   3   9   5          2.54          1.66         4.18 o                         
   4   9   5        116.84        132.03         7.89 o                         
   5   9   5          0.60          4.27         2.86 o                         
   6   9   5         70.83         83.36         7.04 o                         
   7   9   5         38.35         23.72         6.72 o                         
   8   9   5        189.68        194.07        30.99 o                         
   9   9   5         48.22         32.18        16.22 o                         
  -5  10   5         31.47         20.30        11.50 o                         
  -4  10   5         52.23         61.39         7.34 o                         
  -3  10   5          0.25          0.89         3.48 o                         
  -2  10   5         36.13         29.86         9.37 o                         
  -1  10   5        124.25        126.01         9.78 o                         
   0  10   5          3.90          8.73         3.90 o                         
   1  10   5          2.09         -2.55         4.53 o                         
   2  10   5          3.10         10.25         4.62 o                         
   3  10   5         68.11         70.36         8.70 o                         
   4  10   5          0.04         19.39        10.08 o                         
 -18   0   6         74.33         73.89        11.09 o                         
 -17   0   6         21.32         17.05         5.00 o                         
 -16   0   6        233.02        242.70        13.49 o                         
 -15   0   6         80.59         84.50         8.14 o                         
 -14   0   6          0.85         -1.54         3.38 o                         
 -13   0   6        127.20        114.60         8.39 o                         
 -12   0   6         23.24         22.49         4.44 o                         
 -11   0   6         42.71         42.05         4.24 o                         
 -10   0   6         19.11         16.36         3.00 o                         
  -9   0   6         43.49         36.33         4.11 o                         
  -8   0   6        507.56        472.20        11.20 o                         
  -7   0   6        189.18        179.68        12.46 o                         
  -6   0   6        628.39        801.59        19.08 o                         
  -5   0   6        346.68        343.66         8.30 o                         
  -4   0   6      13288.59      13607.07        70.39 o                         
  -3   0   6        302.62        440.13        18.61 o                         
  -2   0   6       9027.57       9149.56        82.19 o                         
  -1   0   6       4416.38       4478.10        62.44 o                         
   0   0   6         74.40         95.91         7.95 o                         
   1   0   6         92.73         78.83         3.06 o                         
   2   0   6       3406.57       3616.48        23.09 o                         
   3   0   6        159.37        187.80         4.92 o                         
   4   0   6         15.25         16.02         1.98 o                         
   5   0   6         69.97         68.42         3.53 o                         
   6   0   6        547.48        516.38         8.46 o                         
   7   0   6          0.01          2.43         1.85 o                         
   8   0   6         97.41         99.78         5.53 o                         
   9   0   6          1.59         19.90         3.03 o                         
  10   0   6          3.73          4.76         2.06 o                         
  11   0   6        393.30        406.97        13.30 o                         
  12   0   6         10.68          7.04         2.89 o                         
  13   0   6        460.35        444.86        16.65 o                         
  14   0   6         10.31         15.35         5.03 o                         
  15   0   6         23.26         15.11         5.67 o                         
  16   0   6         16.67         15.82         6.06 o                         
  17   0   6         50.59         56.10        12.21 o                         
 -18   1   6          0.22         -3.61         3.61 o                         
 -17   1   6         65.70         80.88         6.19 o                         
 -16   1   6         22.24         31.91         4.04 o                         
 -15   1   6          1.53          2.61         2.76 o                         
 -14   1   6         10.30         10.81         2.69 o                         
 -13   1   6         59.15         62.95         4.57 o                         
 -12   1   6        433.10        429.09        10.71 o                         
 -11   1   6        159.95        158.46         6.08 o                         
 -10   1   6          8.02          9.74         1.90 o                         
  -9   1   6        660.47        636.29        11.08 o                         
  -8   1   6        284.28        299.21         6.00 o                         
  -7   1   6          1.09          2.86         0.77 o                         
  -6   1   6        499.47        478.59         6.99 o                         
  -5   1   6       1309.47       1306.13        10.28 o                         
  -4   1   6        100.99        116.72         2.83 o                         
  -3   1   6       1140.66       1277.79        10.97 o                         
  -2   1   6         78.40        102.84         3.20 o                         
  -1   1   6       1352.92       1364.27        10.25 o                         
   0   1   6         27.03         25.40         1.51 o                         
   1   1   6        552.19        544.76         8.49 o                         
   2   1   6       1376.61       1518.43        12.86 o                         
   3   1   6        756.98        790.67         7.63 o                         
   4   1   6        107.09        123.78         3.60 o                         
   5   1   6         94.72         81.05         2.69 o                         
   6   1   6         22.96         18.67         1.18 o                         
   7   1   6        258.21        266.19         5.00 o                         
   8   1   6        248.90        254.01         5.30 o                         
   9   1   6        249.91        247.86         5.93 o                         
  10   1   6         89.90         82.21         4.42 o                         
  11   1   6         11.55         10.57         2.14 o                         
  12   1   6        154.27        152.91         7.68 o                         
  13   1   6         23.57         16.83         4.31 o                         
  14   1   6         26.50         23.52         5.99 o                         
  15   1   6         48.68         41.58         5.16 o                         
  16   1   6         28.24         21.74         4.93 o                         
  17   1   6         55.95         63.99         9.95 o                         
 -18   2   6         38.50         26.32        11.89 o                         
 -17   2   6          0.12         -1.47         3.38 o                         
 -16   2   6         37.85         43.45         4.98 o                         
 -15   2   6          0.80          1.17         3.37 o                         
 -14   2   6        101.37         98.52         6.02 o                         
 -13   2   6        465.86        474.39        12.59 o                         
 -12   2   6       1014.43        993.07        15.24 o                         
 -11   2   6        440.98        444.97         8.98 o                         
 -10   2   6          7.21          4.71         1.67 o                         
  -9   2   6        514.99        504.36         8.68 o                         
  -8   2   6         26.03         28.38         2.33 o                         
  -7   2   6        117.22        118.61         3.57 o                         
  -6   2   6         32.54         34.57         1.95 o                         
  -5   2   6        297.80        315.92         5.67 o                         
  -4   2   6        162.02        154.93         3.65 o                         
  -3   2   6        381.69        374.85         6.02 o                         
  -2   2   6          0.17          1.15         0.80 o                         
  -1   2   6         86.61        111.89         2.82 o                         
   0   2   6         49.08         45.89         1.74 o                         
   1   2   6       1244.29       1388.07        14.43 o                         
   2   2   6         38.17         25.84         1.84 o                         
   3   2   6        103.41         91.13         3.07 o                         
   4   2   6        211.84        236.70         4.16 o                         
   5   2   6         11.17         11.54         1.68 o                         
   6   2   6       2142.70       2166.63        12.63 o                         
   7   2   6        146.70        145.05         3.16 o                         
   8   2   6        954.42        948.66        11.25 o                         
   9   2   6        374.18        363.83         7.90 o                         
  10   2   6        128.52        136.89         5.77 o                         
  11   2   6        228.96        215.41         8.03 o                         
  12   2   6         40.66         44.90         4.20 o                         
  13   2   6         38.63         35.92         4.46 o                         
  14   2   6         11.72          8.79         2.55 o                         
  15   2   6         28.92         27.90         4.47 o                         
  16   2   6          0.74         -1.63         4.27 o                         
  17   2   6         51.75         66.04        14.63 o                         
 -17   3   6         25.69         17.32        10.68 o                         
 -16   3   6          1.45         -0.79         3.52 o                         
 -15   3   6         15.26         25.24         4.83 o                         
 -14   3   6         72.50         68.97         5.95 o                         
 -13   3   6          8.78          9.04         3.01 o                         
 -12   3   6        118.39        117.37         5.98 o                         
 -11   3   6         47.28         47.79         3.37 o                         
 -10   3   6         54.28         65.48         3.66 o                         
  -9   3   6        128.50        119.78         4.54 o                         
  -8   3   6          0.51          1.83         1.55 o                         
  -7   3   6          0.02         -0.18         1.42 o                         
  -6   3   6          2.87         10.61         1.28 o                         
  -5   3   6         99.92         92.47         2.95 o                         
  -4   3   6         49.58         42.77         1.96 o                         
  -3   3   6        226.14        275.88         5.45 o                         
  -2   3   6        205.29        203.76         4.48 o                         
  -1   3   6        369.29        360.90         5.64 o                         
   0   3   6        366.05        455.69         5.44 o                         
   1   3   6        196.01        182.95         3.67 o                         
   2   3   6        680.65        738.13         9.69 o                         
   3   3   6         50.91         47.77         2.48 o                         
   4   3   6        196.34        200.55         4.28 o                         
   5   3   6         63.14         56.30         1.93 o                         
   6   3   6          2.95          2.33         1.47 o                         
   7   3   6        810.27        846.25        10.33 o                         
   8   3   6        149.04        159.51         5.25 o                         
   9   3   6         32.24         33.27         3.09 o                         
  10   3   6        177.90        175.62         6.84 o                         
  11   3   6        530.80        561.87        13.31 o                         
  12   3   6        120.19        144.76         7.28 o                         
  13   3   6         61.49         70.97         5.93 o                         
  14   3   6         63.76         59.93         6.56 o                         
  15   3   6          2.20          2.73         4.35 o                         
  16   3   6         45.76         44.71         7.73 o                         
 -16   4   6         15.13          9.91        10.44 o                         
 -15   4   6          8.65          3.65         4.95 o                         
 -14   4   6          1.92          3.26         2.80 o                         
 -13   4   6        135.04        126.82         7.47 o                         
 -12   4   6        121.37        142.43         8.51 o                         
 -11   4   6        457.95        449.91        12.29 o                         
 -10   4   6        214.24        213.79         7.82 o                         
  -9   4   6        139.38        139.53         5.47 o                         
  -8   4   6         33.35         36.56         2.82 o                         
  -7   4   6          2.36          1.72         1.45 o                         
  -6   4   6          6.01          7.94         1.61 o                         
  -5   4   6        134.20        137.18         3.83 o                         
  -4   4   6          0.33          2.48         1.07 o                         
  -3   4   6         25.47         31.56         1.96 o                         
  -2   4   6        625.57        630.23         7.94 o                         
  -1   4   6        377.31        399.91         6.52 o                         
   0   4   6        101.10        108.25         3.29 o                         
   1   4   6         36.23         31.24         2.05 o                         
   2   4   6         41.16         44.18         2.63 o                         
   3   4   6        396.02        399.94         6.81 o                         
   4   4   6        143.03        151.43         4.63 o                         
   5   4   6         35.73         35.03         1.82 o                         
   6   4   6          0.00         -0.91         1.51 o                         
   7   4   6          0.38         -1.53         1.53 o                         
   8   4   6        942.00        909.20        12.91 o                         
   9   4   6        322.84        293.40         8.33 o                         
  10   4   6         61.35         50.63         4.39 o                         
  11   4   6          4.14          7.65         2.63 o                         
  12   4   6         87.12         84.80         6.05 o                         
  13   4   6         65.79         67.61         6.15 o                         
  14   4   6         22.78         25.01         5.33 o                         
  15   4   6        129.57        140.00        11.35 o                         
  16   4   6         25.96         39.24        16.11 o                         
 -16   5   6        109.89        172.61        38.54 o                         
 -15   5   6         29.78         40.84        11.30 o                         
 -14   5   6         31.44         20.69         5.06 o                         
 -13   5   6          9.04          6.46         4.27 o                         
 -12   5   6         18.07         10.91         3.58 o                         
 -11   5   6          0.01          5.05         2.85 o                         
 -10   5   6         71.49         63.27         5.28 o                         
  -9   5   6         72.61         63.56         4.67 o                         
  -8   5   6        658.12        673.15        12.62 o                         
  -7   5   6        257.25        257.71         7.24 o                         
  -6   5   6         30.94         30.17         2.92 o                         
  -5   5   6        724.62        721.54        10.30 o                         
  -4   5   6        658.20        661.57        10.60 o                         
  -3   5   6         20.16         18.27         2.37 o                         
  -2   5   6        151.54        161.99         4.18 o                         
  -1   5   6        397.79        398.14         6.82 o                         
   0   5   6        533.49        518.60         8.40 o                         
   1   5   6        411.17        398.26         7.64 o                         
   2   5   6       1637.99       1620.39        13.76 o                         
   3   5   6         12.35          8.58         1.55 o                         
   4   5   6         66.71         70.57         3.30 o                         
   5   5   6         10.38          9.71         2.09 o                         
   6   5   6        818.35        805.26        12.90 o                         
   7   5   6          0.01          0.42         1.91 o                         
   8   5   6         18.14         11.20         2.50 o                         
   9   5   6         27.69         24.63         3.31 o                         
  10   5   6          1.27         -1.91         2.52 o                         
  11   5   6          0.37          4.17         2.54 o                         
  12   5   6         17.02         16.24         4.36 o                         
  13   5   6         35.16         46.87         5.56 o                         
  14   5   6        231.88        229.01        11.55 o                         
  15   5   6         12.63         19.58         5.93 o                         
 -14   6   6         62.70         34.93        12.41 o                         
 -13   6   6         10.60         13.02         7.37 o                         
 -12   6   6          0.00         -0.99         3.39 o                         
 -11   6   6         15.60          9.34         3.45 o                         
 -10   6   6         79.57         70.62         5.82 o                         
  -9   6   6        101.39        114.42         7.21 o                         
  -8   6   6          0.82         -1.40         2.57 o                         
  -7   6   6        758.79        773.64        13.56 o                         
  -6   6   6         53.25         57.16         3.79 o                         
  -5   6   6         23.89         15.29         2.14 o                         
  -4   6   6        187.87        183.43         6.10 o                         
  -3   6   6         22.85         30.51         2.82 o                         
  -2   6   6          0.31         -1.75         1.75 o                         
  -1   6   6         39.94         36.15         2.81 o                         
   0   6   6         40.86         83.85         3.84 o                         
   1   6   6         99.46         93.49         4.42 o                         
   2   6   6        139.75        119.24         4.87 o                         
   3   6   6         33.62         42.68         3.61 o                         
   4   6   6        598.51        589.44        11.75 o                         
   5   6   6        338.90        351.12        10.08 o                         
   6   6   6         81.86        104.07         5.54 o                         
   7   6   6         18.09         13.78         2.82 o                         
   8   6   6         12.08         10.39         2.67 o                         
   9   6   6          1.13          4.61         2.52 o                         
  10   6   6          5.11          6.79         3.41 o                         
  11   6   6         48.22         41.29         5.82 o                         
  12   6   6         17.07         28.96         5.13 o                         
  13   6   6          0.35          7.36         4.13 o                         
  14   6   6        232.26        203.83        26.70 o                         
 -13   7   6          3.28        -16.54        16.54 o                         
 -12   7   6          1.45         -3.81         3.81 o                         
 -11   7   6         83.77         72.48         7.16 o                         
 -10   7   6          1.97         -3.24         4.22 o                         
  -9   7   6         17.08         14.93         3.42 o                         
  -8   7   6        101.77        102.73         7.07 o                         
  -7   7   6        154.83        163.83         7.39 o                         
  -6   7   6        116.88        105.94         5.63 o                         
  -5   7   6         78.96         69.45         4.39 o                         
  -4   7   6          1.96         -0.92         1.97 o                         
  -3   7   6        407.41        408.49         8.71 o                         
  -2   7   6        217.50        214.09         6.15 o                         
  -1   7   6        259.35        234.73         6.64 o                         
   0   7   6         16.58         17.87         2.32 o                         
   1   7   6        380.11        373.36         8.71 o                         
   2   7   6          0.56          3.67         2.18 o                         
   3   7   6         11.86          8.02         2.30 o                         
   4   7   6         10.23          9.97         2.36 o                         
   5   7   6         23.92         22.61         3.28 o                         
   6   7   6        153.67        155.43         7.14 o                         
   7   7   6          2.14          4.89         2.65 o                         
   8   7   6        154.44        156.77         8.47 o                         
   9   7   6          9.40         -1.61         4.39 o                         
  10   7   6         16.22          4.56         4.61 o                         
  11   7   6         23.65         22.20         4.93 o                         
  12   7   6         52.26         48.73         9.23 o                         
 -11   8   6        104.85        126.31        15.50 o                         
 -10   8   6         12.83          9.76         3.82 o                         
  -9   8   6        109.91        114.69         7.37 o                         
  -8   8   6          1.22          5.44         4.04 o                         
  -7   8   6         86.79         84.88         5.82 o                         
  -6   8   6         48.52         53.43         4.83 o                         
  -5   8   6          0.70         -0.79         2.46 o                         
  -4   8   6          0.02          1.01         2.23 o                         
  -3   8   6         14.69         12.77         2.39 o                         
  -2   8   6         28.09         30.62         3.29 o                         
  -1   8   6         13.68         13.57         2.62 o                         
   0   8   6          0.89         -1.46         2.55 o                         
   1   8   6          3.20         -2.78         2.78 o                         
   2   8   6         87.20         91.73         6.75 o                         
   3   8   6          8.02          7.71         3.14 o                         
   4   8   6         37.20         37.55         4.50 o                         
   5   8   6          4.88         -1.58         2.98 o                         
   6   8   6          1.04          0.74         3.40 o                         
   7   8   6        185.75        199.00         9.95 o                         
   8   8   6          0.08         -2.02         3.24 o                         
   9   8   6         39.90         37.37         5.12 o                         
  10   8   6         10.42         13.73         7.91 o                         
  -8   9   6          8.26         13.31         8.44 o                         
  -7   9   6         11.83         16.70         5.36 o                         
  -6   9   6         65.18         82.37         6.70 o                         
  -5   9   6         35.91         39.69         4.23 o                         
  -4   9   6          7.81          8.95         2.87 o                         
  -3   9   6          6.10         13.29         3.11 o                         
  -2   9   6         10.55         11.80         3.21 o                         
  -1   9   6          0.17          4.32         3.03 o                         
   0   9   6         63.40         60.41         4.95 o                         
   1   9   6         14.72         19.64         3.90 o                         
   2   9   6         22.58         26.36         3.90 o                         
   3   9   6          9.22         18.84         3.84 o                         
   4   9   6          2.28          2.71         3.96 o                         
   5   9   6          0.55         -0.48         4.55 o                         
   6   9   6        132.86        140.35        13.22 o                         
   7   9   6          9.41          9.19         7.55 o                         
   8   9   6         64.61         68.44        19.88 o                         
  -3  10   6        129.86        168.69        24.83 o                         
  -2  10   6         34.76          7.05         9.71 o                         
  -1  10   6         10.48          7.46         5.56 o                         
   0  10   6          5.70         -0.68        14.56 o                         
   1  10   6          6.89         -1.17         5.30 o                         
   2  10   6         48.29         38.71         9.07 o                         
   3  10   6          2.57         -8.14         8.14 o                         
 -17   1   7         34.43         18.31         3.98 o                         
 -16   1   7         44.43         51.94         4.97 o                         
 -15   1   7        149.94        154.61         7.68 o                         
 -14   1   7        145.13        144.47         7.41 o                         
 -13   1   7        271.42        280.79         9.78 o                         
 -12   1   7         22.58         17.08         3.19 o                         
 -11   1   7        678.01        674.05        12.59 o                         
 -10   1   7         54.80         56.26         3.47 o                         
  -9   1   7        188.38        175.31         6.25 o                         
  -8   1   7        130.90        141.20         5.44 o                         
  -7   1   7        189.92        188.14         5.82 o                         
  -6   1   7       1327.26       1331.04        11.48 o                         
  -5   1   7         23.75         18.15         1.35 o                         
  -4   1   7          4.38          1.72         0.62 o                         
  -3   1   7          1.66          1.30         1.39 o                         
  -2   1   7        406.25        326.85         6.05 o                         
  -1   1   7         19.04         30.77         1.71 o                         
   0   1   7        262.64        283.22         4.98 o                         
   1   1   7        358.69        403.66         5.09 o                         
   2   1   7       1501.84       1460.14        11.63 o                         
   3   1   7        768.09        789.83        10.85 o                         
   4   1   7        191.96        188.04         4.58 o                         
   5   1   7        306.92        336.63         5.93 o                         
   6   1   7        694.38        711.16         8.89 o                         
   7   1   7        718.53        697.63         8.75 o                         
   8   1   7        117.97        118.91         3.82 o                         
   9   1   7        129.30        128.76         5.41 o                         
  10   1   7         27.31         23.48         2.75 o                         
  11   1   7        109.65        115.53         6.20 o                         
  12   1   7          0.58          3.60         2.56 o                         
  13   1   7          0.17         -2.53         2.53 o                         
  14   1   7          9.74          8.78         3.23 o                         
  15   1   7          3.95          2.00         3.08 o                         
  16   1   7         21.40         12.79         6.05 o                         
  17   1   7         46.30         58.20        10.69 o                         
 -17   2   7          2.91         -1.38         7.28 o                         
 -16   2   7         59.61         55.99         5.62 o                         
 -15   2   7         32.97         22.29         4.20 o                         
 -14   2   7          5.00          0.95         2.65 o                         
 -13   2   7         68.69         67.58         5.17 o                         
 -12   2   7         69.11         60.30         4.47 o                         
 -11   2   7         22.34         16.61         2.57 o                         
 -10   2   7        342.89        299.26         8.78 o                         
  -9   2   7        147.24        160.42         5.42 o                         
  -8   2   7         82.32         94.05         3.77 o                         
  -7   2   7        477.57        468.30         7.78 o                         
  -6   2   7        561.65        535.67        10.11 o                         
  -5   2   7        143.85        141.94         3.23 o                         
  -4   2   7        623.04        655.45         6.92 o                         
  -3   2   7        109.24        119.29         3.31 o                         
  -2   2   7          5.31          4.62         1.05 o                         
  -1   2   7          0.02          2.57         0.81 o                         
   0   2   7        375.41        428.84         5.81 o                         
   1   2   7        355.67        356.87         5.75 o                         
   2   2   7       1172.73       1253.36        11.45 o                         
   3   2   7         45.87         53.36         2.93 o                         
   4   2   7        168.28        182.81         4.59 o                         
   5   2   7        167.81        175.23         4.17 o                         
   6   2   7        397.15        380.91         6.29 o                         
   7   2   7        741.25        749.80         9.28 o                         
   8   2   7        328.58        317.79         7.93 o                         
   9   2   7        863.57        888.42        15.24 o                         
  10   2   7        136.28        138.62         7.85 o                         
  11   2   7         47.83         47.15         4.16 o                         
  12   2   7          0.05         -1.15         2.62 o                         
  13   2   7          3.93          4.28         2.95 o                         
  14   2   7         49.05         38.40         4.88 o                         
  15   2   7          0.93          2.10         3.26 o                         
  16   2   7          0.27         -4.70         4.70 o                         
  17   2   7         79.46         95.73        17.68 o                         
 -17   3   7        101.39        112.37        20.60 o                         
 -16   3   7        144.87        159.39        14.50 o                         
 -15   3   7          1.47          4.28         5.16 o                         
 -14   3   7         27.09         14.56         3.77 o                         
 -13   3   7         75.33         73.20         5.11 o                         
 -12   3   7         33.47         33.81         3.32 o                         
 -11   3   7         33.32         35.37         4.30 o                         
 -10   3   7        101.31        106.94         5.00 o                         
  -9   3   7          0.07          2.96         1.80 o                         
  -8   3   7         30.62         32.64         2.60 o                         
  -7   3   7        345.86        329.33         6.37 o                         
  -6   3   7        854.22        844.33         8.85 o                         
  -5   3   7        152.39        153.14         3.87 o                         
  -4   3   7        457.16        429.38         7.23 o                         
  -3   3   7        360.85        333.86         6.82 o                         
  -2   3   7          0.66          2.78         1.48 o                         
  -1   3   7       1188.33       1177.18        11.20 o                         
   0   3   7        102.24         92.83         2.71 o                         
   1   3   7         28.54         25.59         1.70 o                         
   2   3   7        366.48        363.23         6.24 o                         
   3   3   7         39.06         37.60         2.25 o                         
   4   3   7        457.24        454.82         6.83 o                         
   5   3   7        142.34        156.64         4.08 o                         
   6   3   7        188.35        191.34         5.43 o                         
   7   3   7        378.39        371.57         7.18 o                         
   8   3   7          2.71          2.55         1.71 o                         
   9   3   7         33.31         33.10         3.00 o                         
  10   3   7        126.10        126.26         5.67 o                         
  11   3   7        293.16        297.65         9.94 o                         
  12   3   7        157.89        153.70         9.67 o                         
  13   3   7         69.58         63.75         6.52 o                         
  14   3   7          0.80         -4.19         4.19 o                         
  15   3   7        106.23        126.54         9.33 o                         
  16   3   7        145.47        157.95        14.31 o                         
 -16   4   7         74.45         71.49        14.77 o                         
 -15   4   7          5.42         13.19         6.13 o                         
 -14   4   7          7.30          7.40         3.25 o                         
 -13   4   7         89.27         79.84         8.30 o                         
 -12   4   7         90.57         93.98         6.90 o                         
 -11   4   7        158.83        165.02         8.11 o                         
 -10   4   7         28.77         24.98         3.71 o                         
  -9   4   7        419.22        435.61        10.97 o                         
  -8   4   7          9.82         11.92         2.35 o                         
  -7   4   7        706.11        696.08         9.88 o                         
  -6   4   7         56.42         53.77         2.71 o                         
  -5   4   7        428.68        417.97         6.13 o                         
  -4   4   7        155.05        158.70         4.11 o                         
  -3   4   7        114.51        105.18         3.65 o                         
  -2   4   7        371.23        359.53         6.36 o                         
  -1   4   7         71.73         68.63         2.93 o                         
   0   4   7         30.39         27.75         2.03 o                         
   1   4   7        442.02        458.91         5.92 o                         
   2   4   7        803.39        840.66         9.57 o                         
   3   4   7        110.42        104.21         3.61 o                         
   4   4   7         98.51         86.71         3.53 o                         
   5   4   7        388.20        403.15         8.09 o                         
   6   4   7         57.18         48.57         3.06 o                         
   7   4   7         24.34         22.55         2.48 o                         
   8   4   7        157.03        143.10         5.98 o                         
   9   4   7        126.02        112.91         5.48 o                         
  10   4   7        160.72        155.46         7.66 o                         
  11   4   7         48.29         57.26         4.71 o                         
  12   4   7         65.73         58.84         4.88 o                         
  13   4   7         24.14         25.80         4.05 o                         
  14   4   7         28.41         18.59         6.01 o                         
  15   4   7        193.75        219.10        13.36 o                         
  16   4   7          6.71          8.30         6.97 o                         
 -15   5   7          6.26        -12.11        12.11 o                         
 -14   5   7         20.37          9.92         4.21 o                         
 -13   5   7         12.98          4.02         3.11 o                         
 -12   5   7         25.45         27.07         4.50 o                         
 -11   5   7          3.07          0.06         3.06 o                         
 -10   5   7         15.27         19.02         3.63 o                         
  -9   5   7          3.71          4.76         2.52 o                         
  -8   5   7        595.33        616.51        12.08 o                         
  -7   5   7          5.23          6.30         1.88 o                         
  -6   5   7        229.15        221.18         6.64 o                         
  -5   5   7          6.04          8.41         2.00 o                         
  -4   5   7        888.00        890.60        12.34 o                         
  -3   5   7        213.84        219.08         5.52 o                         
  -2   5   7          5.87          7.56         1.80 o                         
  -1   5   7        143.45        155.23         4.58 o                         
   0   5   7        105.90         99.94         4.27 o                         
   1   5   7          7.24          6.45         1.91 o                         
   2   5   7       1490.53       1429.91        14.84 o                         
   3   5   7          0.25          1.30         1.35 o                         
   4   5   7        591.67        566.16        10.44 o                         
   5   5   7          0.87          3.79         2.05 o                         
   6   5   7         25.30         17.50         2.95 o                         
   7   5   7         55.86         46.97         3.90 o                         
   8   5   7          3.19          0.29         2.30 o                         
   9   5   7         11.26          7.89         2.66 o                         
  10   5   7          0.47          1.62         2.57 o                         
  11   5   7         15.76         11.62         3.45 o                         
  12   5   7         63.00         72.87         6.12 o                         
  13   5   7         25.30         27.96         4.98 o                         
  14   5   7         66.37         60.25         8.28 o                         
 -14   6   7          0.00          8.95        11.37 o                         
 -13   6   7          6.86          7.13         4.71 o                         
 -12   6   7         50.30         47.02         5.57 o                         
 -11   6   7         46.50         45.73         5.74 o                         
 -10   6   7         35.54         32.88         5.29 o                         
  -9   6   7         18.90         14.47         3.33 o                         
  -8   6   7         15.60         17.66         3.02 o                         
  -7   6   7         35.99         39.12         3.88 o                         
  -6   6   7        383.41        383.73         9.34 o                         
  -5   6   7          2.13         -0.44         1.95 o                         
  -4   6   7        721.96        722.70        12.18 o                         
  -3   6   7         23.56         22.25         2.63 o                         
  -2   6   7          8.56          8.29         2.08 o                         
  -1   6   7          4.72         -1.86         1.98 o                         
   0   6   7        378.61        359.80         8.00 o                         
   1   6   7        413.06        374.96         8.15 o                         
   2   6   7        152.46        134.68         5.03 o                         
   3   6   7        104.80        102.52         4.92 o                         
   4   6   7        173.32        158.68         6.10 o                         
   5   6   7        492.63        499.85        10.57 o                         
   6   6   7        311.29        315.23         8.58 o                         
   7   6   7        131.33        119.58         6.13 o                         
   8   6   7          2.62          2.61         2.33 o                         
   9   6   7         24.74         18.16         3.47 o                         
  10   6   7          2.14          4.09         2.94 o                         
  11   6   7          0.25          1.73         3.42 o                         
  12   6   7         69.40         59.64         6.80 o                         
  13   6   7          5.74          6.17         4.37 o                         
 -12   7   7         12.45         -1.46         9.46 o                         
 -11   7   7          7.48          2.51         5.75 o                         
 -10   7   7         35.11         44.83         6.40 o                         
  -9   7   7          0.15         -3.32         3.32 o                         
  -8   7   7        105.25        100.52         7.24 o                         
  -7   7   7         22.36         24.60         3.85 o                         
  -6   7   7         15.14         13.28         3.36 o                         
  -5   7   7        123.65        126.80         6.08 o                         
  -4   7   7          8.38          8.73         2.36 o                         
  -3   7   7         28.27         25.53         2.70 o                         
  -2   7   7         10.25         11.66         2.18 o                         
  -1   7   7         93.81         84.10         4.20 o                         
   0   7   7        413.33        407.79         9.45 o                         
   1   7   7         37.18         44.63         3.74 o                         
   2   7   7        278.00        247.29         8.26 o                         
   3   7   7        269.81        278.34         8.83 o                         
   4   7   7         21.87         18.17         2.95 o                         
   5   7   7         45.99         44.09         4.17 o                         
   6   7   7         37.85         39.53         4.37 o                         
   7   7   7         16.81         19.83         3.46 o                         
   8   7   7         12.85         21.81         3.98 o                         
   9   7   7         52.73         48.13         6.23 o                         
  10   7   7        235.17        262.85        13.55 o                         
  11   7   7         65.82         63.10         9.91 o                         
 -10   8   7        115.35        115.28        15.49 o                         
  -9   8   7         75.98         79.95         6.92 o                         
  -8   8   7         55.67         63.18         6.04 o                         
  -7   8   7          1.27          3.32         2.82 o                         
  -6   8   7         25.73         24.17         3.73 o                         
  -5   8   7         46.03         49.05         4.21 o                         
  -4   8   7          1.55         -0.98         2.17 o                         
  -3   8   7          0.40          0.89         2.16 o                         
  -2   8   7         36.24         28.01         3.11 o                         
  -1   8   7         76.79         70.57         4.57 o                         
   0   8   7         58.09         41.39         4.49 o                         
   1   8   7         34.59         34.90         4.21 o                         
   2   8   7         68.43         73.27         5.48 o                         
   3   8   7         14.82         15.27         3.34 o                         
   4   8   7          0.18          2.69         2.74 o                         
   5   8   7        202.84        228.05        10.37 o                         
   6   8   7         57.36         67.16         6.32 o                         
   7   8   7          1.75         -3.59         4.06 o                         
   8   8   7          5.15          0.88         3.04 o                         
   9   8   7          0.05          5.43         3.79 o                         
  10   8   7          9.04         26.90        12.05 o                         
  -7   9   7          6.83          9.73         4.46 o                         
  -6   9   7         31.67         24.19         5.43 o                         
  -5   9   7         31.77         30.28         5.33 o                         
  -4   9   7          6.29          6.64         3.69 o                         
  -3   9   7         22.55         19.07         3.57 o                         
  -2   9   7          0.00          0.22         4.33 o                         
  -1   9   7         22.92         22.11         4.39 o                         
   0   9   7         68.73         58.14         5.37 o                         
   1   9   7          9.22          7.47         3.37 o                         
   2   9   7         35.99         32.59         5.41 o                         
   3   9   7         54.15         53.81         5.40 o                         
   4   9   7          7.41         10.18         4.34 o                         
   5   9   7        106.39        129.43        12.39 o                         
   6   9   7          5.84          3.88         6.76 o                         
   7   9   7        226.39        224.16        32.22 o                         
 -17   0   8        315.87        329.63        19.53 o                         
 -16   0   8         38.77         48.46         9.07 o                         
 -15   0   8        470.28        517.60        23.00 o                         
 -14   0   8          0.03          0.45         4.24 o                         
 -13   0   8          0.03         -0.06         3.57 o                         
 -12   0   8        169.87        168.05        10.12 o                         
 -11   0   8        198.24        184.08         9.14 o                         
 -10   0   8        826.16        767.25        21.78 o                         
  -9   0   8         28.80         14.78         3.10 o                         
  -8   0   8         11.58         10.54         4.82 o                         
  -7   0   8         13.26          9.07         2.56 o                         
  -6   0   8         18.31         14.36         2.54 o                         
  -5   0   8         60.44         54.87         5.16 o                         
  -4   0   8          1.62          3.23         1.19 o                         
  -3   0   8         63.66         72.84        13.52 o                         
  -2   0   8        586.88        599.18        12.21 o                         
  -1   0   8        760.37        828.60        17.42 o                         
   0   0   8        147.30        180.88         8.22 o                         
   1   0   8       2390.87       2520.97        42.09 o                         
   2   0   8        181.73        162.70         5.04 o                         
   3   0   8        752.26        743.19        12.93 o                         
   4   0   8         43.42         34.01         2.93 o                         
   5   0   8         45.20         36.82         3.81 o                         
   6   0   8         33.71         36.17         3.96 o                         
   7   0   8        187.89        197.36         8.14 o                         
   8   0   8        289.24        288.71        10.03 o                         
   9   0   8       1040.28       1029.78        23.68 o                         
  10   0   8        438.52        433.29        16.06 o                         
  11   0   8        300.20        283.20        20.79 o                         
  12   0   8         73.04         73.78         7.61 o                         
  13   0   8        159.01        178.75        17.73 o                         
  14   0   8         19.48         27.63         6.39 o                         
  15   0   8        223.48        221.38        15.23 o                         
  16   0   8          0.11         -0.97         5.07 o                         
 -17   1   8          5.52          1.04         3.89 o                         
 -16   1   8        294.74        321.56        13.80 o                         
 -15   1   8         73.23         63.14         6.46 o                         
 -14   1   8        585.86        609.90        19.84 o                         
 -13   1   8         23.70         29.97         4.03 o                         
 -12   1   8          2.48          2.88         2.20 o                         
 -11   1   8        145.76        140.00         6.27 o                         
 -10   1   8         36.06         33.09         3.21 o                         
  -9   1   8          3.33          0.31         1.99 o                         
  -8   1   8         14.51          9.37         1.97 o                         
  -7   1   8         31.30         40.22         3.40 o                         
  -6   1   8        101.40        109.54         4.32 o                         
  -5   1   8         87.10         88.33         3.15 o                         
  -4   1   8         79.69        105.27         3.76 o                         
  -3   1   8        816.71        838.03        11.35 o                         
  -2   1   8          1.50          3.26         0.94 o                         
  -1   1   8         45.55         41.76         1.96 o                         
   0   1   8        180.43        159.87         3.74 o                         
   1   1   8        193.53        175.54         3.79 o                         
   2   1   8       1610.57       1748.80        13.31 o                         
   3   1   8         25.99         24.83         1.92 o                         
   4   1   8         15.46         27.14         2.05 o                         
   5   1   8        126.65        130.57         4.28 o                         
   6   1   8         78.29         77.20         3.77 o                         
   7   1   8        215.98        222.63         5.87 o                         
   8   1   8         13.88         15.18         2.20 o                         
   9   1   8        231.27        219.76         7.16 o                         
  10   1   8          2.70          0.89         2.05 o                         
  11   1   8         52.84         52.55         4.84 o                         
  12   1   8          6.04          9.84         2.97 o                         
  13   1   8        191.33        195.50        10.10 o                         
  14   1   8          7.20          7.74         3.46 o                         
  15   1   8          0.70         -1.33         3.01 o                         
  16   1   8        106.39        115.00         9.42 o                         
 -17   2   8         49.63         42.94        12.85 o                         
 -16   2   8        131.06        137.22        10.56 o                         
 -15   2   8         20.72         11.44         5.52 o                         
 -14   2   8         74.19         81.33         6.44 o                         
 -13   2   8         43.44         40.32         4.69 o                         
 -12   2   8        193.78        195.63         8.31 o                         
 -11   2   8        547.17        529.43        13.08 o                         
 -10   2   8        633.70        681.28        13.39 o                         
  -9   2   8        538.35        503.05        11.82 o                         
  -8   2   8          0.09          2.00         1.68 o                         
  -7   2   8        260.25        253.39         6.57 o                         
  -6   2   8         78.35         77.05         3.52 o                         
  -5   2   8        278.83        259.90         5.94 o                         
  -4   2   8        836.54        837.60         9.82 o                         
  -3   2   8        340.36        363.46         7.44 o                         
  -2   2   8         89.37         84.48         3.94 o                         
  -1   2   8        117.90        104.51         3.44 o                         
   0   2   8        148.86        147.44         3.53 o                         
   1   2   8          0.49          1.15         1.06 o                         
   2   2   8          5.73          4.09         1.31 o                         
   3   2   8          2.89          2.78         1.33 o                         
   4   2   8        294.69        295.64         6.65 o                         
   5   2   8         78.83         62.18         3.55 o                         
   6   2   8        140.11        145.12         5.25 o                         
   7   2   8        831.88        830.00        11.94 o                         
   8   2   8         35.09         38.93         3.49 o                         
   9   2   8        287.38        284.81         8.65 o                         
  10   2   8         21.51         20.19         3.03 o                         
  11   2   8          1.54          0.99         2.31 o                         
  12   2   8          0.27         -2.95         2.95 o                         
  13   2   8         52.97         58.48         5.54 o                         
  14   2   8        129.30        116.25         8.31 o                         
  15   2   8         93.28         93.24         8.68 o                         
  16   2   8         14.17          7.37         5.21 o                         
 -16   3   8          7.90         12.14         6.86 o                         
 -15   3   8          6.01          2.90         4.76 o                         
 -14   3   8          3.07          5.88         3.68 o                         
 -13   3   8        110.25        129.33         9.45 o                         
 -12   3   8        560.60        534.34        13.84 o                         
 -11   3   8         27.24         20.95         3.05 o                         
 -10   3   8        530.67        520.55        12.66 o                         
  -9   3   8         19.61         21.12         3.06 o                         
  -8   3   8         30.09         36.51         3.23 o                         
  -7   3   8        515.22        507.87         9.09 o                         
  -6   3   8        749.21        718.81        14.09 o                         
  -5   3   8        482.08        511.56         7.95 o                         
  -4   3   8        964.29        938.18        11.40 o                         
  -3   3   8          9.29          9.98         1.47 o                         
  -2   3   8        752.68        732.73         8.72 o                         
  -1   3   8        638.49        608.08         7.70 o                         
   0   3   8        883.76        884.14         9.70 o                         
   1   3   8         16.48         13.69         1.69 o                         
   2   3   8        169.49        163.99         4.51 o                         
   3   3   8         18.91         19.39         2.17 o                         
   4   3   8         56.19         59.00         3.13 o                         
   5   3   8         94.43         83.53         3.58 o                         
   6   3   8        216.60        206.12         6.17 o                         
   7   3   8        540.86        538.30        10.51 o                         
   8   3   8        555.23        522.63        10.13 o                         
   9   3   8        125.65        124.10         5.61 o                         
  10   3   8         18.81         23.23         3.18 o                         
  11   3   8          1.67         -2.17         2.60 o                         
  12   3   8          1.18          1.48         2.68 o                         
  13   3   8          4.56          3.42         3.13 o                         
  14   3   8         90.60         98.42         8.21 o                         
  15   3   8         19.37         15.27         5.60 o                         
 -15   4   8         60.63         73.89        14.02 o                         
 -14   4   8         15.53         16.36         5.95 o                         
 -13   4   8         10.54          8.86         3.95 o                         
 -12   4   8          7.31          7.67         2.91 o                         
 -11   4   8         14.17          6.90         2.61 o                         
 -10   4   8         53.05         54.03         4.95 o                         
  -9   4   8        196.59        190.76         7.83 o                         
  -8   4   8          1.05          0.65         1.96 o                         
  -7   4   8         81.16         89.16         4.64 o                         
  -6   4   8        136.46        125.49         5.03 o                         
  -5   4   8        737.30        745.36         9.56 o                         
  -4   4   8        159.72        161.27         4.52 o                         
  -3   4   8       1091.23       1071.10        11.27 o                         
  -2   4   8       2147.21       2102.63        15.87 o                         
  -1   4   8        614.27        621.45         9.77 o                         
   0   4   8        387.01        373.46         6.56 o                         
   1   4   8        294.96        293.84         6.04 o                         
   2   4   8        425.50        429.79        10.63 o                         
   3   4   8        445.51        423.31         6.90 o                         
   4   4   8         14.96         14.85         1.87 o                         
   5   4   8         77.64         84.12         4.02 o                         
   6   4   8         93.67         89.90         4.16 o                         
   7   4   8         50.67         32.33         3.22 o                         
   8   4   8        116.69         98.84         5.23 o                         
   9   4   8          1.89          0.90         2.20 o                         
  10   4   8        207.94        219.37         9.22 o                         
  11   4   8         22.78         25.64         3.91 o                         
  12   4   8         53.20         44.33         5.31 o                         
  13   4   8        196.43        209.85        10.90 o                         
  14   4   8         33.39         28.07         5.06 o                         
  15   4   8         26.44         15.16         6.27 o                         
 -14   5   8         34.78         39.10         8.49 o                         
 -13   5   8         14.49          5.94         3.50 o                         
 -12   5   8          7.83          3.83         3.19 o                         
 -11   5   8         88.06         87.55         6.77 o                         
 -10   5   8         51.52         57.20         5.41 o                         
  -9   5   8          7.67          3.58         3.41 o                         
  -8   5   8          1.64          1.68         2.21 o                         
  -7   5   8          9.20          8.05         3.74 o                         
  -6   5   8        186.14        190.14         6.96 o                         
  -5   5   8         83.53         82.29         4.12 o                         
  -4   5   8        146.14        150.98         4.84 o                         
  -3   5   8          5.73          6.26         1.74 o                         
  -2   5   8         26.26         25.50         2.44 o                         
  -1   5   8         19.69         11.85         2.03 o                         
   0   5   8        717.73        743.01        10.29 o                         
   1   5   8       1024.31       1017.44        12.55 o                         
   2   5   8         29.91         42.90         2.88 o                         
   3   5   8         14.60         16.12         2.19 o                         
   4   5   8          4.56          0.17         1.72 o                         
   5   5   8        472.21        425.14         9.91 o                         
   6   5   8          0.00          0.24         2.28 o                         
   7   5   8        350.42        325.50         9.45 o                         
   8   5   8        275.05        280.28         8.94 o                         
   9   5   8        107.32         94.89         6.39 o                         
  10   5   8          1.25         -2.63         2.63 o                         
  11   5   8         12.56         11.99         3.39 o                         
  12   5   8          5.35          9.42         3.37 o                         
  13   5   8          1.51          1.16         3.21 o                         
  14   5   8         16.53         19.96         6.18 o                         
 -13   6   8         29.88         19.00        12.01 o                         
 -12   6   8        101.08         95.02         8.10 o                         
 -11   6   8         11.73         18.84         4.56 o                         
 -10   6   8        104.05        119.06         7.51 o                         
  -9   6   8         23.07         29.90         5.42 o                         
  -8   6   8        226.27        249.54         9.10 o                         
  -7   6   8         31.86         28.86         3.60 o                         
  -6   6   8         22.73         24.07         3.35 o                         
  -5   6   8         61.07         56.71         4.33 o                         
  -4   6   8         23.35         20.13         2.54 o                         
  -3   6   8          0.05         -0.36         2.06 o                         
  -2   6   8          1.91          1.93         2.11 o                         
  -1   6   8         87.57         76.02         4.19 o                         
   0   6   8         12.72         11.01         2.10 o                         
   1   6   8        109.03        114.27         4.80 o                         
   2   6   8         56.93         48.72         3.53 o                         
   3   6   8          3.56          3.55         2.01 o                         
   4   6   8         21.50         30.44         3.11 o                         
   5   6   8          0.25         -0.39         2.18 o                         
   6   6   8        258.88        295.89         8.93 o                         
   7   6   8         76.39         75.73         5.16 o                         
   8   6   8         34.89         30.01         3.64 o                         
   9   6   8        189.08        177.85         9.01 o                         
  10   6   8         33.46         39.27         4.69 o                         
  11   6   8         30.08         41.78         6.03 o                         
  12   6   8         77.95         77.21        10.79 o                         
  13   6   8         18.47         36.99        19.67 o                         
 -12   7   8          1.85         10.01         9.05 o                         
 -11   7   8          0.01         -1.08         4.24 o                         
 -10   7   8         23.65         29.90         5.37 o                         
  -9   7   8          0.79          4.06         3.31 o                         
  -8   7   8         17.86         10.87         4.14 o                         
  -7   7   8         80.91         77.45         6.22 o                         
  -6   7   8          3.73          4.31         2.59 o                         
  -5   7   8          0.00         -0.28         3.04 o                         
  -4   7   8        214.55        222.08         7.50 o                         
  -3   7   8         12.66         11.82         2.58 o                         
  -2   7   8          4.81          3.82         1.81 o                         
  -1   7   8         56.23         45.19         3.71 o                         
   0   7   8        106.55         91.53         5.25 o                         
   1   7   8         52.85         50.91         3.89 o                         
   2   7   8         15.74          9.91         2.76 o                         
   3   7   8          2.24          2.82         2.33 o                         
   4   7   8        567.98        570.37        13.32 o                         
   5   7   8          7.94          9.06         2.70 o                         
   6   7   8        139.94        150.49         7.83 o                         
   7   7   8          2.19          1.67         2.49 o                         
   8   7   8        151.27        143.93         8.91 o                         
   9   7   8        271.82        253.90        13.07 o                         
  10   7   8         54.19         43.96         8.41 o                         
  11   7   8        116.95        128.99        22.00 o                         
  -9   8   8        133.67        144.43        18.44 o                         
  -8   8   8         14.66         15.39         4.46 o                         
  -7   8   8         13.44         15.02         3.47 o                         
  -6   8   8          1.22         -0.22         2.63 o                         
  -5   8   8         28.04         15.53         3.65 o                         
  -4   8   8         66.02         63.33         4.91 o                         
  -3   8   8        366.68        377.43        11.42 o                         
  -2   8   8         20.87         18.80         2.95 o                         
  -1   8   8         17.91         23.96         3.74 o                         
   0   8   8         29.68         30.66         4.26 o                         
   1   8   8         91.92         94.29         6.72 o                         
   2   8   8          0.05          0.57         2.67 o                         
   3   8   8          6.84          7.40         2.71 o                         
   4   8   8          9.12         15.62         2.99 o                         
   5   8   8        117.80        119.48         7.23 o                         
   6   8   8          0.53          6.55         5.07 o                         
   7   8   8          3.07          6.32         4.00 o                         
   8   8   8        139.27        168.55        15.41 o                         
  -6   9   8         21.81          2.42         8.50 o                         
  -5   9   8         18.59         23.11         6.07 o                         
  -4   9   8          5.76          9.93         3.81 o                         
  -3   9   8          1.16         -2.14         4.54 o                         
  -2   9   8          7.43          1.13         3.55 o                         
  -1   9   8          1.47         -1.59         3.65 o                         
   0   9   8          6.91          7.47         4.50 o                         
   1   9   8         10.46          2.45         5.64 o                         
   2   9   8          5.63          3.33         4.61 o                         
   3   9   8         10.48         16.81         5.27 o                         
   4   9   8          3.02          1.92        16.65 o                         
 -16   1   9         73.24         75.43         7.30 o                         
 -15   1   9         49.28         33.11         6.22 o                         
 -14   1   9        493.31        534.47        17.71 o                         
 -13   1   9          0.15          0.08         3.70 o                         
 -12   1   9        127.93        120.75         8.75 o                         
 -11   1   9         54.37         40.58         4.66 o                         
 -10   1   9          2.75          5.16         2.46 o                         
  -9   1   9        106.37         95.39         5.82 o                         
  -8   1   9         50.06         42.96         3.86 o                         
  -7   1   9        169.32        173.12         6.69 o                         
  -6   1   9          8.11          9.97         2.09 o                         
  -5   1   9        647.47        681.20        11.87 o                         
  -4   1   9         23.10         21.99         1.77 o                         
  -3   1   9        427.06        426.77         8.94 o                         
  -2   1   9         25.22         25.84         1.58 o                         
  -1   1   9        719.76        671.88        10.11 o                         
   0   1   9        216.08        215.27         4.38 o                         
   1   1   9        303.17        309.86         6.28 o                         
   2   1   9         80.55         84.34         3.11 o                         
   3   1   9         71.54         61.42         3.13 o                         
   4   1   9         71.63         80.32         3.30 o                         
   5   1   9        243.85        237.72         6.14 o                         
   6   1   9        388.09        385.82         8.00 o                         
   7   1   9       1031.04       1047.08        19.20 o                         
   8   1   9        358.93        351.82         8.65 o                         
   9   1   9         23.70         25.40         3.02 o                         
  10   1   9         52.35         56.29         5.04 o                         
  11   1   9         25.15         16.71         3.73 o                         
  12   1   9         29.86         29.78         4.55 o                         
  13   1   9        289.69        314.60        12.84 o                         
  14   1   9        369.10        368.13        13.68 o                         
  15   1   9         80.85         85.44         8.60 o                         
  16   1   9          1.00         -0.90        15.84 o                         
 -16   2   9          0.57         -1.66         6.60 o                         
 -15   2   9         20.57         15.43         4.30 o                         
 -14   2   9         46.14         46.60         5.88 o                         
 -13   2   9         17.94         10.66         3.79 o                         
 -12   2   9        313.63        321.04        12.05 o                         
 -11   2   9        332.56        329.46        11.28 o                         
 -10   2   9        227.79        221.87         8.93 o                         
  -9   2   9         37.34         44.44         3.93 o                         
  -8   2   9         70.94         66.43         4.59 o                         
  -7   2   9        121.42        125.06         5.78 o                         
  -6   2   9         85.75         86.97         4.67 o                         
  -5   2   9          3.69          6.17         1.53 o                         
  -4   2   9       1125.73       1129.93        12.90 o                         
  -3   2   9        153.15        162.93         5.65 o                         
  -2   2   9         56.63         56.67         3.49 o                         
  -1   2   9         13.79         16.24         1.88 o                         
   0   2   9          0.13          1.40         1.57 o                         
   1   2   9        620.74        613.74         8.34 o                         
   2   2   9       1523.14       1486.28        20.72 o                         
   3   2   9        503.44        496.45        13.54 o                         
   4   2   9         25.44         21.12         2.36 o                         
   5   2   9         10.80          6.48         1.75 o                         
   6   2   9        110.67         94.29         4.37 o                         
   7   2   9         27.34         27.09         2.64 o                         
   8   2   9        281.97        273.75         9.08 o                         
   9   2   9         62.28         68.38         4.59 o                         
  10   2   9         21.95         20.04         3.05 o                         
  11   2   9         14.27          6.76         2.90 o                         
  12   2   9          1.37         -0.57         3.09 o                         
  13   2   9          0.03          1.80         3.19 o                         
  14   2   9          3.80          7.83         3.71 o                         
  15   2   9        202.05        225.23        15.66 o                         
 -15   3   9          0.03         -4.57         4.57 o                         
 -14   3   9         15.77          9.40         3.74 o                         
 -13   3   9          2.99          1.45         4.64 o                         
 -12   3   9          2.52          7.65         3.91 o                         
 -11   3   9         74.14         63.73         5.50 o                         
 -10   3   9         14.46         21.28         3.37 o                         
  -9   3   9       1260.18       1272.61        20.50 o                         
  -8   3   9        692.73        703.63        13.15 o                         
  -7   3   9        539.34        551.67        10.97 o                         
  -6   3   9        762.86        736.20        11.15 o                         
  -5   3   9        499.97        495.96        10.69 o                         
  -4   3   9         32.35         26.74         2.56 o                         
  -3   3   9        925.81        955.66        15.55 o                         
  -2   3   9        727.42        756.12        11.07 o                         
  -1   3   9        432.16        418.88         6.53 o                         
   0   3   9        181.61        189.37         4.65 o                         
   1   3   9        126.78        140.08         4.27 o                         
   2   3   9          0.08          0.87         1.41 o                         
   3   3   9       1106.73       1086.73        12.96 o                         
   4   3   9         10.06          8.35         1.87 o                         
   5   3   9        247.69        239.40         6.73 o                         
   6   3   9         62.29         63.79         3.94 o                         
   7   3   9         52.06         47.31         3.77 o                         
   8   3   9         64.71         71.39         5.97 o                         
   9   3   9          5.49         22.81         3.28 o                         
  10   3   9        136.53        122.11         6.82 o                         
  11   3   9        144.38        146.39         7.67 o                         
  12   3   9          0.08          9.46         3.43 o                         
  13   3   9         45.49         52.44         5.81 o                         
  14   3   9          0.95          2.64         4.74 o                         
  15   3   9        122.79        121.13        16.13 o                         
 -15   4   9          0.05         -4.07         4.75 o                         
 -14   4   9         52.10         80.53        16.02 o                         
 -13   4   9         44.64         33.49         6.77 o                         
 -12   4   9          1.23          7.67         3.13 o                         
 -11   4   9          2.75          6.20         3.99 o                         
 -10   4   9         49.43         54.55         5.63 o                         
  -9   4   9        333.64        345.07        10.86 o                         
  -8   4   9         20.61         17.40         3.17 o                         
  -7   4   9        119.42        123.67         6.18 o                         
  -6   4   9        762.65        787.24        13.79 o                         
  -5   4   9        334.15        342.58         8.35 o                         
  -4   4   9       2580.12       2628.86        23.33 o                         
  -3   4   9        503.00        507.52         8.46 o                         
  -2   4   9          0.44          1.52         1.30 o                         
  -1   4   9         32.82         23.15         1.99 o                         
   0   4   9          6.75          5.74         1.35 o                         
   1   4   9         61.35         62.17         2.90 o                         
   2   4   9          0.01          3.27         1.42 o                         
   3   4   9        110.98        112.64         3.88 o                         
   4   4   9          1.56          3.29         1.74 o                         
   5   4   9        263.75        269.66         6.89 o                         
   6   4   9        189.72        174.76         6.68 o                         
   7   4   9          7.63         10.44         2.46 o                         
   8   4   9         44.57         47.50         4.17 o                         
   9   4   9          0.04         -0.64         2.33 o                         
  10   4   9         42.87         41.79         4.81 o                         
  11   4   9         33.39         23.86         4.02 o                         
  12   4   9         18.29          8.39         3.19 o                         
  13   4   9         82.72         83.46         7.76 o                         
  14   4   9         21.51         29.59         6.62 o                         
 -14   5   9         13.80         -5.87         7.90 o                         
 -13   5   9         15.89          8.03         6.89 o                         
 -12   5   9         11.63          9.14         7.02 o                         
 -11   5   9        218.10        238.37        10.13 o                         
 -10   5   9         31.92         24.11         4.12 o                         
  -9   5   9        235.81        237.68         9.46 o                         
  -8   5   9          2.62          2.38         2.33 o                         
  -7   5   9         18.68         14.47         2.99 o                         
  -6   5   9        141.32        144.36         6.47 o                         
  -5   5   9         33.96         31.51         3.46 o                         
  -4   5   9          5.16          3.74         2.51 o                         
  -3   5   9         51.23         48.17         3.17 o                         
  -2   5   9         21.03         13.98         2.19 o                         
  -1   5   9         17.81         12.86         2.22 o                         
   0   5   9        477.40        490.09         9.38 o                         
   1   5   9        685.32        693.13        10.36 o                         
   2   5   9        758.63        683.26        11.21 o                         
   3   5   9         41.95         38.62         3.18 o                         
   4   5   9          4.58          7.57         1.97 o                         
   5   5   9        309.92        311.12         8.00 o                         
   6   5   9        212.29        195.61         7.44 o                         
   7   5   9         62.15         59.25         4.52 o                         
   8   5   9         78.29         58.36         4.79 o                         
   9   5   9         38.77         42.78         4.51 o                         
  10   5   9        286.68        308.64        11.46 o                         
  11   5   9         78.64         80.70         6.96 o                         
  12   5   9          1.68         -3.08         3.08 o                         
  13   5   9          9.57         -4.14         7.81 o                         
 -13   6   9        247.24        235.30        33.88 o                         
 -12   6   9         48.43         50.67         9.65 o                         
 -11   6   9          0.04          1.30         2.85 o                         
 -10   6   9        212.92        222.65        10.37 o                         
  -9   6   9         35.23         34.42         4.15 o                         
  -8   6   9        439.37        477.84        14.00 o                         
  -7   6   9         29.61         26.12         4.21 o                         
  -6   6   9         45.76         42.69         4.44 o                         
  -5   6   9         61.75         58.91         4.85 o                         
  -4   6   9         63.87         82.09         5.22 o                         
  -3   6   9         17.79         13.18         3.51 o                         
  -2   6   9        117.24        103.65         5.05 o                         
  -1   6   9         91.62         83.32         4.63 o                         
   0   6   9          0.19         18.58         2.77 o                         
   1   6   9         74.42         53.35         4.12 o                         
   2   6   9       1040.84        992.69        15.37 o                         
   3   6   9         31.50         37.68         3.38 o                         
   4   6   9        953.26        927.06        14.94 o                         
   5   6   9        540.56        551.23        12.14 o                         
   6   6   9        201.42        187.31         7.33 o                         
   7   6   9         45.63         56.23         4.34 o                         
   8   6   9         46.39         44.60         4.92 o                         
   9   6   9          5.07         15.34         3.64 o                         
  10   6   9          0.55         -2.07         3.08 o                         
  11   6   9         52.05         54.19         8.94 o                         
  12   6   9         22.44         23.72        11.89 o                         
 -11   7   9         31.90         37.68        13.12 o                         
 -10   7   9          5.42         -4.48         4.99 o                         
  -9   7   9         10.96          7.62         3.65 o                         
  -8   7   9         41.70         38.77         5.21 o                         
  -7   7   9         12.47          9.09         3.59 o                         
  -6   7   9          3.75         -2.86         2.86 o                         
  -5   7   9          4.38         -0.44         2.86 o                         
  -4   7   9          7.35         12.22         2.74 o                         
  -3   7   9         53.39         70.47         5.08 o                         
  -2   7   9          1.06          0.64         2.46 o                         
  -1   7   9          3.50          3.80         2.56 o                         
   0   7   9         31.49         24.41         3.42 o                         
   1   7   9         95.97         90.48         5.40 o                         
   2   7   9         41.85         35.19         3.99 o                         
   3   7   9         17.00         10.70         4.51 o                         
   4   7   9        344.66        338.12        10.07 o                         
   5   7   9         21.62         21.70         3.46 o                         
   6   7   9         20.13         20.21         3.53 o                         
   7   7   9        326.68        322.48        12.27 o                         
   8   7   9        131.11        127.82         9.58 o                         
   9   7   9         57.75         51.53         9.35 o                         
  -8   8   9         10.18          5.32         5.77 o                         
  -7   8   9         40.73         26.72         8.27 o                         
  -6   8   9        159.99        159.97         9.64 o                         
  -5   8   9         57.85         55.46         5.09 o                         
  -4   8   9        158.34        157.50         8.33 o                         
  -3   8   9          0.20          5.55         2.65 o                         
  -2   8   9          0.98          4.70         2.77 o                         
  -1   8   9         11.19         10.74         3.39 o                         
   0   8   9          8.80          5.82         3.24 o                         
   1   8   9         88.08         77.12         6.26 o                         
   2   8   9         33.40         50.07         4.64 o                         
   3   8   9         10.42         16.99         3.58 o                         
   4   8   9          7.35         11.33         3.22 o                         
   5   8   9         48.63         53.72         5.60 o                         
   6   8   9         26.18         33.76         6.31 o                         
   7   8   9          8.27          1.87         7.79 o                         
  -4   9   9         12.17         12.60        11.92 o                         
  -3   9   9         21.24         32.43        10.20 o                         
  -2   9   9          3.67          1.84         5.53 o                         
  -1   9   9         39.14         28.74         6.98 o                         
   0   9   9         21.02         14.41         7.04 o                         
   1   9   9         57.77         64.90         9.44 o                         
   2   9   9          7.26         -2.98         6.56 o                         
   3   9   9          1.77          8.30         9.38 o                         
 -15   0  10         43.18         51.84         9.66 o                         
 -14   0  10          3.34         -2.87         4.72 o                         
 -13   0  10          6.15         -1.35         4.93 o                         
 -12   0  10          2.05         -1.40         5.39 o                         
 -11   0  10        127.00        142.16        13.05 o                         
 -10   0  10         73.53         78.58         8.08 o                         
  -9   0  10        106.82         80.89        10.28 o                         
  -8   0  10         88.24         79.46         7.89 o                         
  -7   0  10         55.75         65.41         7.00 o                         
  -6   0  10         97.27         98.15         8.60 o                         
  -5   0  10         12.81         17.15         4.28 o                         
  -4   0  10        247.28        279.19        14.91 o                         
  -3   0  10         55.22         53.38         7.04 o                         
  -2   0  10          0.38         -0.46         3.12 o                         
  -1   0  10          2.52         -1.96         3.38 o                         
   0   0  10        182.66        178.94         7.16 o                         
   1   0  10        102.16         78.50         5.07 o                         
   2   0  10        307.41        309.18        12.55 o                         
   3   0  10       1034.45       1092.07        17.76 o                         
   4   0  10       1332.43       1304.01        19.40 o                         
   5   0  10        151.96        140.76         9.17 o                         
   6   0  10        334.49        326.91        19.22 o                         
   7   0  10        136.86        140.77         8.30 o                         
   8   0  10        153.06        158.35        10.76 o                         
   9   0  10       2068.12       2112.51        33.11 o                         
  10   0  10       3504.75       3589.08        90.26 o                         
  11   0  10        109.54        123.85        14.32 o                         
  12   0  10          0.77          3.15         5.30 o                         
  13   0  10         86.72         79.22         9.64 o                         
  14   0  10        120.09        108.90        11.18 o                         
  15   0  10          6.64         10.59         4.84 o                         
 -16   1  10        115.24         90.72        14.73 o                         
 -15   1  10          7.75         12.41         4.31 o                         
 -14   1  10         96.88        114.38         8.71 o                         
 -13   1  10         71.71         62.60         7.84 o                         
 -12   1  10         12.35          4.42         3.67 o                         
 -11   1  10        289.68        262.04        13.48 o                         
 -10   1  10         93.72         81.77         6.76 o                         
  -9   1  10         34.60         28.68         4.03 o                         
  -8   1  10         70.22         76.46         5.79 o                         
  -7   1  10         53.72         45.15         4.62 o                         
  -6   1  10         45.21         46.13         4.56 o                         
  -5   1  10         18.93          9.77         2.69 o                         
  -4   1  10         53.28         62.87         4.67 o                         
  -3   1  10        141.79        146.38         6.97 o                         
  -2   1  10        366.44        373.60        10.85 o                         
  -1   1  10       1102.95       1065.98        16.15 o                         
   0   1  10        419.13        436.43         8.73 o                         
   1   1  10          2.76          1.22         1.75 o                         
   2   1  10          5.23          4.89         1.31 o                         
   3   1  10          5.20          2.85         1.36 o                         
   4   1  10        161.00        164.04         5.34 o                         
   5   1  10        339.94        339.32         8.54 o                         
   6   1  10        760.87        744.91        13.90 o                         
   7   1  10       1480.12       1518.40        23.78 o                         
   8   1  10         76.26         80.86         4.69 o                         
   9   1  10        428.15        422.55        11.92 o                         
  10   1  10        452.80        458.33        15.26 o                         
  11   1  10         81.27         75.22         5.98 o                         
  12   1  10        107.16        106.76         7.24 o                         
  13   1  10         73.14         64.71         6.51 o                         
  14   1  10        263.76        264.01        13.51 o                         
  15   1  10         99.72         93.18         8.24 o                         
 -15   2  10         16.70         14.70         9.55 o                         
 -14   2  10          4.22          4.56         3.54 o                         
 -13   2  10        179.55        203.44        11.23 o                         
 -12   2  10        173.91        165.41        10.07 o                         
 -11   2  10         14.55          9.90         3.23 o                         
 -10   2  10        150.18        136.45         8.34 o                         
  -9   2  10        137.38        147.18         7.66 o                         
  -8   2  10        100.08         90.80         6.36 o                         
  -7   2  10         62.35         59.83         5.17 o                         
  -6   2  10         15.66         14.55         2.60 o                         
  -5   2  10          1.84          0.67         2.05 o                         
  -4   2  10        712.95        697.36        12.03 o                         
  -3   2  10        984.92        961.78        13.81 o                         
  -2   2  10         18.10         17.93         2.51 o                         
  -1   2  10         31.96         32.63         2.95 o                         
   0   2  10         89.63         73.17         3.57 o                         
   1   2  10       1678.10       1582.80        16.67 o                         
   2   2  10        472.90        435.65         9.17 o                         
   3   2  10        788.33        763.36        11.44 o                         
   4   2  10         23.20         27.06         2.50 o                         
   5   2  10          0.33          0.87         1.81 o                         
   6   2  10          4.01          3.58         1.97 o                         
   7   2  10        412.42        428.89        10.70 o                         
   8   2  10        112.36        104.53         5.90 o                         
   9   2  10        112.50        118.17         6.01 o                         
  10   2  10          3.50          3.54         2.60 o                         
  11   2  10          0.01          0.30         2.77 o                         
  12   2  10        262.58        268.78        10.62 o                         
  13   2  10        245.60        254.74        15.31 o                         
  14   2  10         67.41         89.85         7.82 o                         
  15   2  10         12.08         16.84         6.99 o                         
 -15   3  10         37.04         36.71        16.20 o                         
 -14   3  10        131.59        148.85        13.62 o                         
 -13   3  10         79.45         69.72         7.60 o                         
 -12   3  10         63.27         59.01         6.31 o                         
 -11   3  10         10.85         18.68         4.23 o                         
 -10   3  10         28.21         33.41         5.01 o                         
  -9   3  10          0.10         -2.48         2.48 o                         
  -8   3  10         27.09         19.94         3.29 o                         
  -7   3  10         27.25         24.74         3.11 o                         
  -6   3  10        123.13        114.57         5.36 o                         
  -5   3  10        140.38        133.86         5.83 o                         
  -4   3  10        695.12        736.66        11.15 o                         
  -3   3  10        211.66        201.69         6.50 o                         
  -2   3  10        894.59        862.38        11.58 o                         
  -1   3  10        250.41        246.28         6.50 o                         
   0   3  10          3.87          4.62         1.54 o                         
   1   3  10        137.21        125.74         4.75 o                         
   2   3  10        355.21        362.37         8.11 o                         
   3   3  10         60.36         41.95         3.16 o                         
   4   3  10          3.69          0.18         1.84 o                         
   5   3  10         59.62         70.78         4.26 o                         
   6   3  10          9.67         11.26         2.33 o                         
   7   3  10         17.89         15.51         2.81 o                         
   8   3  10        148.18        138.14         7.02 o                         
   9   3  10        103.81        112.18         6.55 o                         
  10   3  10          0.67         -0.82         2.71 o                         
  11   3  10         30.26         28.83         4.46 o                         
  12   3  10          0.25         -0.04         2.97 o                         
  13   3  10          5.08          1.45         3.21 o                         
  14   3  10          0.93         -5.11         5.11 o                         
 -14   4  10        105.07        121.53        23.41 o                         
 -13   4  10        124.35        134.91        11.22 o                         
 -12   4  10         37.33         42.75         6.04 o                         
 -11   4  10         23.99         22.74         4.36 o                         
 -10   4  10          0.64          4.07         3.40 o                         
  -9   4  10        287.56        303.26        11.38 o                         
  -8   4  10         55.11         45.17         4.62 o                         
  -7   4  10        335.30        341.50        10.25 o                         
  -6   4  10        537.39        566.52        13.43 o                         
  -5   4  10         87.52         86.69         5.30 o                         
  -4   4  10          9.47          8.06         1.86 o                         
  -3   4  10        656.87        631.23        10.68 o                         
  -2   4  10         19.35         14.03         1.77 o                         
  -1   4  10        649.90        656.52        12.23 o                         
   0   4  10          8.27          7.92         1.65 o                         
   1   4  10        550.43        515.87         8.54 o                         
   2   4  10        114.40        130.43         4.45 o                         
   3   4  10         31.69         24.63         2.37 o                         
   4   4  10          7.73          9.86         2.24 o                         
   5   4  10         15.77         22.89         3.03 o                         
   6   4  10         14.49         18.74         2.99 o                         
   7   4  10         56.24         45.49         3.77 o                         
   8   4  10          1.03          2.14         2.48 o                         
   9   4  10          2.58          0.28         2.68 o                         
  10   4  10          2.37          4.67         2.80 o                         
  11   4  10          9.41         15.87         5.60 o                         
  12   4  10         11.80          5.58         5.39 o                         
  13   4  10          0.18         -1.60         4.34 o                         
  14   4  10         59.86         62.75        18.81 o                         
 -13   5  10         63.13         81.26        19.74 o                         
 -12   5  10          3.88         -0.92         5.70 o                         
 -11   5  10        149.97        157.54         9.72 o                         
 -10   5  10        569.61        586.98        16.47 o                         
  -9   5  10         62.32         65.42         5.45 o                         
  -8   5  10        625.46        678.81        15.16 o                         
  -7   5  10         28.76         30.82         3.81 o                         
  -6   5  10        345.72        344.96        11.14 o                         
  -5   5  10          2.55         -0.28         2.51 o                         
  -4   5  10         49.67         52.94         4.06 o                         
  -3   5  10          0.85         -1.13         1.72 o                         
  -2   5  10        174.22        171.83         6.61 o                         
  -1   5  10         12.37         11.12         2.15 o                         
   0   5  10          9.24          9.75         1.89 o                         
   1   5  10        148.19        155.50         6.01 o                         
   2   5  10         58.00         69.26         4.26 o                         
   3   5  10        224.70        230.52         9.07 o                         
   4   5  10         26.06         21.52         2.80 o                         
   5   5  10         14.47         10.19         2.97 o                         
   6   5  10         46.78         46.11         4.05 o                         
   7   5  10          2.62          0.67         2.96 o                         
   8   5  10         85.62        101.01         6.70 o                         
   9   5  10         42.94         37.66         4.94 o                         
  10   5  10         55.53         52.81         5.92 o                         
  11   5  10         21.93         21.40         5.54 o                         
  12   5  10         38.83         35.15         7.96 o                         
  13   5  10         12.05         22.83        13.68 o                         
 -12   6  10          0.33        -10.35        10.35 o                         
 -11   6  10          7.94          8.83         6.09 o                         
 -10   6  10         15.69         20.01         4.52 o                         
  -9   6  10         22.04         23.58         4.98 o                         
  -8   6  10          9.80         12.30         3.53 o                         
  -7   6  10         39.78         45.86         5.01 o                         
  -6   6  10          9.00         10.45         3.00 o                         
  -5   6  10        128.05        143.25         7.56 o                         
  -4   6  10        174.89        185.54         7.50 o                         
  -3   6  10          3.52          5.41         2.19 o                         
  -2   6  10         34.63         41.80         4.16 o                         
  -1   6  10         12.84         12.26         3.26 o                         
   0   6  10          1.20         -1.50         2.33 o                         
   1   6  10         35.54         31.59         3.54 o                         
   2   6  10         31.31         22.57         3.70 o                         
   3   6  10         50.89         50.06         4.12 o                         
   4   6  10        362.25        389.77        11.44 o                         
   5   6  10         66.66         82.42         5.33 o                         
   6   6  10          8.95          9.22         2.86 o                         
   7   6  10          0.01         -2.76         2.76 o                         
   8   6  10         17.87         16.27         4.00 o                         
   9   6  10        282.58        316.56        13.05 o                         
  10   6  10         27.24         42.84         7.27 o                         
  11   6  10          0.00          6.03         5.49 o                         
  -9   7  10         80.80        104.26        16.24 o                         
  -8   7  10         20.49         15.23         5.99 o                         
  -7   7  10          4.06          7.45         3.77 o                         
  -6   7  10          0.03         -2.05         4.12 o                         
  -5   7  10          0.46         -0.19         3.66 o                         
  -4   7  10         44.57         59.51         4.84 o                         
  -3   7  10         68.01         56.81         5.03 o                         
  -2   7  10         30.35         24.98         3.56 o                         
  -1   7  10        114.81        116.78         7.34 o                         
   0   7  10          2.00          3.04         2.81 o                         
   1   7  10          4.38          4.92         2.31 o                         
   2   7  10          5.61          7.22         2.43 o                         
   3   7  10          9.40          7.94         2.56 o                         
   4   7  10        127.43        131.04         6.60 o                         
   5   7  10         97.22        109.06         6.48 o                         
   6   7  10          0.23          6.18         2.78 o                         
   7   7  10          8.57          1.18         3.46 o                         
   8   7  10         60.65         52.09        11.46 o                         
  -7   8  10         14.51          9.98         6.41 o                         
  -6   8  10         12.21         10.38        13.07 o                         
  -5   8  10        216.13        279.51        15.85 o                         
  -4   8  10          0.96          3.63         4.95 o                         
  -3   8  10          6.08          2.31         2.96 o                         
  -2   8  10         25.14         35.90         4.51 o                         
  -1   8  10         47.94         56.49         6.40 o                         
   0   8  10         58.34         67.81         6.73 o                         
   1   8  10         37.87         52.05         7.03 o                         
   2   8  10         15.17         18.34         3.64 o                         
   3   8  10        315.81        301.31        13.13 o                         
   4   8  10         46.39         51.76         6.34 o                         
   5   8  10          1.51         10.31         4.82 o                         
   6   8  10          0.76          5.53         5.68 o                         
   0   9  10          7.95         28.08        12.88 o                         
 -15   1  11         18.88         19.28         9.34 o                         
 -14   1  11         85.00         98.37         8.88 o                         
 -13   1  11          9.39          7.65         4.15 o                         
 -12   1  11          1.56         -0.27         3.40 o                         
 -11   1  11         74.17         76.81         6.87 o                         
 -10   1  11          2.70         -3.12         3.40 o                         
  -9   1  11          0.01          1.24         2.84 o                         
  -8   1  11        100.32         91.13         6.60 o                         
  -7   1  11          0.24         -0.89         2.80 o                         
  -6   1  11        111.07        101.56         6.67 o                         
  -5   1  11        405.19        386.66        12.25 o                         
  -4   1  11         20.45         10.81         2.50 o                         
  -3   1  11        289.87        261.97        10.05 o                         
  -2   1  11          5.07          2.10         2.31 o                         
  -1   1  11          7.31          3.70         2.19 o                         
   0   1  11        375.19        345.93         9.93 o                         
   1   1  11        138.77        130.71         5.99 o                         
   2   1  11        302.26        289.96         7.63 o                         
   3   1  11        275.02        258.64         9.08 o                         
   4   1  11        321.59        323.52        10.87 o                         
   5   1  11       1385.54       1379.23        22.48 o                         
   6   1  11        350.64        365.38        12.52 o                         
   7   1  11        127.28        131.39         6.78 o                         
   8   1  11         18.92         17.65         5.35 o                         
   9   1  11        153.70        150.00         7.88 o                         
  10   1  11         42.40         51.05         6.08 o                         
  11   1  11          0.11         -3.96         3.96 o                         
  12   1  11          8.80          3.38         3.54 o                         
  13   1  11         90.39         77.92         8.05 o                         
  14   1  11        132.13        135.97        11.66 o                         
 -14   2  11        132.69        161.89        25.74 o                         
 -13   2  11         18.78          5.07         5.06 o                         
 -12   2  11        171.13        167.53        10.83 o                         
 -11   2  11         27.07         24.67         4.35 o                         
 -10   2  11          0.84          2.43         4.54 o                         
  -9   2  11        129.81        125.87         7.81 o                         
  -8   2  11          2.00          2.33         2.82 o                         
  -7   2  11         99.17        102.60         6.44 o                         
  -6   2  11         26.16         28.15         3.54 o                         
  -5   2  11         27.52         28.53         3.44 o                         
  -4   2  11        251.49        258.45         8.72 o                         
  -3   2  11         40.10         32.83         3.60 o                         
  -2   2  11        589.71        574.43        12.63 o                         
  -1   2  11          5.10          6.17         2.54 o                         
   0   2  11        326.93        333.85         8.76 o                         
   1   2  11        318.52        332.39         9.47 o                         
   2   2  11        688.00        678.87        12.70 o                         
   3   2  11          0.14          2.31         2.02 o                         
   4   2  11         19.32         14.01         2.41 o                         
   5   2  11          0.06          0.92         2.19 o                         
   6   2  11          2.12          4.66         2.55 o                         
   7   2  11        580.16        572.16        15.58 o                         
   8   2  11         47.28         50.50         5.19 o                         
   9   2  11         49.75         48.69         4.83 o                         
  10   2  11         28.44         21.87         3.71 o                         
  11   2  11         18.93         16.82         3.70 o                         
  12   2  11         39.74         39.22         6.22 o                         
  13   2  11          0.81         -0.68         5.52 o                         
  14   2  11         24.29          7.61         7.50 o                         
 -14   3  11        100.94        106.07        18.92 o                         
 -13   3  11        114.01         97.85        10.80 o                         
 -12   3  11          0.05         -4.34         4.34 o                         
 -11   3  11          1.13          0.40         3.64 o                         
 -10   3  11         19.86         16.78         5.87 o                         
  -9   3  11          0.58         -2.20         3.14 o                         
  -8   3  11         63.50         64.63         5.02 o                         
  -7   3  11          7.54         11.90         3.39 o                         
  -6   3  11         47.43         42.29         4.12 o                         
  -5   3  11        174.93        179.39         7.13 o                         
  -4   3  11        361.56        341.81         9.45 o                         
  -3   3  11       1168.75       1159.45        18.13 o                         
  -2   3  11        394.69        400.29        10.05 o                         
  -1   3  11         69.31         69.59         4.25 o                         
   0   3  11         85.18         93.13         4.50 o                         
   1   3  11         10.37         13.68         2.33 o                         
   2   3  11         40.97         32.44         3.18 o                         
   3   3  11         21.44         18.08         2.69 o                         
   4   3  11        118.83        100.49         5.86 o                         
   5   3  11        105.33         96.49         5.96 o                         
   6   3  11          0.61         -1.73         2.37 o                         
   7   3  11          6.25          3.45         2.50 o                         
   8   3  11         87.85         85.64         6.09 o                         
   9   3  11         50.29         52.99         5.59 o                         
  10   3  11         93.04        100.57         8.99 o                         
  11   3  11        144.18        151.46        11.16 o                         
  12   3  11         11.21          5.20         3.57 o                         
  13   3  11         12.82         21.21        19.01 o                         
 -13   4  11          2.70         -7.78         9.58 o                         
 -12   4  11          6.50         10.21         4.27 o                         
 -11   4  11          0.03          0.88         4.14 o                         
 -10   4  11          0.61         -2.97         3.40 o                         
  -9   4  11        320.33        303.70        11.92 o                         
  -8   4  11        824.75        878.16        19.40 o                         
  -7   4  11         60.83         61.98         5.39 o                         
  -6   4  11         39.90         32.09         4.04 o                         
  -5   4  11        156.79        153.40         7.60 o                         
  -4   4  11          5.41          1.70         2.86 o                         
  -3   4  11          0.91          3.78         2.15 o                         
  -2   4  11         72.89         70.29         3.85 o                         
  -1   4  11          7.52          7.57         1.71 o                         
   0   4  11         17.11          9.82         1.78 o                         
   1   4  11          0.17         -1.70         1.70 o                         
   2   4  11        427.56        413.04         8.55 o                         
   3   4  11          1.84          4.12         1.88 o                         
   4   4  11        227.95        214.14         7.13 o                         
   5   4  11          9.93          9.32         2.56 o                         
   6   4  11          1.87          0.60         2.40 o                         
   7   4  11         14.91         11.13         2.94 o                         
   8   4  11          0.77         -1.09         2.65 o                         
   9   4  11        118.47        141.73         8.12 o                         
  10   4  11         37.67         39.34         5.66 o                         
  11   4  11         16.95         17.73         5.72 o                         
  12   4  11         17.64         36.65         8.68 o                         
  13   4  11         33.47         26.64        13.89 o                         
 -12   5  11        125.36        108.60        15.84 o                         
 -11   5  11        241.21        266.59        16.47 o                         
 -10   5  11          0.01          0.64         3.29 o                         
  -9   5  11        162.20        175.77         8.98 o                         
  -8   5  11         45.76         54.21         5.21 o                         
  -7   5  11          0.02         -0.95         3.81 o                         
  -6   5  11         74.92         62.11         5.33 o                         
  -5   5  11        277.96        261.10        10.12 o                         
  -4   5  11         66.82         67.21         5.50 o                         
  -3   5  11          0.64          0.81         3.72 o                         
  -2   5  11        180.84        189.46         6.85 o                         
  -1   5  11         25.33         20.45         2.78 o                         
   0   5  11        121.88        128.35         5.99 o                         
   1   5  11         12.48          8.25         2.27 o                         
   2   5  11        289.76        291.59         8.91 o                         
   3   5  11          2.62         -0.73         2.05 o                         
   4   5  11         73.45         72.60         4.70 o                         
   5   5  11        114.98        114.61         5.64 o                         
   6   5  11         51.78         42.74         3.87 o                         
   7   5  11         52.21         60.78         5.18 o                         
   8   5  11        117.00        131.87         7.44 o                         
   9   5  11         11.14          4.13         3.29 o                         
  10   5  11         96.94        102.40         9.45 o                         
  11   5  11         81.95        100.04        13.97 o                         
 -10   6  11         38.40         71.97        14.92 o                         
  -9   6  11         73.56         88.84         9.36 o                         
  -8   6  11         16.24         19.67         4.53 o                         
  -7   6  11          4.81          9.51         3.56 o                         
  -6   6  11          4.31          7.88         3.08 o                         
  -5   6  11          5.54          9.99         3.65 o                         
  -4   6  11        121.45        134.68         8.03 o                         
  -3   6  11         28.46         29.86         4.14 o                         
  -2   6  11        220.11        217.89         9.25 o                         
  -1   6  11         36.96         35.82         3.91 o                         
   0   6  11        125.95        124.73         6.42 o                         
   1   6  11          0.02          2.22         2.83 o                         
   2   6  11         31.10         37.07         3.74 o                         
   3   6  11        102.27        106.87         5.66 o                         
   4   6  11         11.19         19.29         3.42 o                         
   5   6  11          0.77          0.14         2.36 o                         
   6   6  11         71.81         73.98         5.36 o                         
   7   6  11          2.64          7.15         3.04 o                         
   8   6  11         22.69         30.12         4.33 o                         
   9   6  11          0.31         -2.52         7.17 o                         
  10   6  11        101.64        106.83        26.18 o                         
  -8   7  11          3.75        -15.07        15.07 o                         
  -7   7  11         16.50         16.79        11.93 o                         
  -6   7  11        134.55        146.05        12.04 o                         
  -5   7  11         25.38         32.05         6.05 o                         
  -4   7  11         59.14         51.56         6.64 o                         
  -3   7  11         33.92         33.51         4.94 o                         
  -2   7  11          7.81          7.57         2.92 o                         
  -1   7  11         75.83         69.54         6.13 o                         
   0   7  11         97.43        100.36         7.19 o                         
   1   7  11          2.05          4.93         3.41 o                         
   2   7  11         40.26         58.48         4.66 o                         
   3   7  11          1.18          4.72         2.47 o                         
   4   7  11         14.29         12.18         3.04 o                         
   5   7  11         46.88         57.22         4.69 o                         
   6   7  11         70.13         90.76         6.70 o                         
   7   7  11          2.35          7.50         7.10 o                         
  -5   8  11          8.63         21.31        10.54 o                         
  -4   8  11          0.31          1.80         3.63 o                         
  -3   8  11          1.44          4.16         4.85 o                         
  -2   8  11          3.63         11.49         7.43 o                         
  -1   8  11         11.93          4.19         7.29 o                         
   0   8  11          3.34         -4.03         4.03 o                         
   1   8  11          0.49         -4.21         4.21 o                         
   2   8  11          5.69          0.42         6.93 o                         
   3   8  11        170.92        198.69        20.77 o                         
   4   8  11         44.72         24.57         8.93 o                         
   5   8  11          0.04          3.02         8.93 o                         
 -14   0  12         95.90        131.94        20.92 o                         
 -13   0  12          0.50         -0.66         6.97 o                         
 -12   0  12          1.63         -0.82         7.98 o                         
 -11   0  12         47.74         50.58        10.59 o                         
 -10   0  12        927.51        931.39        32.32 o                         
  -9   0  12        198.00        235.65        21.17 o                         
  -8   0  12        158.54        150.14        12.99 o                         
  -7   0  12        198.34        198.95        14.57 o                         
  -6   0  12        269.18        323.58        30.54 o                         
  -5   0  12        209.07        156.80        12.68 o                         
  -4   0  12        483.02        437.24        20.65 o                         
  -3   0  12       2147.93       2161.11        79.63 o                         
  -2   0  12       1803.55       1862.35        48.10 o                         
  -1   0  12         33.58         38.69         5.52 o                         
   0   0  12         41.83         35.75         5.08 o                         
   1   0  12        173.87        160.49         9.81 o                         
   2   0  12         24.72         18.81         3.94 o                         
   3   0  12         88.89         73.92        10.57 o                         
   4   0  12          0.04          1.38         3.54 o                         
   5   0  12         27.79         16.20         6.68 o                         
   6   0  12        110.74        109.76        12.01 o                         
   7   0  12        835.06        809.18        30.88 o                         
   8   0  12        149.36        156.96        17.46 o                         
   9   0  12        539.44        520.21        25.81 o                         
  10   0  12         16.20          4.16         8.60 o                         
  11   0  12         37.34         26.56        10.88 o                         
  12   0  12          2.25         -4.49         7.29 o                         
  13   0  12         30.53          6.17        12.33 o                         
 -14   1  12        323.71        362.34        32.21 o                         
 -13   1  12          0.01          2.87         4.44 o                         
 -12   1  12         12.80          6.77         5.08 o                         
 -11   1  12         54.51         55.85         6.36 o                         
 -10   1  12         88.54         76.82         7.85 o                         
  -9   1  12        130.17        121.28         7.95 o                         
  -8   1  12         39.97         39.74         4.44 o                         
  -7   1  12        293.70        294.56        11.60 o                         
  -6   1  12        353.41        321.10        11.85 o                         
  -5   1  12          0.80          2.99         3.31 o                         
  -4   1  12        225.51        222.63         9.63 o                         
  -3   1  12         55.82         55.50         4.79 o                         
  -2   1  12         15.44         16.82         3.30 o                         
  -1   1  12          1.59         -1.15         3.20 o                         
   0   1  12        213.52        185.70         9.04 o                         
   1   1  12        319.31        302.07        10.60 o                         
   2   1  12         19.79         12.39         2.56 o                         
   3   1  12          2.71          1.02         2.15 o                         
   4   1  12         22.06         19.66         5.14 o                         
   5   1  12        144.22        136.33         8.41 o                         
   6   1  12          0.00         -1.18         3.82 o                         
   7   1  12          0.57          2.08         3.04 o                         
   8   1  12         34.77         38.81         5.56 o                         
   9   1  12         13.32         16.25         4.13 o                         
  10   1  12        670.20        683.09        23.44 o                         
  11   1  12         14.22         16.90         8.67 o                         
  12   1  12         89.73         79.94        10.36 o                         
  13   1  12        106.38         76.04        19.48 o                         
 -13   2  12          2.06          7.60        10.80 o                         
 -12   2  12         32.86         37.47         7.25 o                         
 -11   2  12          2.99         -2.52         2.88 o                         
 -10   2  12          4.07         -0.95         2.87 o                         
  -9   2  12          1.74          4.83         2.94 o                         
  -8   2  12          9.46          2.90         3.16 o                         
  -7   2  12        140.12        150.71         8.45 o                         
  -6   2  12         15.64         13.03         3.19 o                         
  -5   2  12         93.41         91.93         6.01 o                         
  -4   2  12          9.02          8.53         2.95 o                         
  -3   2  12        347.45        335.06        10.87 o                         
  -2   2  12        423.04        369.18        10.66 o                         
  -1   2  12       1117.95       1027.13        17.48 o                         
   0   2  12         65.63         47.67         3.84 o                         
   1   2  12         19.39         12.53         2.61 o                         
   2   2  12         49.16         48.75         3.88 o                         
   3   2  12          0.02          3.03         1.94 o                         
   4   2  12         84.87         81.27         5.68 o                         
   5   2  12        181.47        175.14         7.98 o                         
   6   2  12         14.04          8.95         2.98 o                         
   7   2  12          4.48          5.23         2.82 o                         
   8   2  12          5.08          3.09         3.90 o                         
   9   2  12        125.38        118.88         8.81 o                         
  10   2  12         52.05         61.58         5.95 o                         
  11   2  12         16.98         19.52         4.96 o                         
  12   2  12         46.88         47.40         7.96 o                         
  13   2  12          5.27         15.26         9.94 o                         
 -12   3  12         18.27         10.00        10.26 o                         
 -11   3  12          0.51         -3.12         3.39 o                         
 -10   3  12         23.96         26.25         5.13 o                         
  -9   3  12         57.17         63.38         6.43 o                         
  -8   3  12         57.43         57.20         6.32 o                         
  -7   3  12         14.87         11.95         3.69 o                         
  -6   3  12        148.47        154.64         7.44 o                         
  -5   3  12         50.54         50.24         4.26 o                         
  -4   3  12        160.52        155.17         6.84 o                         
  -3   3  12        122.13        127.81         6.17 o                         
  -2   3  12          9.75          6.59         2.91 o                         
  -1   3  12        180.71        172.97         6.97 o                         
   0   3  12          0.38          0.03         2.16 o                         
   1   3  12        186.35        169.38         6.66 o                         
   2   3  12        326.57        301.93         8.80 o                         
   3   3  12        466.67        444.43        11.31 o                         
   4   3  12         67.72         60.28         4.77 o                         
   5   3  12         41.19         46.23         4.60 o                         
   6   3  12         64.26         70.95         5.25 o                         
   7   3  12         24.03         27.26         4.31 o                         
   8   3  12         69.27         61.61         5.89 o                         
   9   3  12          4.04          1.66         3.81 o                         
  10   3  12        142.60        143.81        10.04 o                         
  11   3  12         98.59         96.60         8.60 o                         
  12   3  12         14.26         14.51        14.59 o                         
 -12   4  12          9.40         15.12         9.93 o                         
 -11   4  12          1.46         -6.35         6.35 o                         
 -10   4  12         65.63         73.03         6.94 o                         
  -9   4  12         21.23         14.28         3.86 o                         
  -8   4  12          0.88          5.23         4.78 o                         
  -7   4  12         86.50         80.94         6.26 o                         
  -6   4  12        140.64        144.59         7.82 o                         
  -5   4  12        219.90        229.15         9.56 o                         
  -4   4  12         80.16         81.97         6.01 o                         
  -3   4  12          8.54          6.55         2.04 o                         
  -2   4  12          8.36          5.53         2.30 o                         
  -1   4  12          9.23          7.83         2.07 o                         
   0   4  12         13.73         11.27         2.39 o                         
   1   4  12          6.84          6.31         1.98 o                         
   2   4  12         34.56         28.75         3.57 o                         
   3   4  12         85.47        104.10         5.64 o                         
   4   4  12         53.31         49.37         4.29 o                         
   5   4  12         37.27         25.28         3.88 o                         
   6   4  12        405.23        392.83        12.38 o                         
   7   4  12        192.09        206.61         9.71 o                         
   8   4  12         40.99         44.89         5.12 o                         
   9   4  12          1.83          6.01         3.22 o                         
  10   4  12         14.36         21.14         5.13 o                         
  11   4  12        110.04         96.95        23.26 o                         
  12   4  12         19.90          7.75         9.23 o                         
 -11   5  12          0.06         -3.07         6.26 o                         
 -10   5  12          3.33          1.50         4.21 o                         
  -9   5  12        116.70        111.61         7.90 o                         
  -8   5  12         42.42         46.39         4.96 o                         
  -7   5  12          2.07          0.76         2.86 o                         
  -6   5  12         36.12         30.78         4.70 o                         
  -5   5  12         36.81         42.29         4.78 o                         
  -4   5  12          0.02          0.36         2.94 o                         
  -3   5  12         33.72         29.06         5.51 o                         
  -2   5  12        603.67        625.91        14.72 o                         
  -1   5  12        365.28        405.25        11.17 o                         
   0   5  12         39.73         44.44         4.33 o                         
   1   5  12         14.12          9.00         2.65 o                         
   2   5  12         56.52         44.60         4.26 o                         
   3   5  12          1.49          6.89         2.41 o                         
   4   5  12          1.67         -1.32         2.41 o                         
   5   5  12         50.82         51.33         4.24 o                         
   6   5  12          0.80         -2.77         2.77 o                         
   7   5  12          0.81          1.32         2.94 o                         
   8   5  12         92.77        108.85         7.68 o                         
   9   5  12         46.94         38.71         6.86 o                         
  10   5  12          8.36         -1.30         5.13 o                         
  -9   6  12        127.12        125.07        16.96 o                         
  -8   6  12          4.46          6.22        11.02 o                         
  -7   6  12          1.86         -3.61         3.67 o                         
  -6   6  12         14.60         12.26         3.56 o                         
  -5   6  12          1.65          1.11         3.14 o                         
  -4   6  12        247.68        266.73        11.38 o                         
  -3   6  12         29.05         32.89         4.69 o                         
  -2   6  12          5.63         11.47         3.37 o                         
  -1   6  12          1.57          1.91         2.76 o                         
   0   6  12         78.51         89.77         7.46 o                         
   1   6  12        174.57        171.41         8.04 o                         
   2   6  12        224.51        248.31         9.67 o                         
   3   6  12          2.18          4.52         3.79 o                         
   4   6  12         14.58         16.20         3.05 o                         
   5   6  12          0.62         -2.64         2.64 o                         
   6   6  12          8.35          5.23         2.78 o                         
   7   6  12          2.55          2.05         3.59 o                         
   8   6  12         55.92         60.18         8.15 o                         
   9   6  12          3.35         -1.77         8.31 o                         
  -7   7  12         71.13         67.40        20.46 o                         
  -6   7  12          2.02         -3.61         7.35 o                         
  -5   7  12         69.64         85.00        11.13 o                         
  -4   7  12          8.39         20.06         7.45 o                         
  -3   7  12          0.03          0.72         3.74 o                         
  -2   7  12          4.13          2.97         3.37 o                         
  -1   7  12          4.29          2.26         4.98 o                         
   0   7  12         28.45         33.74         6.71 o                         
   1   7  12          0.28          1.01         3.08 o                         
   2   7  12        270.02        269.34        10.87 o                         
   3   7  12         67.91         73.62         6.22 o                         
   4   7  12        116.55        130.44         9.08 o                         
   5   7  12          2.69         -4.47         4.47 o                         
   6   7  12         92.91        103.78        13.98 o                         
 -13   1  13         42.81         22.99         9.10 o                         
 -12   1  13         45.35         47.61         8.18 o                         
 -11   1  13         16.99         18.25         5.31 o                         
 -10   1  13          5.95          0.14         3.50 o                         
  -9   1  13         16.50         12.75         3.74 o                         
  -8   1  13        130.14        135.74         7.79 o                         
  -7   1  13         10.15         14.42         3.50 o                         
  -6   1  13        197.15        181.12        10.00 o                         
  -5   1  13        134.97        134.88         8.13 o                         
  -4   1  13         20.33         14.67         3.64 o                         
  -3   1  13        163.77        177.96         8.87 o                         
  -2   1  13          3.00          5.12         3.06 o                         
  -1   1  13         19.33         14.42         4.07 o                         
   0   1  13         58.41         50.74         4.83 o                         
   1   1  13          0.23          1.53         2.39 o                         
   2   1  13         19.99         18.66         3.39 o                         
   3   1  13          1.51          1.12         2.26 o                         
   4   1  13        223.35        232.76        14.03 o                         
   5   1  13        155.29        162.58        11.06 o                         
   6   1  13         38.92         37.83         6.19 o                         
   7   1  13         80.09         89.92         8.65 o                         
   8   1  13          7.83          3.64         4.10 o                         
   9   1  13         23.92         18.24         4.56 o                         
  10   1  13          5.36          4.94         5.16 o                         
  11   1  13         40.69         35.97         8.19 o                         
  12   1  13         16.76          5.72         9.16 o                         
 -11   2  13          0.11         -1.03         3.35 o                         
 -10   2  13          3.22         -1.94         3.31 o                         
  -9   2  13         17.79          6.49         4.27 o                         
  -8   2  13         20.17         22.05         3.95 o                         
  -7   2  13         14.99         10.93         3.21 o                         
  -6   2  13         34.12         24.81         4.53 o                         
  -5   2  13          8.56         10.46         2.92 o                         
  -4   2  13         61.57         62.52         5.38 o                         
  -3   2  13         32.59         25.53         3.92 o                         
  -2   2  13         40.70         46.19         4.77 o                         
  -1   2  13        556.36        567.24        14.57 o                         
   0   2  13        144.22        149.01         8.68 o                         
   1   2  13         58.94         61.57         5.46 o                         
   2   2  13          1.04         -3.12         3.12 o                         
   3   2  13          7.09          7.57         3.23 o                         
   4   2  13        642.94        622.31        18.35 o                         
   5   2  13         22.35         10.27         3.15 o                         
   6   2  13         55.35         55.61         6.26 o                         
   7   2  13          4.44          8.32         4.25 o                         
   8   2  13         23.89         23.32         4.86 o                         
   9   2  13          0.23          3.15         3.50 o                         
  10   2  13        320.83        323.34        16.51 o                         
  11   2  13          0.17         17.95        11.79 o                         
  12   2  13         41.18         56.90        18.35 o                         
 -11   3  13         82.31         91.09        14.81 o                         
 -10   3  13        175.98        206.15        11.35 o                         
  -9   3  13          0.43          0.84         3.25 o                         
  -8   3  13        434.07        453.12        15.88 o                         
  -7   3  13          3.10          1.13         3.09 o                         
  -6   3  13         19.57         14.15         3.75 o                         
  -5   3  13         49.85         46.47         4.28 o                         
  -4   3  13         27.43         25.97         3.49 o                         
  -3   3  13        181.92        171.60         7.33 o                         
  -2   3  13          2.22          2.77         2.55 o                         
  -1   3  13         11.70         10.12         2.56 o                         
   0   3  13          1.59         -2.32         2.32 o                         
   1   3  13         13.23         11.36         3.13 o                         
   2   3  13         20.33         20.82         3.21 o                         
   3   3  13        339.39        320.61        10.34 o                         
   4   3  13         69.03         69.87         5.75 o                         
   5   3  13        119.65        122.18         7.24 o                         
   6   3  13         70.19         53.03         5.27 o                         
   7   3  13        182.07        190.17         9.44 o                         
   8   3  13         78.88         65.77         7.01 o                         
   9   3  13        101.55        106.79         8.88 o                         
  10   3  13         68.10         55.39        13.94 o                         
  11   3  13        124.13        145.69        19.64 o                         
 -11   4  13         62.80         98.88        20.51 o                         
 -10   4  13         17.11         21.23         7.02 o                         
  -9   4  13          5.47          7.83         3.83 o                         
  -8   4  13         33.18         32.00         4.89 o                         
  -7   4  13        160.31        182.54         9.18 o                         
  -6   4  13         64.76         77.02         6.24 o                         
  -5   4  13         99.28        102.60         6.93 o                         
  -4   4  13          4.46          4.88         2.92 o                         
  -3   4  13        105.24        104.70         6.18 o                         
  -2   4  13         65.28         77.48         4.91 o                         
  -1   4  13          1.82         -0.51         2.46 o                         
   0   4  13         82.47         82.31         4.93 o                         
   1   4  13        110.94        116.40         5.63 o                         
   2   4  13         36.32         34.41         3.80 o                         
   3   4  13         37.02         28.95         3.71 o                         
   4   4  13        239.56        248.97         9.15 o                         
   5   4  13         71.50         83.39         5.90 o                         
   6   4  13        123.03        113.39         6.57 o                         
   7   4  13          6.23          6.65         2.69 o                         
   8   4  13         50.34         59.93         5.50 o                         
   9   4  13        177.58        198.94        15.72 o                         
  10   4  13         30.99         37.53        10.48 o                         
  -9   5  13         17.21         20.80         8.34 o                         
  -8   5  13         72.13         55.29         7.03 o                         
  -7   5  13          3.48         -2.91         3.30 o                         
  -6   5  13         30.97         32.90         4.67 o                         
  -5   5  13         48.92         49.86         5.15 o                         
  -4   5  13         49.12         50.10         5.42 o                         
  -3   5  13         17.61          9.72         3.67 o                         
  -2   5  13        101.59        105.61         8.25 o                         
  -1   5  13          3.08          6.89         2.59 o                         
   0   5  13          0.08         -0.79         2.92 o                         
   1   5  13         64.77         76.76         5.48 o                         
   2   5  13         35.05         43.20         4.48 o                         
   3   5  13          1.13          6.87         2.53 o                         
   4   5  13          1.54         -0.42         2.58 o                         
   5   5  13         51.02         59.09         5.78 o                         
   6   5  13          0.35         -2.71         3.96 o                         
   7   5  13          9.13          8.86         4.40 o                         
   8   5  13         36.93         44.45         6.38 o                         
  -7   6  13         50.97         57.73        10.57 o                         
  -6   6  13         80.34         89.38        10.97 o                         
  -5   6  13         33.34         45.90         6.16 o                         
  -4   6  13         28.34         25.65         6.13 o                         
  -3   6  13          7.65          0.96         3.28 o                         
  -2   6  13         32.59         37.25         5.11 o                         
  -1   6  13         42.68         37.40         5.24 o                         
   0   6  13         13.81         20.93         6.98 o                         
   1   6  13          1.01          2.33         2.75 o                         
   2   6  13         14.76          5.43         2.87 o                         
   3   6  13        131.68        132.61         7.37 o                         
   4   6  13         10.42          9.48         5.05 o                         
   5   6  13         10.82          7.51         3.29 o                         
   6   6  13         16.89         14.28         5.31 o                         
  -4   7  13         51.27         64.93        18.98 o                         
  -3   7  13         47.05         44.16        16.66 o                         
  -2   7  13         13.32         18.67         8.31 o                         
  -1   7  13          7.28          4.66         5.73 o                         
   0   7  13          8.69          7.62         9.12 o                         
   1   7  13         16.10         22.00        13.96 o                         
   2   7  13          0.11         -7.65         8.27 o                         
   3   7  13         19.38          7.22         5.84 o                         
 -11   0  14          0.21         -7.03         7.03 o                         
 -10   0  14        107.86        116.62        12.93 o                         
  -9   0  14          2.35          9.71         7.73 o                         
  -8   0  14          0.00         -2.06         6.15 o                         
  -7   0  14         28.33         43.59         8.26 o                         
  -6   0  14          1.71          0.64         3.61 o                         
  -5   0  14         11.12         11.94         5.45 o                         
  -4   0  14        169.51        154.74        15.61 o                         
  -3   0  14          3.53          1.77         4.34 o                         
  -2   0  14        133.64        137.04        13.51 o                         
  -1   0  14         71.61         71.16         9.31 o                         
   0   0  14          3.32          3.49         4.29 o                         
   1   0  14         26.02         19.09         9.50 o                         
   2   0  14         49.48         49.17         8.11 o                         
   3   0  14        166.49        166.88        13.92 o                         
   4   0  14         36.13         48.38        10.31 o                         
   5   0  14        117.59        107.74        14.66 o                         
   6   0  14        125.31        147.70        17.69 o                         
   7   0  14        413.26        431.26        29.18 o                         
   8   0  14        329.80        333.03        26.10 o                         
   9   0  14         32.14         27.13         9.39 o                         
  10   0  14          1.44         -9.83         9.92 o                         
  11   0  14         60.41         54.20        17.41 o                         
 -11   1  14          8.85         17.45         6.27 o                         
 -10   1  14         26.50         12.09         5.26 o                         
  -9   1  14          1.73          4.17         4.03 o                         
  -8   1  14         27.46         28.44         4.45 o                         
  -7   1  14          0.59          4.64         3.81 o                         
  -6   1  14         20.96         12.72         4.08 o                         
  -5   1  14         27.74         28.64         4.86 o                         
  -4   1  14         99.58         89.44         7.46 o                         
  -3   1  14        500.07        481.68        16.45 o                         
  -2   1  14        249.74        294.04        12.36 o                         
  -1   1  14        171.77        160.75         8.60 o                         
   0   1  14        144.20        131.40         7.76 o                         
   1   1  14         44.60         40.97         5.36 o                         
   2   1  14          5.48          1.71         2.92 o                         
   3   1  14         23.94         20.37         5.53 o                         
   4   1  14         97.88         96.84         9.92 o                         
   5   1  14         60.71         48.81         7.85 o                         
   6   1  14         18.46         15.96         4.66 o                         
   7   1  14          6.29         -0.69         4.52 o                         
   8   1  14          2.43          7.72         4.38 o                         
   9   1  14         59.67         42.26         7.75 o                         
  10   1  14          7.02          4.13         6.61 o                         
  11   1  14        118.47         89.66        20.34 o                         
 -11   2  14         48.81         91.99        19.31 o                         
 -10   2  14         18.80         20.04         7.04 o                         
  -9   2  14        104.36        103.07         7.90 o                         
  -8   2  14         11.48          7.64         3.26 o                         
  -7   2  14          1.30          1.60         3.62 o                         
  -6   2  14          0.79         -2.82         2.82 o                         
  -5   2  14         25.95         21.78         3.87 o                         
  -4   2  14         42.12         30.77         4.09 o                         
  -3   2  14         11.77          9.47         3.22 o                         
  -2   2  14        101.66        116.14         7.66 o                         
  -1   2  14         22.17         23.99         4.27 o                         
   0   2  14        372.05        378.16        14.19 o                         
   1   2  14        114.60         99.36         6.96 o                         
   2   2  14          9.30         11.17         5.04 o                         
   3   2  14          7.83         -0.85         3.80 o                         
   4   2  14          6.68          1.77         5.10 o                         
   5   2  14        249.17        246.46        13.96 o                         
   6   2  14         23.24         20.54         5.50 o                         
   7   2  14          0.08         -0.46         3.52 o                         
   8   2  14         37.56         34.72         6.42 o                         
   9   2  14        307.30        336.13        19.42 o                         
  10   2  14         93.66         96.47        24.13 o                         
 -11   3  14         22.17         39.73        12.83 o                         
 -10   3  14         31.81         43.89        15.11 o                         
  -9   3  14          0.01          0.04         3.86 o                         
  -8   3  14        111.02        125.41         9.13 o                         
  -7   3  14         38.38         50.22         6.02 o                         
  -6   3  14          0.14          0.89         3.29 o                         
  -5   3  14        161.94        172.32         8.88 o                         
  -4   3  14        158.77        179.27         8.28 o                         
  -3   3  14          9.09          8.90         2.84 o                         
  -2   3  14         18.55         16.05         4.04 o                         
  -1   3  14          2.79          5.42         2.64 o                         
   0   3  14         34.77         25.50         3.67 o                         
   1   3  14          0.34          0.52         3.24 o                         
   2   3  14          9.36          5.06         3.23 o                         
   3   3  14          3.46          1.36         3.05 o                         
   4   3  14         20.84         10.41         4.85 o                         
   5   3  14         33.68         35.06         5.49 o                         
   6   3  14          1.31         -1.07         2.98 o                         
   7   3  14          3.46          5.62         3.31 o                         
   8   3  14          0.15         -1.78         6.38 o                         
   9   3  14         33.40         49.61         9.44 o                         
  -9   4  14         18.93         19.01        12.97 o                         
  -8   4  14         68.90         60.97         8.19 o                         
  -7   4  14          5.61          4.18         3.26 o                         
  -6   4  14         67.85         88.54         6.62 o                         
  -5   4  14         35.50         42.03         4.88 o                         
  -4   4  14         46.37         42.82         5.59 o                         
  -3   4  14        138.28        172.19         8.14 o                         
  -2   4  14         22.61         14.60         3.24 o                         
  -1   4  14          3.18         -0.62         2.69 o                         
   0   4  14          1.06          0.79         2.91 o                         
   1   4  14        135.93        131.03         8.11 o                         
   2   4  14         21.05         23.32         4.16 o                         
   3   4  14         34.68         36.08         4.32 o                         
   4   4  14         20.88         18.89         3.66 o                         
   5   4  14        142.26        140.41         8.47 o                         
   6   4  14          9.70          9.98         3.15 o                         
   7   4  14         91.55        111.39         7.88 o                         
   8   4  14         31.05         21.92         6.89 o                         
  -7   5  14         85.13        104.09        18.63 o                         
  -6   5  14         88.12         81.52        10.66 o                         
  -5   5  14          2.12          4.83         3.61 o                         
  -4   5  14        175.99        190.67        10.02 o                         
  -3   5  14          2.62          1.72         4.69 o                         
  -2   5  14         74.61         95.24         7.94 o                         
  -1   5  14         34.48         36.94         6.13 o                         
   0   5  14         92.95         92.57         6.62 o                         
   1   5  14         15.48         14.98         4.40 o                         
   2   5  14          2.99         -1.02         3.84 o                         
   3   5  14         57.88         74.29         5.83 o                         
   4   5  14          8.04          9.17         3.41 o                         
   5   5  14        284.90        296.08        12.75 o                         
   6   5  14         62.93         76.25         8.75 o                         
   7   5  14         15.92          5.53         5.24 o                         
  -5   6  14         76.48         66.35        21.21 o                         
  -4   6  14         14.26        -10.14        11.55 o                         
  -3   6  14         16.20          9.61         8.85 o                         
  -2   6  14         16.38          5.74         8.58 o                         
  -1   6  14        118.14        143.09        24.66 o                         
   0   6  14         57.56         74.30         9.12 o                         
   1   6  14          0.27          2.90         7.15 o                         
   2   6  14        226.16        299.59        15.99 o                         
   3   6  14          6.63          5.78         6.80 o                         
   4   6  14          4.49          8.44        11.82 o                         
 -10   1  15         37.08         32.19         8.60 o                         
  -9   1  15          5.22         -0.23         3.97 o                         
  -8   1  15         63.72         67.65         6.62 o                         
  -7   1  15         43.20         48.93         6.09 o                         
  -6   1  15         88.73         87.14         7.72 o                         
  -5   1  15          1.87          1.49         3.52 o                         
  -4   1  15         10.52         13.28         3.79 o                         
  -3   1  15        261.96        265.74        13.72 o                         
  -2   1  15         58.59         64.18         6.43 o                         
  -1   1  15         16.08         10.54         3.19 o                         
   0   1  15          0.89         -0.44         3.13 o                         
   1   1  15        178.69        200.14        10.99 o                         
   2   1  15        106.81        113.54         9.24 o                         
   3   1  15        131.01        135.27        11.62 o                         
   4   1  15         63.14         55.01         8.00 o                         
   5   1  15          5.31          0.46         4.23 o                         
   6   1  15          1.20         -5.85         5.85 o                         
   7   1  15          5.18         10.58         4.77 o                         
   8   1  15         12.49         12.19        12.84 o                         
   9   1  15          4.21          4.67         6.19 o                         
 -10   2  15         26.95         25.32        11.85 o                         
  -9   2  15         15.27          6.05         8.13 o                         
  -8   2  15         43.54         32.18         9.32 o                         
  -7   2  15         10.65          9.98         3.66 o                         
  -6   2  15         67.67         67.17         6.20 o                         
  -5   2  15          7.39         16.58         4.00 o                         
  -4   2  15         60.61         59.42         6.56 o                         
  -3   2  15          8.33          2.42         3.52 o                         
  -2   2  15         77.65         77.89         7.14 o                         
  -1   2  15          8.36          3.45         3.87 o                         
   0   2  15         12.32          8.80         3.20 o                         
   1   2  15          7.83         16.50         4.04 o                         
   2   2  15          6.05          7.05         3.97 o                         
   3   2  15          8.92          1.70         4.01 o                         
   4   2  15          0.50          4.49         4.37 o                         
   5   2  15         15.58          6.97         7.67 o                         
   6   2  15         43.09         42.73         6.58 o                         
   7   2  15          0.00          9.13         8.48 o                         
   8   2  15          4.16         10.67         5.87 o                         
  -9   3  15          0.19          1.16         8.74 o                         
  -8   3  15         18.60         28.48        13.47 o                         
  -7   3  15        256.68        283.08        19.90 o                         
  -6   3  15         31.55         43.18         5.96 o                         
  -5   3  15         69.49         69.48         6.23 o                         
  -4   3  15          0.76          0.62         3.10 o                         
  -3   3  15          1.36          3.60         3.39 o                         
  -2   3  15          0.39         -0.78         2.57 o                         
  -1   3  15         67.86         75.52         6.53 o                         
   0   3  15         65.68         81.47         7.53 o                         
   1   3  15        130.92        154.03        10.52 o                         
   2   3  15         93.63         92.92         8.41 o                         
   3   3  15         53.39         45.35         6.82 o                         
   4   3  15          0.03         -4.80         4.80 o                         
   5   3  15         39.99         61.07         8.96 o                         
   6   3  15          1.52         -4.66         4.66 o                         
   7   3  15          2.74          8.39         6.86 o                         
   8   3  15        142.55        142.63        25.57 o                         
  -7   4  15          2.51         -6.46         8.61 o                         
  -6   4  15         18.28         16.68        11.60 o                         
  -5   4  15         19.26         20.35         6.15 o                         
  -4   4  15          4.12         -3.00         4.44 o                         
  -3   4  15         14.73         13.16         4.64 o                         
  -2   4  15         19.21         10.96         3.88 o                         
  -1   4  15          0.77          1.59         3.10 o                         
   0   4  15         30.90         24.73         4.32 o                         
   1   4  15         33.58         36.22         5.34 o                         
   2   4  15          3.63          4.50         3.15 o                         
   3   4  15         58.10         42.13         6.71 o                         
   4   4  15         19.94         22.54         6.15 o                         
   5   4  15         65.10         66.58         9.36 o                         
   6   4  15         14.28         22.94         8.85 o                         
  -6   5  15          2.38        -13.11        13.11 o                         
  -5   5  15         24.67         20.67         9.34 o                         
  -4   5  15         18.95          4.86        10.37 o                         
  -3   5  15          2.74         13.22         7.07 o                         
  -2   5  15         16.32          9.68        16.19 o                         
  -1   5  15         46.64         40.28         9.59 o                         
   0   5  15        161.69        155.79        22.49 o                         
   1   5  15         89.30         82.35        12.20 o                         
   2   5  15          2.27          1.34         5.11 o                         
   3   5  15          2.48          0.24         8.59 o                         
   4   5  15         57.91         52.17        16.49 o                         
  -7   0  16         33.29         28.74        11.92 o                         
  -6   0  16         81.91        112.90        15.96 o                         
  -5   0  16          0.05          9.62         4.52 o                         
  -4   0  16        312.73        355.07        21.50 o                         
  -3   0  16          2.94         -4.14         7.71 o                         
  -2   0  16          4.44          2.86         4.94 o                         
  -1   0  16        104.24        116.48        12.77 o                         
   0   0  16         62.65         88.27        11.85 o                         
   1   0  16        108.40        105.64        12.21 o                         
   2   0  16        501.94        473.41        24.89 o                         
   3   0  16         60.83         65.75        12.54 o                         
   4   0  16         24.35         28.28         8.40 o                         
   5   0  16          7.59          8.74         7.26 o                         
   6   0  16        214.20        270.78        33.74 o                         
  -9   1  16         10.24         18.88        13.43 o                         
  -8   1  16          0.44         -5.24         5.24 o                         
  -7   1  16         53.51         58.54        15.41 o                         
  -6   1  16          4.95          4.69         3.69 o                         
  -5   1  16        117.80        114.94         9.60 o                         
  -4   1  16          0.02          0.90         3.86 o                         
  -3   1  16        126.56        135.26         9.71 o                         
  -2   1  16        245.97        273.39        13.28 o                         
  -1   1  16          7.11          0.74         3.55 o                         
   0   1  16         15.50         12.90         5.21 o                         
   1   1  16          4.80          1.91         2.28 o                         
   2   1  16          1.38          3.72         3.68 o                         
   3   1  16         76.87         70.48         8.81 o                         
   4   1  16         85.14         85.54         9.94 o                         
   5   1  16         19.21         11.82        11.95 o                         
   6   1  16        109.97        112.21        21.43 o                         
   7   1  16         55.77         79.92        19.26 o                         
  -6   2  16         42.84         33.82         8.18 o                         
  -5   2  16         28.44         26.87         5.75 o                         
  -4   2  16         96.07         93.63         9.17 o                         
  -3   2  16        359.22        388.04        15.49 o                         
  -2   2  16         38.71         40.41         5.65 o                         
  -1   2  16         29.93         38.04         5.48 o                         
   0   2  16         38.62         45.98         6.18 o                         
   1   2  16         72.03         86.92         8.80 o                         
   2   2  16         13.79         24.23         6.15 o                         
   3   2  16         52.87         51.94         8.59 o                         
   4   2  16          5.68         -9.51         9.62 o                         
   5   2  16         77.85         73.13        12.39 o                         
   6   2  16         31.02         28.53        12.85 o                         
  -5   3  16         23.99         20.26         7.26 o                         
  -4   3  16         96.00        102.86        10.23 o                         
  -3   3  16         40.14         25.07         9.77 o                         
  -2   3  16        279.58        317.48        18.72 o                         
  -1   3  16         20.39          2.79         4.39 o                         
   0   3  16        143.17        156.67        17.14 o                         
   1   3  16         11.55         20.45         7.05 o                         
   2   3  16          2.98         -7.37         8.20 o                         
   3   3  16          0.76        -10.21        10.21 o                         
   4   3  16          1.81         -6.63         9.57 o                         
   5   3  16         38.03         44.94        13.82 o                         
  -5   4  16          1.75        -11.44        11.44 o                         
  -4   4  16         36.87         45.00        18.84 o                         
  -3   4  16         77.45         97.78        25.27 o                         
  -2   4  16         77.49         94.32        17.41 o                         
  -1   4  16         20.89         40.61        12.31 o                         
   0   4  16         66.08         77.07        11.41 o                         
   1   4  16         27.42         28.66         6.47 o                         
   2   4  16         19.49         14.04         6.60 o                         
  -5   1  17         58.76        101.65        19.83 o                         
  -4   1  17         93.91        143.92        27.32 o                         
  -3   1  17         42.41         61.68        11.86 o                         
  -2   1  17        192.08        193.12        14.26 o                         
  -1   1  17         67.91         77.86         9.90 o                         
   0   1  17         15.37         34.76         7.62 o                         
   1   1  17          3.49          8.55         6.67 o                         
   2   1  17         44.58         36.73        12.24 o                         
   3   1  17        160.42        150.45        24.53 o                         
   4   1  17         34.46         16.49        10.38 o                         
  -3   2  17         11.43         -1.36        15.10 o                         
  -2   2  17          9.66         21.50         7.12 o                         
  -1   2  17         25.39          8.61         7.96 o                         
   0   2  17         44.86         57.72         9.16 o                         
   1   2  17          1.55          0.46        11.82 o                         
   2   2  17          0.89          5.88         5.57 o                         
   3   2  17        105.44        119.03        20.61 o                         
                                                                                
