# Supplementary material for: Origin of chromic effects and crystal-to-crystal phase transition in the polymorphs of tyraminium violurate
Source: IUCrJ. 2019 Jan 24;6(Pt 2):226–37. doi: 10.1107/S2052252518017037 (PMC6400187; doi:10.1107/S2052252518017037)
Supplement: Supplementary file 4 [file m-06-00226-sup4.hkl]

data_II                                                                         
_shelx_title ' MGVatyrroz, 130K, MoKa, SuperNova'                               
_shelx_refln_list_code          4                                               
_shelx_F_calc_maximum      223.90                                               
_exptl_crystal_F_000       616.00                                               
_reflns_d_resolution_high  0.7160                                               
                                                                                
loop_                                                                           
 _space_group_symop_operation_xyz                                               
 'x, y, z'                                                                      
 '-x, y+1/2, -z+1/2'                                                            
 '-x, -y, -z'                                                                   
 'x, -y-1/2, z-1/2'                                                             
                                                                                
_cell_length_a     6.8711                                                       
_cell_length_b    15.1186                                                       
_cell_length_c    11.8840                                                       
_cell_angle_alpha  90.000                                                       
_cell_angle_beta   91.858                                                       
_cell_angle_gamma  90.000                                                       
                                                                                
_shelx_F_squared_multiplier     1.000                                           
                                                                                
loop_                                                                           
 _refln_index_h                                                                 
 _refln_index_k                                                                 
 _refln_index_l                                                                 
 _refln_F_squared_calc                                                          
 _refln_F_squared_meas                                                          
 _refln_F_squared_sigma                                                         
 _refln_observed_status                                                         
   0   0  -4         71.15         93.83         8.80 o                         
   0   0  -6        199.25        193.11        12.31 o                         
   0   0  -8         34.37         27.13        13.08 o                         
   0   0  10      11091.15      13128.52       121.57 o                         
   0   0 -12        128.87        137.63        40.70 o                         
   0   0 -14         32.51          6.88        43.79 o                         
   0   0 -14         41.04         22.99        61.96 o                         
   0   0 -16          0.02          3.56       148.40 o                         
   0  -1   2       3460.10       3604.75        27.14 o                         
   0   1   3         96.40         77.17         6.22 o                         
   0   1  -4         37.91         37.87         5.72 o                         
   0   1  -5         30.51         36.17         7.60 o                         
   0   1   6         10.03         15.94         7.59 o                         
   0   1   7       1796.32       1929.94        21.22 o                         
   0   1   8          0.78         -0.37         7.96 o                         
   0  -1   9        616.58        576.52        15.55 o                         
   0  -1  10         87.76         99.29        17.58 o                         
   0   1  11          2.43          7.62        19.38 o                         
   0  -1 -12        240.34        220.22        29.96 o                         
   0  -1 -13         80.67         55.13        27.15 o                         
   0  -1 -14         11.23         16.47        29.90 o                         
   0   1 -14         14.17         24.69        34.67 o                         
   0   1 -15         12.69         -0.82        34.48 o                         
   0   1 -15         16.02         35.69        44.13 o                         
   0  -1 -16         22.36        211.12       137.74 o                         
   0   2   1         37.77         53.37         7.88 o                         
   0  -2   2         36.43         24.32         7.69 o                         
   0   2   3        338.48        378.38         8.94 o                         
   0   2   4       1489.20       1584.15        13.83 o                         
   0   2   5        495.19        547.49        10.01 o                         
   0  -2   6        883.47       1036.52        15.23 o                         
   0   2   7        488.26        512.46        11.13 o                         
   0   2   8          4.54          1.54         7.16 o                         
   0  -2  -9          5.74          2.24         9.16 o                         
   0   2  10        493.95        555.81        27.76 o                         
   0   2 -11        157.47        189.79        23.46 o                         
   0  -2 -12          0.23         -6.07        26.88 o                         
   0   2 -13        325.18        339.97        33.78 o                         
   0  -2 -14         50.15         82.69        28.37 o                         
   0   2 -14         63.31         62.31        54.45 o                         
   0  -2 -15         84.01        116.62        34.73 o                         
   0   2  15        106.05        169.06        66.57 o                         
   0  -2 -16        135.07        178.45        63.31 o                         
   0  -2 -16        170.51        247.15       153.28 o                         
   0   3  -1          8.67         12.31         9.05 o                         
   0  -3   2       1084.44       1126.84        14.08 o                         
   0   3   3       6207.80       6414.03        26.23 o                         
   0   3   4       2778.78       2859.21        18.65 o                         
   0  -3  -5        113.61         95.17         6.65 o                         
   0  -3  -6       1627.91       1699.89        18.62 o                         
   0   3  -7        381.00        360.98         9.47 o                         
   0  -3  -8         93.03         88.97         8.79 o                         
   0  -3  -9         71.41         51.32         7.12 o                         
   0   3  10        154.79        131.22        22.09 o                         
   0  -3 -11         16.28         16.62        19.00 o                         
   0   3  12         21.56         26.70        25.42 o                         
   0  -3 -13        778.94        914.01        42.03 o                         
   0  -3 -14          0.76          3.56        29.54 o                         
   0   3  14          0.95         12.51        61.61 o                         
   0  -3 -15          4.25        -52.62        52.62 o                         
   0   3 -15          5.37        -15.40        69.21 o                         
   0   3 -16         41.17         34.17        45.72 o                         
   0  -4   0        395.49        325.51        19.90 o                         
   0   4  -1        214.63        224.00        12.66 o                         
   0   4   2        504.58        484.63        13.59 o                         
   0   4  -3        793.52        950.11        14.25 o                         
   0   4  -4       4056.90       4675.14        27.97 o                         
   0  -4  -5         97.82         80.34         7.32 o                         
   0   4  -6       3345.02       3069.19        40.72 o                         
   0  -4  -6       4222.49       4303.74        28.58 o                         
   0  -4   7         20.23         26.48         6.54 o                         
   0   4  -8          7.53          8.70         6.02 o                         
   0  -4  -9          5.70          0.56        11.09 o                         
   0   4  10         21.44         18.32        21.07 o                         
   0  -4  11         25.75         17.90        23.84 o                         
   0   4 -12        143.10        102.50        25.24 o                         
   0   4  13          0.12        -24.00        32.15 o                         
   0   4 -14         21.25         33.55        31.71 o                         
   0   4 -14         26.82         23.37        60.24 o                         
   0  -4 -15         15.15         15.11        53.84 o                         
   0  -4  15         19.12        -19.43        76.03 o                         
   0   4 -16        134.85        128.04        48.89 o                         
   0  -5  -1         36.92         59.19        11.19 o                         
   0   5  -2        402.51        371.02        14.94 o                         
   0   5   3       1094.42       1241.50        20.95 o                         
   0   5  -4        261.07        267.12        12.18 o                         
   0  -5   5       1618.02       2083.12        20.74 o                         
   0   5  -6         53.81         66.81         8.55 o                         
   0   5   6         67.93         90.52         9.70 o                         
   0  -5  -7         27.47          5.41         7.19 o                         
   0  -5  -8         12.58          3.04        11.05 o                         
   0   5  -9          8.89         20.47        15.23 o                         
   0   5  10         18.89         36.48        24.91 o                         
   0   5 -11          7.30         -9.83        22.95 o                         
   0  -5 -12          5.00          4.43        25.90 o                         
   0   5 -13        189.67        275.22        36.72 o                         
   0  -5 -14         27.78         25.17        34.04 o                         
   0  -5 -14         35.07        -26.36        74.79 o                         
   0  -5 -15         74.48        170.19        57.79 o                         
   0  -5 -15         94.02        184.93        84.34 o                         
   0  -6   0       3378.19       4003.71        58.28 o                         
   0  -6   1        418.77        494.33        19.46 o                         
   0   6   2        413.04        493.37        17.13 o                         
   0   6  -3        213.81        252.01        14.75 o                         
   0  -6  -4        146.50        147.85        13.56 o                         
   0  -6   5          0.83          5.27        11.53 o                         
   0  -6  -6         10.77         22.64        10.40 o                         
   0  -6  -7          1.51          7.62        14.97 o                         
   0  -6  -8        142.23        151.59        17.67 o                         
   0   6  -9          1.96         18.25        16.13 o                         
   0   6 -10        302.04        305.13        28.88 o                         
   0   6  11        129.03        126.56        24.85 o                         
   0  -6 -12         68.25         74.77        24.97 o                         
   0  -6 -13          7.72          6.78        35.26 o                         
   0  -6 -14          0.43         19.90        52.13 o                         
   0  -6  14          0.54        -58.04        73.22 o                         
   0   6 -15          0.67         -0.84        43.84 o                         
   0  -6 -15          0.85        -61.82       147.34 o                         
   0   7  -1       4416.19       5484.37        48.73 o                         
   0  -7  -2         98.65         99.67        15.77 o                         
   0   7  -3        599.73        678.08        25.41 o                         
   0  -7  -4        458.86        527.57        19.60 o                         
   0  -7   5          6.89         11.09        11.77 o                         
   0  -7  -6          1.92         -0.03        11.48 o                         
   0   7  -7        387.33        376.78        18.79 o                         
   0  -7  -7        488.93        495.70        22.95 o                         
   0   7  -8         67.28         76.46        17.50 o                         
   0   7   9         96.12         57.55        21.41 o                         
   0   7 -10         26.12         57.03        25.30 o                         
   0  -7 -11        828.90        764.61        38.62 o                         
   0  -7 -12          3.04         30.09        27.06 o                         
   0   7 -13         18.54         12.32        31.06 o                         
   0  -7 -14         48.12        124.75        53.29 o                         
   0   7 -14         60.74        162.67        76.24 o                         
   0   7 -15         12.54         24.72        47.24 o                         
   0  -7 -15         15.83          2.01       232.87 o                         
   0  -8   0       1490.05       1773.75        46.88 o                         
   0   8   1        906.98       1092.99        26.17 o                         
   0   8  -2        211.67        275.69        19.20 o                         
   0  -8  -3        404.97        404.45        21.54 o                         
   0  -8   4         20.56         14.73        15.82 o                         
   0  -8  -5         38.69         41.10        17.41 o                         
   0   8   6         53.95         66.86        17.09 o                         
   0   8   7          8.60         13.30        16.21 o                         
   0   8  -8        168.78        195.92        20.57 o                         
   0  -8  -9          0.03        -15.06        22.10 o                         
   0  -8  10        243.16        282.89        32.92 o                         
   0   8 -11         97.39         79.63        30.16 o                         
   0   8 -12         77.84         77.11        29.26 o                         
   0   8 -13         29.75         31.27        33.23 o                         
   0   8 -14          2.88         63.62        65.02 o                         
   0  -8 -14          3.63         31.62        75.90 o                         
   0  -8 -15         40.90         35.74        68.75 o                         
   0  -9  -1       1736.02       2033.66        34.67 o                         
   0   9   2        117.43        105.84        16.59 o                         
   0  -9  -3         40.71         27.27        15.41 o                         
   0  -9   4        110.40        104.78        17.87 o                         
   0  -9  -5         97.12        104.77        19.91 o                         
   0  -9   6         39.91         52.09        20.07 o                         
   0  -9   7         13.52         29.65        19.67 o                         
   0  -9  -8        422.42        392.17        25.16 o                         
   0   9   9        493.74        513.57        31.40 o                         
   0   9 -10        319.79        313.08        35.39 o                         
   0  -9  11        243.67        309.29        32.89 o                         
   0   9 -12          0.52         27.63        33.60 o                         
   0   9  13          1.42         -7.26        38.50 o                         
   0  -9 -14         49.55         76.48        44.70 o                         
   0 -10   0        537.89        621.79        34.82 o                         
   0 -10  -1        360.74        387.26        20.25 o                         
   0  10   2        383.25        394.87        23.36 o                         
   0  10   3        195.83        209.15        20.28 o                         
   0 -10   4         20.39         22.87        16.97 o                         
   0 -10   5          9.82         12.81        18.16 o                         
   0  10   6        616.82        624.78        31.91 o                         
   0 -10  -7        152.33        156.58        24.91 o                         
   0 -10   8          1.00         -4.05        21.58 o                         
   0  10  -9         43.58         47.85        23.62 o                         
   0  10 -10        258.35        262.15        32.65 o                         
   0  10  11        138.92        129.05        33.05 o                         
   0  10  12        228.05        219.75        36.54 o                         
   0  10 -13          1.82         24.80        64.11 o                         
   0  10  13          2.29         29.61        43.92 o                         
   0 -10 -14          0.40        -14.71        63.70 o                         
   0  11   1         21.15         14.13        14.59 o                         
   0 -11  -2          9.82          8.49        17.22 o                         
   0 -11   3        336.96        334.82        23.45 o                         
   0 -11  -4         89.52         92.90        19.56 o                         
   0 -11   5      11725.34      12865.91       101.66 o                         
   0  11   6         10.37         -0.58        19.48 o                         
   0 -11  -7          8.08         24.64        24.14 o                         
   0 -11   8        287.42        295.28        26.99 o                         
   0  11  -9         30.27         56.03        25.02 o                         
   0 -11 -10          3.14         11.24        29.04 o                         
   0 -11  11          0.53         -3.20        34.54 o                         
   0 -11 -12         58.44         55.70        42.79 o                         
   0  11  13          1.29         28.66        62.62 o                         
   0  12   0          8.08         -2.86        23.64 o                         
   0  12   1        322.11        321.96        24.11 o                         
   0  12   2         82.41         57.46        20.24 o                         
   0  12  -3          2.15          1.24        18.72 o                         
   0  12  -4       2679.16       2870.27        52.48 o                         
   0 -12  -5          0.11         -0.78        19.96 o                         
   0  12   6       1534.59       1677.29        50.88 o                         
   0 -12  -7        162.56        153.35        30.22 o                         
   0  12  -8         55.14         64.56        25.69 o                         
   0 -12  -9         29.73         28.55        26.25 o                         
   0  12 -10          2.58         10.19        31.38 o                         
   0 -12  11          1.57         22.57        37.10 o                         
   0  12 -12        110.64        189.67        72.53 o                         
   0  12  12        139.66        345.47        53.92 o                         
   0  12  13         18.91          5.27       108.27 o                         
   0  13  -1         20.66         32.57        19.19 o                         
   0  13   2        198.21        174.00        23.09 o                         
   0 -13  -3         66.26         45.05        21.64 o                         
   0 -13  -4         26.85         35.76        20.69 o                         
   0 -13   5        395.16        363.35        33.56 o                         
   0 -13  -6        185.90        160.52        28.87 o                         
   0 -13   7         23.35         31.73        28.09 o                         
   0  13  -8         65.55         86.22        26.96 o                         
   0 -13  -9          7.85         32.22        30.88 o                         
   0  13 -10         61.09         25.80        37.84 o                         
   0  13 -11          1.56         -3.91        69.33 o                         
   0 -13  11          1.96        -19.39        52.49 o                         
   0  13  12        158.05        267.39       106.25 o                         
   0 -14   0        719.87        666.74        45.11 o                         
   0  14   1        680.94        684.71        33.04 o                         
   0  14   2        892.27        896.56        35.17 o                         
   0 -14   3         57.73         66.14        22.46 o                         
   0  14   4         82.91         53.45        22.54 o                         
   0  14  -5          8.57         -2.71        27.44 o                         
   0  14   6          2.08          9.61        29.76 o                         
   0  14  -7          7.80         -2.35        30.44 o                         
   0 -14   8        657.45        780.39        44.20 o                         
   0 -14   9        143.96        167.69        34.34 o                         
   0  14 -10        207.05        224.32        41.19 o                         
   0 -14  11         72.35        137.82        56.59 o                         
   0 -15  -1        245.72        245.29        26.76 o                         
   0  15  -2         45.26         28.06        22.43 o                         
   0  15   3        163.52        131.76        24.99 o                         
   0 -15   4         96.82         59.91        26.79 o                         
   0 -15  -5          8.52          9.19        28.60 o                         
   0 -15   6          2.61          0.87        29.59 o                         
   0  15  -7        123.76        105.41        33.06 o                         
   0 -15  -8         21.52         76.93        37.16 o                         
   0  15   9          1.87         18.73        34.36 o                         
   0 -15  10         24.06         44.07        58.13 o                         
   0  15 -11        108.42         82.63        63.51 o                         
   0  16   0        267.29        208.85        37.14 o                         
   0  16  -1         51.38         81.49        25.13 o                         
   0 -16  -2         47.69         41.84        24.13 o                         
   0 -16  -3          5.14         -8.55        26.50 o                         
   0 -16   4         37.41         30.76        28.94 o                         
   0 -16  -5          4.96         12.38        30.52 o                         
   0 -16   6          0.33        -10.42        32.26 o                         
   0 -16  -7          1.15         -6.87        33.68 o                         
   0  16   8         11.07         12.19        40.22 o                         
   0  16  -9         22.62        150.12        68.12 o                         
   0 -16  -9         28.56         12.53        40.32 o                         
   0  16  10        147.59        151.46        68.77 o                         
   0 -17   1          0.03          3.86        25.12 o                         
   0 -17  -2          0.13         17.98        27.01 o                         
   0 -17  -3         44.37         53.24        34.57 o                         
   0 -17   4         31.52         27.22        30.44 o                         
   0 -17   5        120.54        118.57        31.44 o                         
   0  17  -6         34.20         28.12        32.24 o                         
   0 -17  -7         10.21          8.47        36.37 o                         
   0  17  -8         12.28         87.84        69.03 o                         
   0 -17  -8         15.50         30.49        47.01 o                         
   0 -17  -9          2.27         21.46       112.30 o                         
   0 -18   0         85.72         78.56        39.60 o                         
   0 -18   1         44.75         32.92        30.02 o                         
   0 -18  -2        196.40        172.08        32.52 o                         
   0  18  -3          0.17         -1.34        30.13 o                         
   0  18  -4         18.00         15.16        31.53 o                         
   0 -18   5          5.13         19.85        34.78 o                         
   0 -18  -6        295.74        300.54        40.97 o                         
   0  18  -7          3.70         30.26        72.23 o                         
   0 -18  -7          4.68         22.76        53.50 o                         
   0 -18  -8        155.14        215.78       117.55 o                         
   0  19  -1        108.49         89.14        33.14 o                         
   0 -19  -2         44.63         32.15        31.66 o                         
   0 -19  -3        128.43        130.86        33.78 o                         
   0  19   4         10.16         -0.60        36.01 o                         
   0  19  -5        180.70        216.09        74.29 o                         
   0 -19   5        228.10        243.04        74.58 o                         
   0 -19   6         32.80         17.29        87.70 o                         
   0 -20   0         52.38         82.16       185.18 o                         
   0 -20   1          0.34        -64.05       137.69 o                         
   0 -20   2         18.99          6.17       145.72 o                         
   0 -20  -3         52.39         72.15        88.63 o                         
   0  20  -4         68.03        117.56        84.02 o                         
   0 -20  -4         85.88        186.13       155.72 o                         
   1   0 -16         83.07         82.12        61.16 o                         
  -1   0  16         84.23         34.43       175.40 o                         
   1   0 -14         41.36         36.31        39.99 o                         
   1   0 -14         43.25         56.29        63.24 o                         
  -1   0  12         76.10         91.94        37.06 o                         
   1   0 -10       1444.55       1615.56        40.81 o                         
   1   0  -8        460.58        477.49        24.81 o                         
   1   0  -6        175.22        155.19        12.43 o                         
   1   0  -4       2715.93       2900.06        37.62 o                         
   1   0  -2       2085.15       2278.06        26.86 o                         
   1   0   0       4389.48       4032.98        38.97 o                         
  -1   0  -2       7898.58       7550.98        24.48 o                         
  -1   0  -4        713.93        642.00        11.12 o                         
   1   0   6        444.34        354.72        11.48 o                         
  -1   0  -8        304.34        339.84        20.65 o                         
  -1   0 -10        496.12        456.65        25.84 o                         
  -1   0 -12        267.50        323.19        43.04 o                         
  -1   0 -14         18.07         -7.61        40.15 o                         
   1   0  16         26.20       -368.11       368.11 o                         
   1   1 -16          3.29         39.21        37.20 o                         
  -1   1  16          8.22         31.17       130.66 o                         
   1   1 -15         22.56         36.39        30.28 o                         
  -1   1  15         24.41          9.47        68.29 o                         
   1  -1 -14          0.08        -22.50        28.77 o                         
  -1  -1  14          7.88         17.61        45.11 o                         
   1  -1 -13          3.05         15.27        24.53 o                         
  -1   1  13         24.44         61.26        42.07 o                         
   1   1 -12        246.89        212.50        29.88 o                         
   1   1 -11         51.49         48.05        26.46 o                         
   1   1 -10        369.95        414.98        24.65 o                         
  -1  -1   9         36.09         36.54        13.02 o                         
   1  -1  -8        458.21        419.33        11.30 o                         
   1  -1  -7        239.89        183.45        10.73 o                         
   1   1  -6         30.58         34.96         9.10 o                         
   1   1  -5        131.52        128.07         7.01 o                         
   1   1  -4         15.84          8.01         6.02 o                         
  -1  -1   3       1255.25       1312.10        17.96 o                         
   1   1  -2       9036.66       8482.02        54.60 o                         
  -1   1   2       9237.90       9234.84        27.07 o                         
   1   1  -1        189.97        188.25        17.31 o                         
   1  -1  -1        191.41        161.20        11.84 o                         
   1   1   0        785.33        840.90        19.14 o                         
   1  -1   0        991.34        908.47        15.63 o                         
  -1  -1  -1          5.50         14.27        22.57 o                         
   1   1   1         55.34         76.50         7.39 o                         
   1   1   2        767.15        653.29        18.06 o                         
  -1   1  -2       3137.68       3069.52        16.35 o                         
   1   1   3       4569.37       5026.70        16.76 o                         
  -1  -1  -4         59.85         41.97         5.50 o                         
   1  -1   5         36.28         36.90         6.52 o                         
   1  -1   6         84.42         66.64         6.36 o                         
   1   1   7         62.93         38.37         7.05 o                         
  -1  -1  -8        716.09        777.46        18.66 o                         
  -1  -1  -9         14.60          4.83        10.58 o                         
  -1   1 -10       1281.63       1372.81        26.47 o                         
  -1  -1 -11         40.90         54.22        19.81 o                         
  -1   1 -12         93.26         96.59        25.60 o                         
  -1  -1 -13         82.33         78.02        30.38 o                         
  -1  -1 -14         29.74         86.79        42.74 o                         
   1  -1  14         29.76         17.29        83.71 o                         
   1   1  15         12.96         61.91       101.80 o                         
   1   1  16         19.67        -85.80       366.66 o                         
   1   2 -16         30.92        -20.80        37.89 o                         
   1   2 -16         31.60          6.28       144.27 o                         
   1   2 -15         58.97         53.57        37.47 o                         
   1  -2 -15         62.00         55.75        72.00 o                         
   1  -2 -14        287.30        326.44        40.25 o                         
   1   2 -14        301.19        389.59        61.03 o                         
   1  -2 -13         60.82         80.24        27.41 o                         
   1   2 -13        109.86        127.17        43.24 o                         
   1   2 -12          7.81         17.97        27.72 o                         
   1  -2 -11        170.19        173.87        28.70 o                         
   1  -2 -10       1097.87       1047.00        36.50 o                         
  -1  -2   9         10.67         13.34         6.94 o                         
  -1  -2   8        215.49        185.23         9.12 o                         
   1   2  -8        256.31        202.70         7.97 o                         
   1   2  -7         12.13          3.39         8.15 o                         
  -1  -2   6        304.92        302.60        12.68 o                         
   1  -2  -5        816.63        915.63        17.30 o                         
  -1   2   4       8073.05       8019.38        32.36 o                         
   1   2  -3        711.48        818.22        13.06 o                         
  -1  -2   2       1553.46       1416.32        12.54 o                         
   1  -2  -1        502.09        586.86         9.80 o                         
   1   2   0          2.50         -2.24        11.82 o                         
   1   2   0          3.15          6.75         6.86 o                         
  -1  -2  -1       1399.54       1154.41        57.93 o                         
   1   2   1       1434.94       1415.53        13.07 o                         
   1   2   2        122.67        130.03        15.38 o                         
   1  -2   2        521.74        582.26         9.26 o                         
   1   2   3       1509.40       1553.50        10.70 o                         
  -1  -2  -4       3293.16       3082.36        16.48 o                         
   1  -2   5        300.88        328.56         8.19 o                         
   1  -2   6       1021.26       1096.26        14.29 o                         
  -1   2  -7          6.58          1.68         5.91 o                         
  -1   2  -8        212.14        221.13        13.32 o                         
  -1   2  -9         40.66         34.62         9.97 o                         
   1  -2  10        863.03        967.39        22.83 o                         
   1   2  11         50.95         66.91        19.25 o                         
  -1   2 -12          2.59          6.16        23.67 o                         
   1   2  13        202.88        229.86        33.06 o                         
  -1  -2 -14         52.96         62.96        44.89 o                         
   1   2  14        128.33        267.93        60.83 o                         
   1  -2  15         27.01        189.94       103.37 o                         
   1  -3 -16          0.25          6.96        37.79 o                         
   1   3 -16         37.36         77.24       198.20 o                         
   1   3 -15         11.80          7.87        37.30 o                         
   1   3 -15         13.43        -28.81        58.86 o                         
   1   3 -14         10.45        -22.53        31.16 o                         
  -1   3  14         73.12        166.43        53.58 o                         
   1   3 -13        424.21        379.67        38.78 o                         
   1  -3 -13        425.81        490.08        63.57 o                         
   1   3 -12         16.67         18.31        29.55 o                         
   1  -3 -11         12.03        -15.13        32.27 o                         
   1  -3 -10         38.19         19.46        25.24 o                         
  -1   3   9        379.84        275.70        21.25 o                         
  -1  -3   8         66.47         65.46        11.28 o                         
   1   3  -7        137.75        116.26         8.76 o                         
   1  -3  -7        245.34        286.32        13.99 o                         
   1   3  -6        690.09        723.42        22.54 o                         
   1  -3  -6        947.24       1084.48        20.50 o                         
  -1  -3   5        355.75        406.39        12.02 o                         
   1   3  -4       1333.88       1328.91        16.76 o                         
   1   3  -3       7949.40       7286.63        48.70 o                         
   1  -3  -3       7958.97       8134.15        36.76 o                         
  -1   3   2        524.05        510.58        10.30 o                         
   1  -3  -1       1960.69       2073.01        17.01 o                         
   1   3   0         17.57         17.94         7.86 o                         
  -1  -3  -1        807.94        752.87        40.81 o                         
  -1   3  -1       1266.68       1200.90        10.93 o                         
  -1  -3  -2        245.64        255.30         8.93 o                         
  -1  -3  -3       2121.80       2270.88        17.50 o                         
   1  -3   4       3957.20       4336.25        20.12 o                         
  -1   3  -5        255.80        270.46         8.37 o                         
   1   3   6       1161.30       1249.72        14.42 o                         
   1  -3   7        446.28        473.58        11.21 o                         
  -1  -3  -8         20.02         13.12         6.26 o                         
   1   3   9       1003.99       1034.86        22.63 o                         
  -1  -3 -10         13.03         20.72        12.98 o                         
  -1  -3 -11         32.92         41.47        18.66 o                         
   1   3  12          7.83         50.33        22.48 o                         
   1   3  13        117.38        185.61        41.10 o                         
  -1  -3 -14        238.90        289.42        54.17 o                         
  -1   3 -14        241.64        243.18        65.81 o                         
  -1   3 -15          9.29         20.11        49.45 o                         
   1  -4 -15          1.50        -16.71        39.23 o                         
  -1   4  15          1.51          3.84        66.66 o                         
   1   4 -14        136.20        124.17        33.75 o                         
   1   4 -14        149.05        230.20        56.09 o                         
   1  -4 -13          7.35         14.11        28.06 o                         
   1  -4 -13         35.29        115.65        50.89 o                         
   1  -4 -12         25.10         21.68        28.38 o                         
   1   4 -11         62.38         39.34        28.02 o                         
   1  -4 -10        403.91        398.63        30.60 o                         
   1   4  -9         12.69         22.45        19.53 o                         
   1   4  -8        294.46        261.82        10.74 o                         
   1  -4  -8        294.47        339.74        21.86 o                         
   1   4  -7       1078.53       1184.41        35.62 o                         
   1   4  -7       1191.59       1375.71        27.51 o                         
  -1   4   6        147.10        141.79        11.80 o                         
   1   4  -5        103.67        113.58        11.17 o                         
   1  -4  -4        958.41       1062.90        17.88 o                         
   1  -4  -3       1474.22       1561.73        18.81 o                         
  -1   4   2        232.64        240.00        11.09 o                         
  -1  -4   1        122.27        115.66         9.48 o                         
   1   4   0        249.59        319.83        11.69 o                         
  -1  -4  -1        209.45        206.49        30.70 o                         
   1  -4   1        227.11        230.54         8.47 o                         
   1  -4   2        375.92        360.30        11.53 o                         
   1  -4   3       2515.84       2558.75        24.28 o                         
  -1  -4  -4       1282.27       1318.33        14.66 o                         
   1  -4   5        113.59        107.95         8.88 o                         
  -1   4  -6        183.49        196.49         9.52 o                         
   1   4   7        713.90        758.60        14.10 o                         
  -1  -4  -8         77.29         67.07         9.19 o                         
  -1   4  -9          5.11         17.68        12.39 o                         
  -1  -4 -10        120.67        135.10        18.60 o                         
  -1   4 -11         79.96         85.85        20.97 o                         
   1   4  12         12.71         12.47        23.64 o                         
  -1  -4 -13        108.45        159.33        43.17 o                         
  -1  -4 -14         48.99          9.58        50.01 o                         
  -1  -4 -14         84.72        144.85        64.56 o                         
  -1   4 -15          0.41          3.18        76.47 o                         
   1   5 -15          5.22        -18.08        35.53 o                         
   1   5 -15         12.87         37.53        90.29 o                         
   1  -5 -14          0.26        -32.80        32.80 o                         
   1   5 -14         31.39         89.27        58.43 o                         
   1  -5 -13          1.27         13.79        28.57 o                         
   1   5 -13          1.48         41.35        52.99 o                         
  -1  -5  12        135.85        143.53        30.60 o                         
   1   5 -11         39.53         24.05        27.76 o                         
  -1   5  10         75.55        120.49        27.38 o                         
   1  -5  -9         97.95        114.15        21.41 o                         
  -1   5   8        143.45        157.47        22.11 o                         
   1   5  -7         26.57         15.04        16.18 o                         
   1  -5  -7         35.19         41.91        16.34 o                         
  -1   5   6         99.47        108.54        13.26 o                         
  -1  -5   5         91.25        127.52        13.23 o                         
   1   5  -4         38.96         23.21         7.95 o                         
  -1   5   4        361.16        259.76        10.58 o                         
  -1  -5   3       1121.03       1237.76        23.78 o                         
   1  -5  -2       1793.32       1949.42        26.18 o                         
  -1  -5   1        787.28        989.10        42.19 o                         
   1   5  -1       1049.62       1131.23        18.25 o                         
   1   5   0       3619.51       3867.88        29.29 o                         
  -1   5  -1       1206.61       1177.23        15.36 o                         
   1   5   2       2233.26       2457.98        24.71 o                         
   1  -5   3        383.71        303.03        10.40 o                         
  -1  -5  -4       1238.46       1435.27        21.82 o                         
  -1  -5  -5         44.48         39.66         8.39 o                         
  -1   5  -6         72.95         64.20         8.58 o                         
  -1   5  -7         39.83         29.17         9.63 o                         
  -1  -5  -8         57.19         84.31        11.76 o                         
  -1  -5  -9        277.03        300.66        15.32 o                         
  -1   5 -10        160.10        157.33        18.69 o                         
  -1  -5 -11         10.51          6.92        22.10 o                         
  -1  -5 -12        294.02        338.82        29.96 o                         
   1  -5  13          1.14        -17.01        42.57 o                         
  -1  -5 -14        118.69        152.79        52.63 o                         
  -1  -5 -14        118.76        171.38        72.20 o                         
  -1   5 -15         30.50         75.00        71.79 o                         
   1  -6 -15         12.27          2.71        36.04 o                         
   1  -6 -15         12.51         27.60        91.77 o                         
   1  -6 -14         16.51         28.64        36.32 o                         
  -1  -6  14         19.85          5.38        61.46 o                         
   1   6 -13         34.34         39.88        31.88 o                         
   1   6 -13         55.70         99.36        51.92 o                         
  -1   6  12        109.55         85.17        32.95 o                         
  -1  -6  11         13.43         39.27        29.59 o                         
   1   6 -10          0.97          8.40        25.44 o                         
  -1  -6   9         12.66         -2.75        16.35 o                         
   1  -6  -9         30.74         40.00        20.84 o                         
   1  -6  -8        278.30        280.02        20.69 o                         
  -1  -6   7        640.93        627.67        23.09 o                         
   1  -6  -6        171.99        165.75        17.75 o                         
   1   6  -5         67.80         56.29         7.75 o                         
  -1  -6   5         79.89         67.85        16.68 o                         
   1  -6  -4        331.12        364.18        13.75 o                         
   1  -6  -3        374.54        395.95        17.42 o                         
   1   6  -2        342.82        399.84        17.40 o                         
  -1   6   1        201.76        205.72        13.58 o                         
   1   6   0        366.14        371.51        13.69 o                         
  -1   6  -1        211.90        214.82        11.34 o                         
  -1  -6  -2        511.61        549.37        16.36 o                         
   1   6   3        346.18        318.01        12.85 o                         
   1   6   4        140.92         99.83        11.87 o                         
   1   6   4        218.08        213.22        11.38 o                         
  -1  -6  -5         63.86         56.07        10.05 o                         
  -1  -6  -6         51.82         55.10        10.14 o                         
  -1  -6  -7        661.63        606.56        15.84 o                         
  -1  -6  -8         74.10         68.07        11.63 o                         
   1   6   9         72.26         50.03        14.72 o                         
   1   6  10          0.80         -5.93        16.74 o                         
  -1  -6 -11         26.63         30.08        21.63 o                         
  -1  -6 -12         90.19         51.84        21.99 o                         
  -1  -6 -13         81.40         80.04        45.29 o                         
  -1  -6 -13         90.41        111.30        43.59 o                         
  -1  -6 -14         12.72         14.21        54.82 o                         
  -1  -6 -14         17.05         38.08        58.79 o                         
  -1  -6 -15          0.90         16.38        66.46 o                         
  -1   6 -15          4.12        111.36       102.61 o                         
   1   7 -15         56.48        -45.85        66.59 o                         
   1  -7 -15         58.79         66.43        58.56 o                         
   1   7 -14          3.29        -37.08        37.08 o                         
   1   7 -14          3.31         19.74        61.66 o                         
   1  -7 -13          0.54         55.87        46.01 o                         
   1  -7 -13          1.21         20.35        40.11 o                         
   1  -7 -12         41.28         55.88        32.25 o                         
   1  -7 -11         12.56         13.89        29.01 o                         
   1  -7 -10         74.12        130.60        28.00 o                         
  -1  -7   9        146.43        118.76        22.62 o                         
   1  -7  -9        179.86        119.01        23.79 o                         
   1   7  -8        138.68        147.89        21.42 o                         
   1  -7  -7        195.90        176.89        18.92 o                         
   1   7  -6          0.09          5.31         2.67 o                         
   1   7  -6         34.16         45.39        17.04 o                         
   1   7  -5         82.93         59.00        11.68 o                         
  -1  -7   5         97.18         79.75        17.10 o                         
   1  -7  -4        207.59        197.51        12.66 o                         
  -1  -7   3         23.13         30.70        14.67 o                         
  -1  -7   2        490.65        500.81        19.44 o                         
   1   7  -1        323.69        299.64        16.90 o                         
  -1  -7   0       2325.90       2803.99        33.27 o                         
   1   7   1         88.26         79.43        11.23 o                         
   1   7   2        766.40        827.46        19.88 o                         
   1   7   3         39.75         29.43        11.74 o                         
   1   7   4         57.53         44.66         9.99 o                         
   1   7   5         76.09         68.19         8.41 o                         
  -1  -7  -6        129.90        109.71        10.75 o                         
   1   7   7         52.29         36.47        12.41 o                         
  -1  -7  -8        124.37        121.40        13.36 o                         
  -1  -7  -9        165.87        152.36        15.40 o                         
   1   7  10        269.05        276.47        20.36 o                         
  -1  -7 -11          3.92         20.96        23.37 o                         
  -1  -7 -12         17.41         38.44        33.17 o                         
  -1  -7 -13          2.52         21.59        40.18 o                         
  -1  -7 -13          2.67        101.63        48.79 o                         
  -1  -7 -14          0.09          8.54        56.82 o                         
   1  -7  14          0.95         22.26        72.15 o                         
  -1  -7 -15          8.78         -7.43        65.98 o                         
  -1   7 -15         23.60         10.96        67.24 o                         
   1   8 -14         51.35         25.22        33.24 o                         
   1   8 -14         99.82        174.46        92.11 o                         
   1   8 -13          0.38          7.75        49.65 o                         
   1   8 -13         32.07         73.34        44.22 o                         
   1   8 -12          9.24         10.20        31.61 o                         
   1   8 -11         81.09         94.26        31.08 o                         
   1  -8 -10        167.88        132.22        31.67 o                         
  -1  -8   9         16.35          8.16        22.12 o                         
  -1   8   9        266.56        224.05        29.11 o                         
   1  -8  -8        253.66        257.26        22.00 o                         
  -1   8   7        215.46        224.52        20.81 o                         
   1   8  -6        114.76         95.07         9.58 o                         
   1   8  -6        137.83        153.82        19.96 o                         
   1  -8  -5        113.83        106.01        13.81 o                         
   1  -8  -5        172.07        155.95        17.84 o                         
   1   8  -4        381.36        401.44        21.83 o                         
   1  -8  -3         89.97         96.08        15.54 o                         
   1   8  -2         56.14         50.93        13.85 o                         
   1   8  -1       2719.66       3235.66        38.67 o                         
   1   8   0       1083.02       1305.80        26.66 o                         
  -1  -8  -1        887.81       1080.04        22.46 o                         
  -1   8  -2        188.00        172.10        14.09 o                         
  -1   8  -3         70.06         47.77        13.55 o                         
  -1  -8  -4        234.09        200.09        13.50 o                         
   1   8   5        222.02         47.41        36.94 o                         
   1  -8   5        251.88        217.00        11.34 o                         
   1   8   6        118.02        104.19         9.54 o                         
   1  -8   7         60.55         39.60        12.84 o                         
  -1  -8  -8         68.21         49.27        15.68 o                         
  -1   8  -9        958.07        966.78        28.31 o                         
  -1   8 -10         62.52         85.03        19.16 o                         
  -1   8 -11        165.23        128.12        25.64 o                         
  -1   8 -12         30.15         35.94        35.19 o                         
  -1  -8 -13        120.78        144.39        53.66 o                         
  -1  -8 -13        120.88        197.67        50.58 o                         
  -1  -8 -14        184.79        307.13        61.57 o                         
  -1   8 -14        198.26        301.88       101.55 o                         
   1   9 -14          8.18         -5.17        62.45 o                         
   1  -9 -14          8.56         12.03        50.98 o                         
   1  -9 -13         17.95         25.57        49.07 o                         
   1   9 -13         19.00         46.34        50.88 o                         
   1   9 -12          1.15         62.73        33.82 o                         
   1   9 -11         20.69         47.36        31.98 o                         
   1   9 -10        201.35        160.21        33.06 o                         
   1  -9  -9        753.72        721.01        32.99 o                         
  -1  -9   8         95.35         90.54        22.31 o                         
   1  -9  -7         35.15         33.99        21.43 o                         
   1  -9  -6        109.47        105.08        18.24 o                         
   1  -9  -5        234.21        227.67        22.89 o                         
   1  -9  -4        810.64        880.19        29.78 o                         
   1   9  -3         57.36         60.06        17.26 o                         
  -1   9   2         56.56         42.14        13.74 o                         
  -1   9   1        660.99        672.96        22.80 o                         
  -1  -9   0        233.73        247.15        17.44 o                         
  -1  -9  -1       2253.55       2423.13        33.17 o                         
   1   9   2         38.89         19.22        15.26 o                         
  -1  -9  -3         16.14          9.83        14.99 o                         
   1   9   4        213.81        100.78        13.74 o                         
   1  -9   5        418.00        450.23        17.33 o                         
   1   9   6        227.75        131.39        38.27 o                         
  -1   9  -6        240.79        245.80        15.16 o                         
  -1  -9  -7         57.91         47.33        14.67 o                         
  -1  -9  -8         25.32         17.94        16.54 o                         
  -1  -9  -9        212.01        121.08        18.75 o                         
  -1   9 -10         92.50         81.93        24.68 o                         
  -1  -9 -11         28.70         45.23        29.63 o                         
  -1  -9 -12          4.23         54.56        75.23 o                         
   1   9  12          4.24         15.25        40.60 o                         
  -1  -9 -13          4.02         -6.13        47.61 o                         
  -1   9 -13          8.72         49.47        59.73 o                         
  -1  -9 -14          1.43         30.49        46.44 o                         
   1  10 -14        126.64        218.03        70.46 o                         
  -1  10  14        126.65         77.55       120.02 o                         
   1  10 -13         10.53         73.69        66.75 o                         
   1 -10 -13         10.60         26.13        45.32 o                         
   1  10 -12         44.93         85.45        35.62 o                         
   1  10 -11          9.72         12.91        34.16 o                         
  -1 -10  10          6.25         -7.28        32.76 o                         
  -1 -10   9          4.61         31.57        24.69 o                         
  -1 -10   8        212.02        188.04        25.19 o                         
   1 -10  -7        903.80        941.13        31.92 o                         
   1 -10  -6        141.26        137.69        24.77 o                         
   1 -10  -5        247.37        280.22        25.87 o                         
   1  10  -4        278.83        295.20        23.18 o                         
   1 -10  -3        157.64        142.96        19.88 o                         
   1 -10  -2       1784.32       1605.68        32.32 o                         
   1 -10  -1         11.87         -4.29        45.05 o                         
  -1 -10   1         24.27         24.63        16.23 o                         
   1  10   0         98.18        106.55        16.26 o                         
   1 -10   1         47.30        -41.52        79.10 o                         
  -1  10  -1         50.42         72.21        16.49 o                         
   1  10   2        471.75        418.58        22.16 o                         
  -1  10  -3        520.19        604.26        24.41 o                         
  -1 -10  -4         77.03         57.74        16.65 o                         
   1  10   5        745.33        889.32        27.02 o                         
   1  10   6         82.23         86.75        23.68 o                         
  -1  10  -7        246.00        189.42        26.80 o                         
  -1  10  -8        799.57        888.85        34.12 o                         
  -1  10  -9          1.40         -7.75        22.39 o                         
  -1  10 -10         15.52         -6.59        24.48 o                         
  -1 -10 -11          9.49         13.09        70.82 o                         
   1  10  11         11.39         42.19        35.08 o                         
  -1 -10 -12          6.20         49.47        49.13 o                         
  -1  10 -12         17.56          0.06        50.70 o                         
  -1 -10 -13          0.28          5.25        38.98 o                         
   1  10  13          3.04         18.43        78.69 o                         
  -1 -10 -14          0.05          2.83        70.07 o                         
   1  11 -13         17.19         42.41        43.16 o                         
   1  11 -12         14.52          8.09        59.92 o                         
   1 -11 -12         56.02        123.97        42.59 o                         
   1 -11 -11          5.36         38.61        37.12 o                         
   1 -11 -10         18.25         13.78        30.45 o                         
   1 -11  -9         85.49         84.73        27.11 o                         
   1 -11  -8        231.74        242.79        26.14 o                         
  -1  11   7         51.24         40.06        24.26 o                         
   1 -11  -6        136.26        149.22        25.06 o                         
   1 -11  -5        357.09        360.81        27.32 o                         
  -1 -11   4        433.57        433.74        26.75 o                         
   1  11  -3        442.51        444.75        25.54 o                         
  -1 -11   2        307.66        319.61        21.09 o                         
   1 -11  -1        130.79        121.27        18.15 o                         
  -1  11   0        227.61        239.83        19.47 o                         
   1  11   1        171.83        160.31        19.25 o                         
  -1 -11  -2        602.07        688.88        27.06 o                         
  -1  11  -3        247.36        254.81        21.98 o                         
   1 -11   4        763.89        836.91        29.71 o                         
   1  11   5        159.87        146.47        24.97 o                         
   1 -11   6        304.08        324.86        29.31 o                         
  -1  11  -7        194.06        236.28        28.20 o                         
  -1 -11  -8        141.40        146.83        23.89 o                         
  -1  11  -9         22.67          8.67        25.49 o                         
   1  11  10         60.84         33.54        36.07 o                         
  -1 -11 -11         10.07         -4.00        39.94 o                         
  -1 -11 -12        162.01        200.63        45.51 o                         
  -1 -11 -13         39.09         63.05        64.38 o                         
   1  11  13         40.91          7.99       115.10 o                         
  -1  12  13        116.98        206.47       109.10 o                         
   1  12 -12         58.21        -57.83        64.58 o                         
   1 -12 -12         63.28         79.45        46.30 o                         
   1 -12 -11          2.71        -32.12        38.65 o                         
   1 -12 -10         19.53          2.90        30.89 o                         
   1  12  -9         32.66         18.31        26.64 o                         
  -1 -12   8         18.08         13.20        25.01 o                         
   1 -12  -7        147.44        119.89        27.18 o                         
   1 -12  -6        155.99        169.46        27.20 o                         
   1 -12  -5        125.08        123.76        23.21 o                         
   1  12  -4        385.62        343.69        26.32 o                         
   1  12  -3        561.95        505.44        27.53 o                         
  -1  12   2         60.80         44.76        19.01 o                         
  -1 -12   1         10.27         21.49        17.96 o                         
  -1 -12   0         55.57         31.29        49.69 o                         
   1 -12   0         70.15         89.56        19.08 o                         
  -1  12  -1         13.95         27.60        17.46 o                         
   1 -12   2        122.91        149.12        20.80 o                         
   1 -12   3        625.29        661.79        29.22 o                         
  -1  12  -4        115.02         71.88        20.41 o                         
   1 -12   5        236.80        230.62        29.00 o                         
   1  12   6        272.96        269.94        30.39 o                         
   1 -12   7         79.06         38.86        23.33 o                         
  -1  12  -8         50.30         66.84        24.04 o                         
  -1 -12  -9         55.85         78.48        27.70 o                         
  -1  12 -10         44.20         41.39        38.27 o                         
  -1 -12 -11          8.70         26.51       100.15 o                         
   1 -12  11          8.81        -12.53        39.29 o                         
  -1 -12 -12         19.34         44.56        59.35 o                         
   1 -12  12         34.60        -19.27        86.69 o                         
   1  12  13        101.95         31.38       107.47 o                         
  -1 -13  12         34.05        338.08       305.48 o                         
   1  13 -12         37.73         49.66        70.73 o                         
   1  13 -11          3.50        -17.72        61.85 o                         
   1 -13 -11          3.59         17.72        45.20 o                         
   1 -13 -10         29.11         58.29        31.83 o                         
   1  13  -9        114.09        164.42        29.77 o                         
   1  13  -8        101.65        104.80        27.00 o                         
   1 -13  -7         99.26         87.27        31.17 o                         
   1 -13  -6        152.15        130.02        25.47 o                         
  -1  13   5        530.82        568.46        30.66 o                         
   1 -13  -4         32.64         34.80        21.64 o                         
  -1 -13   3        132.96        116.47        22.74 o                         
  -1 -13   2         75.01         43.94        97.44 o                         
   1 -13  -2         84.75         66.28        21.79 o                         
  -1 -13   1        183.01        203.27        77.99 o                         
  -1  13   1        223.63        180.54        23.07 o                         
   1 -13   0         97.04         87.06        21.55 o                         
  -1  13  -1        202.85        155.06        22.28 o                         
   1  13   2         56.81         85.33        20.67 o                         
   1 -13   3        353.12        389.38        26.39 o                         
   1 -13   4         31.43         37.51        27.38 o                         
   1  13   5        148.29        144.48        29.09 o                         
  -1 -13  -6         87.80         72.21        27.33 o                         
   1 -13   7         53.87         35.07        26.24 o                         
   1 -13   8        270.51        308.99        30.47 o                         
  -1 -13  -9        102.96         92.52        32.16 o                         
  -1 -13 -10          7.65         -0.61        42.49 o                         
  -1 -13 -11          0.35        -20.66        55.22 o                         
   1  13  11          1.27        -16.95        59.04 o                         
   1  13  12         22.96        -20.43       100.26 o                         
  -1 -14  11         34.76        316.82       318.41 o                         
   1  14 -11         53.57         34.47        60.17 o                         
   1  14 -10         23.40          6.45        56.66 o                         
   1 -14 -10         24.29         16.03        37.49 o                         
   1 -14  -9          3.60         18.30        33.45 o                         
  -1 -14   8        664.54        506.47       279.81 o                         
   1 -14  -8        665.35        772.15        43.57 o                         
  -1 -14   7          0.02        -77.09       226.83 o                         
   1 -14  -7          2.57         17.32        31.58 o                         
  -1 -14   6          4.79        271.29       213.36 o                         
  -1 -14   6          4.83         12.89        29.54 o                         
  -1 -14   5         30.39          1.37       199.39 o                         
  -1  14   5         45.07         50.30        23.99 o                         
  -1 -14   4          0.55         99.87       166.36 o                         
   1  14  -4         62.94         48.50        22.85 o                         
  -1 -14   3         39.30         52.21       129.74 o                         
  -1  14   3         47.32         33.99        21.29 o                         
   1 -14  -2        203.46        135.85        24.30 o                         
   1  14  -1        101.10         74.54        22.04 o                         
  -1  14   0          2.59          9.10        22.26 o                         
  -1  14  -1         50.55         48.65        19.95 o                         
   1 -14   2        742.86        783.62        31.75 o                         
   1 -14   3         40.89         29.18        23.82 o                         
  -1  14  -4        238.00        261.14        28.99 o                         
   1 -14   5         63.91         82.86        27.90 o                         
   1  14   6          1.39         -2.30        27.70 o                         
  -1 -14  -7          9.69         22.75        28.94 o                         
   1 -14   8        177.39        132.63        32.30 o                         
  -1 -14  -9          3.97         23.54        35.95 o                         
  -1  14 -10          3.38          4.15        57.97 o                         
   1  14  10          9.52         -0.61        54.19 o                         
   1 -14  11         80.84         57.01        65.04 o                         
  -1 -15  11          0.05        443.78       335.88 o                         
   1  15 -11         15.60         60.00       103.82 o                         
  -1 -15  10          1.72        334.99       322.43 o                         
   1 -15 -10         24.55        -13.35        44.17 o                         
  -1 -15   9         39.69        328.20       287.73 o                         
   1  15  -9         40.21         64.79        36.63 o                         
  -1 -15   8         44.95         13.92        46.56 o                         
  -1  15   8        140.66        147.48        38.56 o                         
  -1 -15   7        114.20        164.84       251.61 o                         
  -1 -15   7        114.24        113.95        34.58 o                         
  -1 -15   6         41.74       -162.72       224.44 o                         
   1  15  -6         43.67         46.00        31.35 o                         
  -1 -15   5        102.05        107.40       212.27 o                         
  -1  15   5        102.05         92.49        30.16 o                         
  -1  15   4         15.84         23.79        23.98 o                         
  -1 -15   3         77.17         65.24        23.52 o                         
  -1 -15   2        758.70        695.61        34.30 o                         
  -1  15   1         34.98         24.37        22.83 o                         
  -1 -15   0         57.50         46.20        23.08 o                         
  -1 -15  -1        100.73         77.99        23.49 o                         
  -1  15  -2        539.75        517.40        34.41 o                         
  -1 -15  -3         81.66         60.20        26.68 o                         
   1 -15   4          4.16        -18.33        26.75 o                         
  -1 -15  -5         26.77         21.49        26.39 o                         
  -1 -15  -6         18.31         33.67        29.46 o                         
  -1  15  -7         30.09         35.35        30.82 o                         
   1  15   8        376.65        442.90        43.68 o                         
  -1 -15  -9         12.40         21.46        38.42 o                         
   1 -15  10         87.51         86.49        59.08 o                         
  -1  15 -11         59.30         51.31        90.59 o                         
  -1 -16  10         42.59        -93.09       359.66 o                         
   1  16 -10         42.85        146.59       102.57 o                         
  -1 -16   9          0.78        -11.38        67.47 o                         
   1  16  -9         24.38          1.10        42.64 o                         
  -1 -16   8         86.25          1.24       297.33 o                         
   1 -16  -8         94.42        118.71        40.42 o                         
  -1 -16   7         37.01       -277.17       277.17 o                         
  -1  16   7         94.90        104.72        35.01 o                         
  -1  16   6         25.90         51.86        33.01 o                         
   1  16  -5        221.14        206.82        33.43 o                         
   1  16  -4        103.57         99.69        29.29 o                         
   1 -16  -3        241.45        217.87        28.26 o                         
   1  16  -2         90.38        104.60        27.12 o                         
  -1  16   1         50.08         55.12        23.99 o                         
  -1 -16   0         74.32         54.18        23.37 o                         
  -1 -16  -1         22.61         14.89        25.11 o                         
  -1  16  -2         23.71         24.46        25.15 o                         
   1 -16   3        140.43        118.65        27.63 o                         
  -1 -16  -4         61.78         63.59        26.63 o                         
  -1  16  -5        261.66        282.55        34.61 o                         
  -1  16  -6         92.53        117.79        32.23 o                         
  -1 -16  -7        230.38        243.16        36.41 o                         
   1  16   8         53.76         19.20        38.78 o                         
   1 -16   9         90.19         43.47        50.13 o                         
  -1  16 -10         12.17        -47.02        91.70 o                         
   1  17  -9         10.80        100.65        96.14 o                         
   1  17  -8         13.66         95.10        70.96 o                         
   1 -17  -8         33.26         33.55        60.10 o                         
   1  17  -7          7.16         38.05        38.63 o                         
  -1  17   6          3.92         21.08        33.47 o                         
   1 -17  -5          6.41          7.66        31.97 o                         
  -1  17   4         26.94         25.02        30.27 o                         
  -1  17   3         38.99         43.22        30.06 o                         
  -1 -17   2         14.27         -1.39        25.86 o                         
   1 -17  -1        152.31        112.14        26.82 o                         
  -1  17   0         11.91         12.26        26.48 o                         
  -1 -17  -1         41.57         28.88        28.22 o                         
  -1 -17  -2         26.12         24.26        26.44 o                         
  -1 -17  -3         18.71          8.14        28.76 o                         
   1 -17   4         54.75         82.63        29.61 o                         
   1  17   5         19.23         19.57        32.33 o                         
  -1  17  -6          9.05         -3.15        31.16 o                         
  -1  17  -7          9.95        -46.14        60.21 o                         
   1  17   7         11.14         52.05        39.40 o                         
  -1 -17  -8         78.30         80.64        49.71 o                         
   1  17   9         12.48         89.04        68.09 o                         
   1 -18  -8         20.81        164.88       117.36 o                         
  -1 -18   7          8.30         75.29        50.94 o                         
   1 -18  -7          9.06         87.94        93.40 o                         
  -1  18   6          3.02        -10.58        38.22 o                         
   1 -18  -5         52.68         87.63        35.09 o                         
   1  18  -4         43.06        104.20        35.34 o                         
  -1 -18   3         53.73         66.83        31.94 o                         
  -1  18   2        133.56        112.63        31.87 o                         
   1  18  -1         18.87         -5.12        29.64 o                         
  -1  18   0         14.88         16.89        29.26 o                         
  -1  18  -1         70.33         60.25        30.19 o                         
   1  18   2         42.33         31.12        29.75 o                         
   1  18   3         19.98         23.11        30.90 o                         
   1 -18   4         18.26         71.75        32.16 o                         
  -1 -18  -5        115.65        128.12        33.28 o                         
  -1  18  -6          0.81        -33.51        64.96 o                         
  -1 -18  -6          1.55         28.43        40.42 o                         
  -1 -18  -7          5.08         11.54        41.39 o                         
  -1 -18  -8          6.43         22.27       127.29 o                         
  -1 -19   6         44.15         65.01        54.87 o                         
  -1 -19   6         44.19         59.76       170.25 o                         
   1  19  -5         34.61        158.56        72.52 o                         
   1 -19  -4         51.53          7.13        58.42 o                         
   1  19  -3          0.33         -5.86        78.22 o                         
   1  19  -3          0.58          5.61        37.14 o                         
   1  19  -2         28.86         35.68        36.45 o                         
  -1 -19   1         26.94         -3.24        35.81 o                         
  -1  19   0         18.97         41.30        31.73 o                         
  -1 -19  -1          7.57         -8.08        32.13 o                         
  -1  19  -2         60.12         46.55        33.92 o                         
  -1  19  -3          1.05        -19.33        34.61 o                         
  -1 -19  -4        196.38        243.80        38.10 o                         
  -1  19  -5         27.58        -10.81        68.76 o                         
   1 -19   5         34.76         68.23        63.11 o                         
   1 -19   6         11.71         49.47       110.01 o                         
  -1 -20   3         23.28         80.11       149.55 o                         
  -1 -20   2         14.85       -223.83       223.83 o                         
  -1 -20   1         32.75         58.91       207.53 o                         
  -1 -20   0          9.21          5.23       175.47 o                         
  -1 -20  -1        124.79        173.99        87.43 o                         
  -1 -20  -2         31.68         17.09        85.89 o                         
  -1  20  -3          5.47         78.83        70.61 o                         
   2   0 -16          0.01         92.43        72.68 o                         
  -2   0  14         43.71         49.65        32.23 o                         
   2   0 -14        115.07        276.14       125.03 o                         
   2   0 -12        504.73        433.62        39.48 o                         
   2   0 -12        505.68        437.59        85.30 o                         
  -2   0  10        375.08        406.50        36.84 o                         
   2   0 -10        853.21       2658.76       164.96 o                         
   2   0  -8         37.98         31.70        21.88 o                         
   2   0  -8         39.29         87.01        66.30 o                         
   2   0  -6          9.23         11.04        28.74 o                         
   2   0  -6        464.16        561.54        28.03 o                         
   2   0  -4        685.16        595.46        17.87 o                         
  -2   0   4       1201.28       1246.34        24.96 o                         
   2   0  -2       2514.41       2444.29        35.43 o                         
  -2   0   2       2518.56       2574.73        29.95 o                         
   2   0   0      14843.12      15025.60        81.78 o                         
   2   0   0      18736.82      18009.05        86.37 o                         
   2   0   2         15.84         10.51         6.17 o                         
  -2   0  -2        675.43       1325.38        38.90 o                         
   2   0   4       2147.24       2077.67        19.47 o                         
   2   0   6       1736.63       1770.66        18.09 o                         
  -2   0  -8         14.95         10.21        11.63 o                         
  -2   0 -10       1822.68       1564.67       130.60 o                         
  -2   0 -10       1921.07       2137.38        43.38 o                         
  -2   0 -12          3.62        -38.14        80.41 o                         
   2   0  12        136.03         60.48        55.12 o                         
  -2   0 -14        272.06        140.75       107.63 o                         
   2   0  14        283.52         42.54       257.49 o                         
   2   1 -16         20.04         32.85        68.27 o                         
   2  -1 -15          8.64        -12.26        31.15 o                         
   2   1 -14         20.46         23.79        23.70 o                         
   2  -1 -14         20.47         53.42        83.99 o                         
   2   1 -13        174.61        155.34        24.33 o                         
  -2   1  13        189.62         87.63        71.81 o                         
   2  -1 -12         63.61         34.23        19.75 o                         
   2  -1 -12         86.53        104.30        70.86 o                         
   2  -1 -11        207.57        204.67        23.28 o                         
   2  -1 -11        252.25        407.17        66.41 o                         
  -2   1  10       3364.74       3342.05        55.04 o                         
   2  -1 -10       3848.34       5727.63       144.26 o                         
   2  -1  -9        496.45        522.27        26.00 o                         
   2  -1  -9        531.25        673.53        61.05 o                         
   2   1  -8         26.59         21.49        15.15 o                         
  -2   1   8         44.91         38.19        16.78 o                         
   2   1  -7        157.27        150.23        17.10 o                         
   2  -1  -7        185.33        193.78        19.66 o                         
   2  -1  -6         35.31         33.34         4.60 o                         
   2   1  -6         36.92         61.68        16.58 o                         
   2   1  -5        976.55        939.09        13.37 o                         
  -2  -1   5       1336.93       1438.79        22.11 o                         
   2  -1  -4         69.52         55.09         6.62 o                         
  -2  -1   4        120.38        111.82        10.23 o                         
   2  -1  -3         24.66         18.33         7.42 o                         
  -2   1   3         72.77         74.40         9.72 o                         
   2  -1  -2        114.03        108.01        10.60 o                         
  -2  -1   2        164.70        165.92        10.05 o                         
  -2   1   1       3881.17       3876.56        26.31 o                         
   2  -1  -1       5094.14       4775.96        38.17 o                         
  -2   1   0      39714.52      39500.46        97.85 o                         
  -2  -1   0      50132.54      52497.94        86.35 o                         
   2   1   1       4623.95       4264.75        25.78 o                         
   2  -1   1       5642.07       5355.72        32.29 o                         
   2   1   2        193.18        183.25         8.20 o                         
   2   1   2        223.10        240.87        15.63 o                         
   2   1   3        183.38        164.40        11.17 o                         
  -2   1  -3        189.85        178.88        12.47 o                         
   2  -1   4        193.87        158.76        10.33 o                         
  -2   1  -4        212.10        205.97         6.47 o                         
   2  -1   5       1629.98       1728.68        11.89 o                         
   2   1   6         15.39         18.24         6.43 o                         
   2   1   7        148.23        138.82         8.05 o                         
   2   1   8         76.84         97.74         9.69 o                         
   2  -1   9        262.89        267.96        14.16 o                         
  -2   1 -10       2726.18       2953.19        31.85 o                         
  -2   1 -11        170.34        121.13        51.73 o                         
  -2  -1 -11        224.79        223.44        16.01 o                         
  -2  -1 -12         87.38         22.42        56.75 o                         
   2   1  12        104.07         98.28        61.85 o                         
  -2  -1 -13         57.20         14.62        63.37 o                         
   2   1  13        103.01        295.37       168.42 o                         
  -2   1 -14          0.04        -62.44        75.46 o                         
   2   1  14          5.41        -44.99       200.91 o                         
   2  -1  15         37.97         43.65       231.00 o                         
   2   2 -15         26.01         11.51        31.00 o                         
   2   2 -15         28.51         63.74       134.55 o                         
   2  -2 -14         31.61         59.82        26.61 o                         
   2  -2 -14         36.95         -4.37        94.72 o                         
   2  -2 -13        177.16        161.61        28.17 o                         
   2  -2 -13        190.31        201.88        78.93 o                         
   2  -2 -12        352.49        292.07        29.13 o                         
   2  -2 -12        354.00        365.03        71.80 o                         
   2  -2 -11        235.97        208.97        22.80 o                         
   2  -2 -11        267.21        327.48        65.55 o                         
   2  -2 -10          0.01          5.29        18.60 o                         
  -2   2  10         13.43         95.83        56.63 o                         
   2  -2  -9          0.07          0.64        17.11 o                         
   2  -2  -9         92.87        306.94        56.89 o                         
   2  -2  -8         25.97         33.04        15.54 o                         
   2   2  -8         27.95          9.97         8.69 o                         
  -2   2   7        163.55        147.06         7.04 o                         
   2  -2  -7        461.04        526.99        19.02 o                         
  -2   2   6         12.59         16.87         9.03 o                         
   2   2  -6         28.94         48.32        12.73 o                         
   2   2  -5          3.12          1.92         4.61 o                         
  -2  -2   5          7.64          5.73        11.94 o                         
   2   2  -4          0.12          2.75         6.10 o                         
   2  -2  -4         48.36         81.71        12.49 o                         
   2   2  -3       3550.28       3452.20        31.66 o                         
  -2   2   3       3585.05       3635.30        28.18 o                         
   2   2  -2       1793.41       1684.17        20.10 o                         
  -2  -2   2       1808.01       1795.32        21.63 o                         
   2   2  -1       4992.90       4945.02        42.28 o                         
  -2   2   1       5506.32       5421.76        28.06 o                         
  -2   2   0        909.09        911.32        30.07 o                         
   2   2   0       1147.57       1095.00        13.15 o                         
   2   2   1       1957.21       1872.81        19.08 o                         
   2  -2   1       3266.97       2949.25        23.53 o                         
  -2  -2  -2         55.69         54.09         8.14 o                         
   2   2   2        526.14        668.81        13.80 o                         
   2   2   3        132.55         94.74         7.50 o                         
  -2  -2  -3       1063.88       1439.72        14.26 o                         
   2   2   4        183.90        162.04        14.96 o                         
  -2  -2  -4        183.93        176.20         6.15 o                         
  -2  -2  -5         17.26         21.56        37.26 o                         
  -2  -2  -5         18.07         17.40         6.29 o                         
  -2  -2  -6         65.63         51.93         7.37 o                         
   2   2   7       1134.07       1220.17        64.22 o                         
  -2  -2  -7       1176.97       1154.80        18.82 o                         
  -2   2  -8         14.35         20.65        11.14 o                         
   2   2   9        353.77        405.93        46.30 o                         
  -2  -2  -9        353.78        331.14        14.93 o                         
  -2   2 -10         51.18         90.38        63.81 o                         
  -2  -2 -10         51.18         49.61        12.90 o                         
   2   2  11        119.08        122.05        32.79 o                         
  -2  -2 -11        180.98        146.81        21.07 o                         
  -2  -2 -12          5.76        -21.63        55.70 o                         
  -2  -2 -12         98.22         73.07        29.09 o                         
  -2  -2 -13         50.13         73.50        65.67 o                         
   2  -2  13         96.61        123.42        59.09 o                         
  -2  -2 -14         20.35         30.43        76.36 o                         
   2   2  14         28.64         51.62       202.83 o                         
   2  -2  15         16.37        -16.90       233.59 o                         
   2  -3 -15         18.68         42.45        32.73 o                         
   2   3 -15         22.63         42.91       100.92 o                         
   2  -3 -14          5.21         18.71        28.07 o                         
   2  -3 -14         23.96         90.47        97.87 o                         
   2   3 -13          4.37         -9.92        25.50 o                         
   2  -3 -13        108.90        531.52        84.00 o                         
   2  -3 -12         33.69        -20.67        23.18 o                         
   2  -3 -12         33.72         52.50        67.11 o                         
   2   3 -11          7.96          3.52        21.45 o                         
   2  -3 -11         27.41        111.58        62.19 o                         
   2   3 -10         10.61         11.65        20.04 o                         
   2  -3 -10         96.12        349.35        61.91 o                         
   2  -3  -9         14.95         15.82        19.65 o                         
   2  -3  -9         67.90        194.89        52.10 o                         
   2  -3  -8        107.15         91.32        18.76 o                         
   2  -3  -8        246.49        720.59        56.84 o                         
   2   3  -7        864.59        892.32        23.10 o                         
   2  -3  -7        946.73       1305.60        58.95 o                         
   2   3  -6       3096.43       2781.01        28.50 o                         
   2  -3  -6       3224.45       3660.25        69.47 o                         
   2   3  -5          7.13          5.75         5.15 o                         
   2  -3  -5         79.17        121.98        14.07 o                         
   2   3  -4        566.55        572.19        16.00 o                         
  -2  -3   4       1255.38       1688.14        26.92 o                         
   2   3  -3        941.00        924.94        16.90 o                         
   2  -3  -3        941.41        961.92        18.11 o                         
  -2  -3   2        445.11        430.63        14.28 o                         
   2  -3  -2        448.80        423.56        13.11 o                         
  -2  -3   1        471.25        437.07        15.20 o                         
  -2   3   1        480.62        441.60        11.45 o                         
  -2  -3   0        886.00        825.96        16.41 o                         
   2  -3   0       1118.41       1009.35        15.22 o                         
  -2  -3  -1         35.73         21.66         7.56 o                         
   2  -3   1        159.34        142.72         8.50 o                         
  -2  -3  -2         14.08          8.53         6.90 o                         
  -2  -3  -2        130.84        107.79         6.41 o                         
  -2  -3  -3          1.55          3.41         5.75 o                         
  -2  -3  -3        248.39        322.25         9.36 o                         
  -2   3  -4       2774.50       3117.40        18.49 o                         
  -2   3  -5        276.49        299.96         8.09 o                         
   2   3   6        488.02        539.59        46.28 o                         
  -2  -3  -6       1300.29       1234.67        16.04 o                         
   2  -3   7        539.93        554.10        13.45 o                         
  -2  -3  -8        559.28        559.31        15.17 o                         
  -2   3  -9        201.87        228.50        71.10 o                         
  -2  -3  -9        205.79        217.53        13.39 o                         
  -2   3 -10        325.96        226.37        72.19 o                         
   2   3  10        328.75        309.75        16.76 o                         
  -2  -3 -11         74.12          5.27        48.36 o                         
  -2   3 -11         76.21         32.53        16.87 o                         
   2   3  12          0.13          3.94        29.67 o                         
  -2   3 -12          8.97         15.33        36.24 o                         
  -2  -3 -13        398.48        446.90        73.33 o                         
   2  -3  13        399.63        405.43        81.99 o                         
  -2  -3 -14         71.50         82.21        78.15 o                         
   2   3  14         72.86         39.24       200.35 o                         
   2  -3  15         19.94       -241.69       367.78 o                         
   2  -4 -15         41.96         90.59        35.66 o                         
  -2   4  15         45.34         50.42       103.07 o                         
   2  -4 -14         12.93         22.02        29.29 o                         
  -2   4  14         14.86        -18.74        85.41 o                         
   2  -4 -13         25.03         15.54        26.26 o                         
   2  -4 -13         32.61         80.82        61.20 o                         
   2  -4 -12         95.91         89.27        22.53 o                         
   2  -4 -12        134.96        223.79        71.76 o                         
   2  -4 -11          0.08        -20.18        20.18 o                         
   2  -4 -11         53.44        129.94        65.58 o                         
  -2  -4  10          7.19        -18.31        20.15 o                         
   2  -4 -10         16.60         32.19        57.50 o                         
   2  -4  -9         62.75         54.90        17.70 o                         
   2  -4  -9        118.26        272.05        53.59 o                         
  -2  -4   8         49.61         42.04        18.01 o                         
   2  -4  -8         53.45         38.67        44.86 o                         
   2   4  -7        149.64        145.72        26.08 o                         
   2  -4  -7        164.86        164.81        34.15 o                         
   2   4  -6        465.29        407.52        17.02 o                         
   2  -4  -6        675.67        851.96        42.99 o                         
   2   4  -5        587.83        600.80        12.78 o                         
  -2   4   5        675.46        694.53        38.62 o                         
  -2  -4   4        560.24        578.08        15.01 o                         
  -2   4   4        624.26        652.53        26.37 o                         
  -2  -4   3         19.02         15.63         8.12 o                         
  -2   4   3        349.56        506.09        20.74 o                         
   2   4  -2        413.60        440.07        16.60 o                         
  -2   4   2        515.90        549.38        17.09 o                         
  -2   4   1         39.80         38.07        11.02 o                         
   2  -4  -1         43.15         66.72        11.16 o                         
   2   4   0        345.97        341.50        13.12 o                         
   2  -4   0        436.73        437.10        12.45 o                         
  -2  -4  -1         12.79         13.56         6.25 o                         
  -2   4  -1         23.23         24.61         8.86 o                         
   2   4   2        389.99        341.26        11.55 o                         
  -2   4  -2        498.48        511.50        11.97 o                         
  -2  -4  -3       1260.04       1329.91        39.14 o                         
  -2  -4  -3       1265.03       1331.28        18.37 o                         
  -2  -4  -4        244.06        187.63        26.30 o                         
  -2  -4  -4        391.02        412.26        10.77 o                         
  -2  -4  -5        488.24        577.72        13.78 o                         
  -2  -4  -6        801.96        823.43        21.66 o                         
  -2  -4  -6        924.02       1064.63        16.65 o                         
   2   4   7         58.01        100.57        31.40 o                         
  -2  -4  -7         97.27         84.87         8.57 o                         
   2   4   8         14.64          5.00        26.86 o                         
   2  -4   8         27.65         20.19         9.56 o                         
  -2  -4  -9        211.60        165.40        64.13 o                         
   2   4   9        228.06        222.20        14.77 o                         
   2   4  10         35.87         26.74        31.00 o                         
  -2  -4 -10         37.76         23.49        13.38 o                         
   2   4  11        203.39        188.87        36.76 o                         
  -2  -4 -11        203.41        156.81        26.84 o                         
  -2  -4 -12        148.86        103.93        48.17 o                         
   2   4  12        174.02        238.18        34.92 o                         
  -2  -4 -13         28.91         73.41        72.05 o                         
   2  -4  13         35.47        112.01        70.98 o                         
  -2  -4 -14          7.36          5.88        85.00 o                         
   2  -4  14         10.75          1.01        82.63 o                         
   2   5 -15          2.40         30.87        35.81 o                         
  -2   5  15         21.39        106.11       105.89 o                         
   2  -5 -14          9.44        -18.01        29.84 o                         
   2   5 -14          9.61         72.79        88.31 o                         
   2  -5 -13         28.54         48.81        27.55 o                         
   2  -5 -13         42.98        -12.76        64.47 o                         
   2   5 -12         10.48          1.08        23.63 o                         
   2  -5 -12         45.17         43.69        53.15 o                         
   2  -5 -11         22.39         34.95        22.88 o                         
   2   5 -11         26.81         54.09        46.43 o                         
   2  -5 -10         85.68        110.64        23.18 o                         
   2   5 -10        152.00        204.05        42.39 o                         
   2  -5  -9         20.67         21.10        18.30 o                         
   2  -5  -9         29.25         11.75        39.76 o                         
   2  -5  -8        218.36        222.95        21.39 o                         
  -2   5   8        255.07        301.85        48.45 o                         
  -2  -5   7        125.43         91.42        10.91 o                         
  -2   5   7        125.67        103.08        27.11 o                         
   2   5  -6        904.39        914.14        22.76 o                         
  -2   5   6       1048.89       1167.35        42.63 o                         
  -2  -5   5        898.49        876.52        18.05 o                         
  -2   5   5       1240.41       1293.89        33.94 o                         
   2   5  -4        894.74        986.43        20.95 o                         
  -2   5   4        978.90       1003.39        29.33 o                         
  -2  -5   3        163.48        158.90        12.34 o                         
  -2   5   3        181.79        185.77        18.20 o                         
   2   5  -2        636.64        690.88        22.73 o                         
  -2   5   2        890.98        897.11        20.07 o                         
  -2  -5   1          8.36         14.89        11.03 o                         
   2  -5  -1         13.61          9.48        12.63 o                         
  -2  -5   0       1067.34       1222.22        24.17 o                         
   2   5   0       1347.33       1592.99        23.32 o                         
  -2  -5  -1         20.01         16.44         9.99 o                         
   2   5   1         22.21         10.57         9.12 o                         
  -2  -5  -2        969.58        960.50        22.03 o                         
  -2   5  -2       1136.59       1210.97        17.93 o                         
   2   5   3         69.81         52.17        26.84 o                         
  -2  -5  -3        112.69        115.48        14.15 o                         
  -2   5  -4        555.54        632.58        17.66 o                         
   2   5   5       1303.45       1496.94        74.51 o                         
  -2   5  -5       1539.15       1700.43        22.81 o                         
   2  -5   6        788.08        845.57        16.85 o                         
  -2  -5  -7         33.85         30.55         9.14 o                         
  -2  -5  -8        197.21        176.51        11.90 o                         
  -2   5  -9         38.13         39.38        12.94 o                         
  -2   5 -10        252.81        167.15        50.58 o                         
  -2  -5 -10        275.29        241.36        20.24 o                         
   2   5  11         16.84        -17.31        31.07 o                         
  -2  -5 -11         22.71          3.47        26.04 o                         
  -2  -5 -12        132.24         76.55        54.20 o                         
  -2  -5 -12        134.98        109.45        33.44 o                         
  -2  -5 -13         55.04         53.35        29.52 o                         
   2  -5  13         62.52        159.37        82.79 o                         
  -2  -5 -14          0.64         28.61        91.36 o                         
   2  -5  14          3.11         17.82        86.08 o                         
   2   6 -15         20.77        -31.04        66.06 o                         
  -2   6  15         23.27         23.19       105.08 o                         
   2  -6 -14          0.06        -28.14        32.61 o                         
  -2   6  14          0.10         28.39        91.84 o                         
   2  -6 -13          8.78          3.35        27.08 o                         
  -2   6  13         29.71         58.32        64.73 o                         
   2  -6 -12         73.20         52.60        24.15 o                         
  -2   6  12         73.66         62.43        55.14 o                         
   2  -6 -11        151.68        126.06        26.15 o                         
  -2   6  11        155.03        131.62        49.50 o                         
   2  -6 -10         46.90         39.42        23.58 o                         
  -2   6  10        183.61        494.26        51.05 o                         
   2   6  -9         45.58         19.43        18.84 o                         
  -2   6   9         55.13         59.82        50.95 o                         
   2   6  -8          0.99        -11.22        24.03 o                         
   2  -6  -8         33.04         39.49        30.23 o                         
   2   6  -7         59.54         51.39        15.92 o                         
   2  -6  -7        122.13        100.28        29.08 o                         
   2   6  -6         23.58         31.69        17.50 o                         
  -2   6   6         34.64         22.52        22.49 o                         
   2   6  -5         31.62         45.52         8.49 o                         
  -2   6   5         50.25         57.20        20.24 o                         
  -2  -6   4        215.78        221.18        14.73 o                         
  -2   6   4        234.15        261.81        22.50 o                         
  -2  -6   3        110.64         88.57        11.77 o                         
   2  -6  -3        435.46        396.58        20.91 o                         
   2   6  -2          1.00         -2.30        13.25 o                         
   2  -6  -2          1.29          2.41        13.89 o                         
  -2  -6   1        733.25        725.56        23.79 o                         
   2  -6  -1        835.70        886.78        20.86 o                         
  -2  -6   0       3245.56       3524.85        36.96 o                         
   2  -6   0       4096.95       4689.57        44.67 o                         
   2   6   1        390.57        412.05        15.39 o                         
   2  -6   1        582.91        611.33        19.57 o                         
  -2  -6  -2          1.09          2.20         6.49 o                         
   2   6   2          1.35         21.60        14.68 o                         
  -2  -6  -3       1238.24       1292.03        91.21 o                         
   2   6   3       1267.26       1259.89        19.98 o                         
   2   6   4         70.02         60.38        19.12 o                         
   2  -6   4        126.63        131.14        15.52 o                         
   2   6   5         70.99        111.04        30.83 o                         
  -2  -6  -5         79.28         87.64        13.60 o                         
  -2  -6  -6         48.33         48.65        10.78 o                         
   2   6   7        238.58        260.16        43.27 o                         
  -2  -6  -7        254.20        232.46        12.51 o                         
   2   6   8        122.16        135.84        37.05 o                         
  -2  -6  -8        122.42        104.19        12.30 o                         
   2   6   9         36.43         10.87        32.14 o                         
   2  -6   9         48.39         50.97        13.46 o                         
  -2   6 -10        521.14        516.79        52.05 o                         
  -2  -6 -10        533.44        460.60        28.63 o                         
   2   6  11         12.78         -0.87        34.21 o                         
  -2  -6 -11         52.57         44.63        28.44 o                         
  -2   6 -12          1.72        -27.79        38.03 o                         
  -2  -6 -12         20.93         25.63        41.58 o                         
  -2   6 -13         79.78         28.53        38.15 o                         
  -2  -6 -13         82.08        101.88        50.45 o                         
  -2  -6 -14          0.15        -11.56        97.33 o                         
   2  -6  14          0.17        -23.98        90.24 o                         
  -2   6 -15         14.96         19.22        72.08 o                         
   2   7 -15          3.52        -13.67        53.53 o                         
   2  -7 -14          7.66         22.68        32.56 o                         
   2   7 -14         10.75         55.08        90.38 o                         
   2  -7 -13          0.93        -12.60        28.88 o                         
  -2   7  13          1.37        -54.05        76.28 o                         
   2  -7 -12         46.20         46.92        27.00 o                         
  -2   7  12         53.76         27.17        63.41 o                         
   2  -7 -11          1.21          2.12        24.29 o                         
  -2   7  11         61.52         81.59        59.44 o                         
   2  -7 -10          0.11        -17.32        22.91 o                         
  -2   7  10         17.82         44.90        47.20 o                         
   2   7  -9         65.17         49.03        26.86 o                         
  -2   7   9         66.35         39.96        32.28 o                         
   2   7  -8         30.20         26.18        17.88 o                         
  -2   7   8         76.82         70.55        29.07 o                         
   2  -7  -7        183.83        212.69        21.20 o                         
  -2   7   7        209.65        171.23        31.42 o                         
   2   7  -6         13.82         12.19         4.18 o                         
   2  -7  -6         19.60         31.02        20.92 o                         
  -2  -7   5         47.07         36.47        22.81 o                         
   2  -7  -5         48.00         23.14        19.49 o                         
  -2  -7   4        293.62        295.64        16.33 o                         
   2  -7  -4        302.40        276.51        27.22 o                         
  -2  -7   3         22.01         29.75        11.29 o                         
   2  -7  -3         43.26         52.47        18.38 o                         
  -2  -7   2        124.62        112.06        13.90 o                         
   2  -7  -2        172.43        175.29        18.59 o                         
  -2  -7   1         48.85         50.59        12.92 o                         
   2  -7  -1        502.31        532.36        22.88 o                         
  -2  -7   0        115.58        123.11        13.71 o                         
  -2   7   0        145.90        166.76        19.78 o                         
   2   7   1       1728.60       1852.64        28.27 o                         
  -2  -7  -1       1741.42       1782.05        29.46 o                         
   2   7   2        182.24        183.26        11.80 o                         
  -2   7  -2        214.93        218.70        16.64 o                         
   2   7   3         81.02         76.44        30.03 o                         
  -2   7  -3         86.79         97.16        14.51 o                         
   2   7   4         33.46         63.30        33.07 o                         
  -2  -7  -4        110.48         96.30        13.69 o                         
   2   7   5          3.57        -27.26        31.02 o                         
  -2  -7  -5         15.92         10.73        13.00 o                         
   2   7   6         22.06         31.02        35.82 o                         
  -2  -7  -6         25.68         36.77        12.12 o                         
   2   7   7         98.45        107.89        40.55 o                         
  -2  -7  -7        146.67        140.25        13.38 o                         
  -2  -7  -8        185.63        166.62        13.88 o                         
   2   7   9          4.52         -2.69        40.21 o                         
  -2  -7  -9         21.61         23.19        14.07 o                         
   2   7  10         67.50         97.37        38.81 o                         
  -2  -7 -10         67.53         59.24        22.02 o                         
   2   7  11        229.91        194.08        38.88 o                         
  -2  -7 -11        230.22        212.12        34.47 o                         
  -2  -7 -12         28.81         20.38        28.89 o                         
  -2  -7 -12         40.93         33.82        70.85 o                         
  -2  -7 -13          1.66          3.59        33.71 o                         
  -2  -7 -13          1.91        -12.80        74.46 o                         
  -2  -7 -14         11.76         32.56       113.80 o                         
  -2   7 -14         13.77         88.47        63.93 o                         
   2  -8 -14         16.24         -0.45        41.08 o                         
   2   8 -14         19.26        -73.46        96.26 o                         
   2  -8 -13        159.18        151.98        31.67 o                         
   2   8 -13        169.18        238.31        76.91 o                         
   2   8 -12         61.41         37.65        25.58 o                         
   2   8 -12         61.41         90.19        67.34 o                         
   2   8 -11        958.72        823.13        43.45 o                         
   2   8 -11       1044.34        965.34        83.03 o                         
  -2  -8  10         75.64         57.44        26.42 o                         
   2  -8 -10        104.68         93.69        56.93 o                         
   2  -8  -9         59.80         50.05        16.35 o                         
   2  -8  -9         97.88         84.33        48.02 o                         
   2   8  -8          7.92          8.41        19.32 o                         
   2  -8  -8         86.66        125.58        31.62 o                         
  -2  -8   7         95.04         77.50        21.96 o                         
   2  -8  -7         95.30         80.97        23.94 o                         
   2   8  -6          0.51         -1.88         7.36 o                         
   2  -8  -6          1.14          1.43        20.89 o                         
   2   8  -5        121.84        118.13        13.76 o                         
   2   8  -5        122.40        126.77        20.89 o                         
   2   8  -4        276.09        284.45        19.16 o                         
   2  -8  -4        293.17        303.01        22.68 o                         
  -2  -8   3        743.76        774.10        27.99 o                         
   2  -8  -3        757.56        738.89        31.65 o                         
  -2  -8   2         10.87          4.34        13.10 o                         
   2  -8  -2         15.79         26.39        17.24 o                         
   2   8  -1       2322.42       2477.45        39.09 o                         
  -2   8   1       2631.42       2892.57        43.15 o                         
  -2  -8   0         14.70          6.88        12.49 o                         
  -2   8   0         18.55         15.66        17.23 o                         
   2   8   1       1177.91       1313.57        29.07 o                         
  -2   8  -1       1787.13       1992.93        37.71 o                         
   2   8   2         18.78         10.43        10.00 o                         
  -2  -8  -2         21.63         26.48        15.08 o                         
   2   8   3         52.62         49.93        10.70 o                         
  -2   8  -3        247.72        252.06        17.30 o                         
   2   8   4         65.09         89.32        34.29 o                         
  -2  -8  -4        137.52        122.72        14.44 o                         
   2   8   5          2.14         -3.82        31.15 o                         
  -2  -8  -5         34.10         18.91        13.73 o                         
  -2  -8  -6          2.55         26.25        14.12 o                         
   2   8   7          0.99          2.53        36.25 o                         
  -2  -8  -7         25.92         45.68        13.76 o                         
   2   8   8        300.16        298.91        52.95 o                         
  -2  -8  -8        302.24        310.53        16.80 o                         
   2   8   9        145.18        170.31        41.19 o                         
  -2  -8  -9        160.87        111.99        15.83 o                         
   2   8  10        110.70         87.88        36.28 o                         
  -2  -8 -10        130.54        128.78        26.04 o                         
  -2   8 -11        326.42        345.76        45.84 o                         
  -2  -8 -11        577.91        436.01        39.38 o                         
  -2  -8 -12          0.02         29.88        31.82 o                         
   2  -8  12         16.13         21.95        66.11 o                         
  -2  -8 -13         38.13         30.44        37.95 o                         
  -2  -8 -13         79.89         90.35        79.65 o                         
  -2   8 -14         15.76        179.65       100.67 o                         
   2   9 -14         17.71         52.41        66.41 o                         
   2   9 -14         32.54         70.62        93.42 o                         
   2  -9 -13          1.43        -26.00        31.70 o                         
   2   9 -13          7.33        -19.05        80.34 o                         
   2  -9 -12          0.14          0.54        27.76 o                         
   2   9 -12         19.87         42.08        64.48 o                         
   2  -9 -11        141.21        101.69        30.16 o                         
   2   9 -11        141.79         75.20        59.29 o                         
  -2  -9  10        283.44        241.63        32.28 o                         
   2  -9 -10        293.65        278.17        59.55 o                         
   2   9  -9         36.34         32.22        20.04 o                         
   2  -9  -9         50.41         34.94        37.46 o                         
   2   9  -8          7.97         11.68        20.92 o                         
   2  -9  -8         23.96         16.53        27.20 o                         
   2   9  -7         36.79         54.89        22.63 o                         
   2  -9  -7         61.26         29.15        26.02 o                         
   2   9  -6          0.00         -6.46        10.44 o                         
   2  -9  -6        228.02        173.31        25.30 o                         
   2   9  -5          0.10        -12.18        12.18 o                         
   2  -9  -5          0.26          2.42        20.61 o                         
   2   9  -4       1063.89       1147.04        34.08 o                         
   2  -9  -4       1175.94       1151.41        36.74 o                         
   2   9  -3         95.88         78.74        16.93 o                         
   2   9  -3         98.10        102.32        20.96 o                         
  -2  -9   2        319.66        317.16        19.81 o                         
   2  -9  -2        377.18        383.93        24.70 o                         
  -2  -9   1        130.62        142.01        18.46 o                         
   2   9  -1        133.44        160.46        18.99 o                         
  -2  -9   0        428.00        422.32        22.86 o                         
  -2  -9   0        540.28        533.01        23.82 o                         
  -2  -9  -1         10.78          9.36        16.53 o                         
  -2  -9  -1         45.05         40.03        14.90 o                         
   2   9   2        219.26        210.28        26.59 o                         
   2   9   2        303.11        307.75        18.31 o                         
  -2  -9  -3          8.45          6.49        12.54 o                         
  -2  -9  -3         33.61         33.42        14.45 o                         
   2   9   4        427.12        552.13        59.66 o                         
  -2   9  -4        706.21        670.32        22.36 o                         
   2   9   5          0.61        -22.62        34.14 o                         
   2  -9   5          0.64         -1.54        15.53 o                         
   2   9   6        869.24        899.99        75.95 o                         
  -2  -9  -6        869.24        861.85        24.84 o                         
   2   9   7         93.26         52.72        43.65 o                         
  -2  -9  -7        102.91         93.33        16.31 o                         
   2   9   8         60.96         13.20        46.63 o                         
  -2  -9  -8         63.05         50.82        15.10 o                         
   2   9   9         53.61         85.04        50.71 o                         
  -2  -9  -9         63.14         49.20        18.52 o                         
   2   9  10         38.90         26.65        49.56 o                         
  -2   9 -10        113.25         52.76        25.38 o                         
  -2  -9 -11          2.22         13.57        40.26 o                         
  -2  -9 -11         39.26          7.39        41.83 o                         
   2   9  12         75.21         59.86        46.26 o                         
  -2   9 -12         75.25         47.90        88.88 o                         
   2   9  13         22.46         73.23        54.82 o                         
   2  -9  13         22.84        149.14        96.30 o                         
   2  10 -14         36.39         86.70        68.77 o                         
   2 -10 -13          5.26         67.69        39.93 o                         
   2  10 -13          5.27          3.94        83.73 o                         
   2 -10 -12          2.12         21.90        30.75 o                         
   2  10 -12         11.67         -3.77        73.38 o                         
   2 -10 -11          9.38          3.36        28.79 o                         
   2 -10 -11          9.74         -3.07        60.48 o                         
   2 -10 -10         28.09         54.00        26.94 o                         
   2 -10 -10         83.65         67.21        51.48 o                         
   2  10  -9         58.75         83.10        38.42 o                         
   2 -10  -9        110.08        162.44        36.81 o                         
   2  10  -8        198.10        221.55        33.43 o                         
   2 -10  -8        204.87        193.15        30.58 o                         
  -2 -10   7          2.76          7.17        28.15 o                         
   2 -10  -7         15.46         46.92        25.48 o                         
  -2 -10   6        567.97        661.87        43.64 o                         
   2 -10  -6        591.01        581.18        34.71 o                         
   2  10  -5       3946.32       4258.84        63.40 o                         
   2 -10  -5       4729.61       4845.02        70.52 o                         
   2  10  -4        179.18        172.62        21.30 o                         
   2 -10  -4        298.00        269.34        27.74 o                         
   2  10  -3        204.24        222.25        22.41 o                         
   2 -10  -3        204.24        201.83        24.34 o                         
  -2 -10   2        210.71        218.19        28.07 o                         
   2 -10  -2        218.79        223.30        23.22 o                         
  -2 -10   1        597.94        679.19        30.49 o                         
   2 -10  -1        599.34        662.54        29.89 o                         
  -2 -10   0        848.69        908.51        31.65 o                         
  -2  10   0       1071.32       1169.31        32.70 o                         
   2  10   1          5.35          3.90        18.23 o                         
  -2 -10  -1        162.21        106.60        17.36 o                         
  -2 -10  -2         30.81         30.11        15.96 o                         
   2 -10   2         86.08         73.75        18.04 o                         
  -2 -10  -3          0.00          6.23        15.31 o                         
   2 -10   3         53.58         38.30        16.46 o                         
  -2 -10  -4        452.96        442.27        54.10 o                         
  -2 -10  -4        499.96        489.15        23.90 o                         
   2  10   5       2985.92       3114.73       133.70 o                         
  -2 -10  -5       4021.14       4121.49        47.80 o                         
   2  10   6         87.81        116.98        48.86 o                         
  -2 -10  -6        236.80        190.04        19.79 o                         
   2  10   7         48.40        127.32        41.79 o                         
  -2 -10  -7         49.12         61.91        16.80 o                         
   2  10   8         25.81          5.79        46.97 o                         
  -2 -10  -8         77.77         59.06        20.32 o                         
   2  10   9        195.68        253.67        54.84 o                         
  -2 -10  -9        211.09        203.64        23.94 o                         
   2  10  10        211.83        159.57        41.66 o                         
  -2 -10 -10        219.19        198.90        33.17 o                         
  -2  10 -11          1.37        -13.02        44.37 o                         
  -2 -10 -11          3.83         15.15        44.16 o                         
   2  10  12         36.40         83.28        50.75 o                         
  -2  10 -12         36.96        123.28        93.19 o                         
   2  10  13          0.04        -19.81        81.84 o                         
  -2  10 -13          1.42         46.12        69.59 o                         
   2  11 -13          9.08         10.35        48.04 o                         
   2 -11 -12          0.18        -26.62        33.24 o                         
   2  11 -12          0.18         -5.96        74.11 o                         
   2 -11 -11          0.20         15.82        29.42 o                         
   2 -11 -11         39.59         35.49        61.55 o                         
   2  11 -10         60.72         35.73        38.48 o                         
   2 -11 -10         71.19         48.91        42.52 o                         
   2  11  -9        118.21        141.01        40.04 o                         
   2 -11  -9        182.27        158.32        33.42 o                         
   2  11  -8        285.74        295.86        31.14 o                         
   2 -11  -8        298.73        314.50        35.14 o                         
   2  11  -7        375.07        409.60        32.26 o                         
   2  11  -7        375.08        364.43        33.86 o                         
  -2 -11   6        322.72        391.26        39.04 o                         
   2 -11  -6        580.40        529.71        36.18 o                         
  -2 -11   5       1111.34       1229.53        39.95 o                         
   2 -11  -5       1472.43       1452.16        46.28 o                         
  -2 -11   4        709.36        741.52        33.54 o                         
   2 -11  -4        882.13        865.41        37.62 o                         
   2  11  -3          0.13        -18.19        18.19 o                         
   2 -11  -3         10.24          0.63        25.02 o                         
  -2 -11   2         25.58         36.45        25.92 o                         
   2 -11  -2         69.19         61.85        21.29 o                         
  -2 -11   1         72.64         71.07        25.44 o                         
   2 -11  -1        101.23         67.29        19.75 o                         
  -2 -11   0         72.38         77.48        23.60 o                         
  -2  11   0         91.37         63.00        21.54 o                         
  -2 -11  -1        108.98        112.05        18.84 o                         
  -2  11  -1        128.04        125.83        23.27 o                         
  -2 -11  -2        166.21        169.48        22.06 o                         
   2  11   2        172.92        162.55        21.88 o                         
  -2 -11  -3         38.55         27.67        17.01 o                         
  -2  11  -3         38.59         40.15        19.94 o                         
  -2 -11  -4        658.61        735.30        46.30 o                         
  -2 -11  -4        844.69        934.34        34.68 o                         
  -2 -11  -5       1376.58       1562.33        89.31 o                         
  -2 -11  -5       1668.11       1837.54        40.02 o                         
   2  11   6        982.32       1081.16        89.34 o                         
  -2 -11  -6       1066.97       1133.64        31.21 o                         
   2  11   7          0.06        -14.95        45.19 o                         
  -2 -11  -7         98.45         57.38        18.73 o                         
   2  11   8         49.54         33.05        50.93 o                         
  -2 -11  -8        124.50         87.84        22.11 o                         
  -2 -11  -9        244.20        239.96        38.41 o                         
  -2 -11  -9        275.21        260.25        28.46 o                         
   2  11  10         39.91          2.32        43.13 o                         
  -2 -11 -10         55.84         32.47        31.39 o                         
  -2 -11 -11        150.14        101.17        47.55 o                         
  -2 -11 -11        150.19        119.19        48.64 o                         
   2  11  12          0.00         55.22        53.47 o                         
   2 -11  12          0.05         -5.61        87.25 o                         
   2  11  13          9.00         53.53        89.04 o                         
   2  12 -13         14.04        152.99        72.49 o                         
   2  12 -12          7.03         11.78        63.02 o                         
   2 -12 -12         12.59         -5.08        77.46 o                         
   2 -12 -11          0.54        -29.92        29.92 o                         
   2 -12 -11          3.48          3.19        68.02 o                         
   2  12 -10          6.18         31.81        39.70 o                         
   2 -12 -10         18.69         42.32        45.17 o                         
   2  12  -9          0.48         30.72        40.47 o                         
   2 -12  -9         14.08          1.82        32.77 o                         
  -2 -12   8         34.91         36.02        31.66 o                         
   2 -12  -8         46.17         52.45        28.73 o                         
  -2 -12   7          1.69         13.94        30.37 o                         
   2 -12  -7         26.20         29.53        29.67 o                         
   2  12  -6        183.23        184.77        37.95 o                         
   2 -12  -6        263.19        245.96        33.20 o                         
   2  12  -5       2012.65       2338.95        73.79 o                         
   2 -12  -5       2320.50       2475.09        58.18 o                         
  -2 -12   4        252.43        267.89        26.87 o                         
   2 -12  -4        343.28        334.43        35.05 o                         
   2  12  -3          0.28         -7.63        20.69 o                         
   2 -12  -3          0.82        -13.01        23.14 o                         
  -2 -12   2         19.28         28.00        27.88 o                         
  -2  12   2         95.36         71.70        23.16 o                         
  -2 -12   1         82.64         99.98        28.37 o                         
   2 -12  -1         83.73         88.78        23.15 o                         
   2  12   0        210.81        235.43        28.19 o                         
   2 -12   0        266.11        227.93        25.53 o                         
  -2 -12  -1          4.17         -1.65        27.19 o                         
   2  12   1         25.84         27.30        22.36 o                         
  -2 -12  -2        290.03        317.32        27.70 o                         
   2 -12   2        295.08        294.14        28.21 o                         
  -2 -12  -3          2.08          6.22        25.97 o                         
   2 -12   3          2.15          6.98        22.86 o                         
  -2 -12  -4        346.33        363.34        38.94 o                         
   2 -12   4        412.55        437.75        32.06 o                         
  -2 -12  -5       1173.51       1227.64        86.40 o                         
  -2 -12  -5       1701.47       1711.71        44.96 o                         
  -2 -12  -6        304.81        332.75        44.46 o                         
  -2 -12  -6        352.87        371.91        26.19 o                         
  -2 -12  -7         93.42        117.44        31.56 o                         
  -2  12  -7         93.86        100.78        26.30 o                         
  -2 -12  -8         42.90         79.62        36.36 o                         
  -2 -12  -8         52.06         27.17        24.44 o                         
  -2 -12  -9         51.83         43.84        26.61 o                         
  -2  12  -9         51.96         55.49        36.07 o                         
  -2 -12 -10         47.70         38.84        50.32 o                         
  -2  12 -10         49.32         56.25        42.63 o                         
   2  12  11         11.22         21.52        51.76 o                         
  -2  12 -11         11.36        -60.55        85.87 o                         
   2  12  12         21.16        107.40        82.70 o                         
   2  13 -12         65.39         39.71        66.03 o                         
  -2 -13  11          3.53         10.59        45.68 o                         
   2 -13 -11          6.01         42.72        42.76 o                         
  -2 -13  10         36.25         73.09        43.66 o                         
   2 -13 -10         38.79         16.67        48.24 o                         
   2  13  -9         42.11         94.64        43.89 o                         
   2 -13  -9         42.47         50.36        34.91 o                         
   2  13  -8        428.57        419.35        38.15 o                         
   2 -13  -8        448.29        426.40        39.45 o                         
  -2 -13   7        302.07        368.75        43.07 o                         
   2 -13  -7        336.18        313.72        36.17 o                         
  -2 -13   6       1236.38       1430.03        65.14 o                         
   2 -13  -6       1239.25       1271.64        47.94 o                         
  -2 -13   5        121.96        122.15        37.60 o                         
  -2  13   5        167.27        130.75        30.25 o                         
  -2 -13   4        142.69        161.31        26.15 o                         
   2 -13  -4        402.44        352.50        32.47 o                         
  -2 -13   3        316.71        392.03        38.47 o                         
   2  13  -3        360.47        319.77        29.56 o                         
  -2 -13   2         93.87        104.62        32.38 o                         
   2 -13  -2        284.10        254.99        28.11 o                         
  -2 -13   1         23.76         18.41        28.26 o                         
   2 -13  -1         24.17         14.98        22.17 o                         
   2  13   0         71.37         64.68        32.73 o                         
   2 -13   0         90.09         50.68        22.34 o                         
  -2 -13  -1          1.59         13.71        29.27 o                         
  -2  13  -1          7.82         11.61        23.00 o                         
  -2 -13  -2        725.17        776.76        74.76 o                         
   2  13   2        749.80        782.66        38.04 o                         
  -2 -13  -3        166.80        226.91        58.49 o                         
  -2  13  -3        249.89        270.47        28.67 o                         
  -2 -13  -4        990.18       1233.26        91.13 o                         
   2 -13   4       1027.62        998.43        41.47 o                         
  -2 -13  -5        172.72        183.38        58.05 o                         
  -2  13  -5        204.71        195.62        31.30 o                         
  -2 -13  -6         10.95          6.48        31.51 o                         
   2 -13   6        335.28        253.39        31.54 o                         
   2  13   7        130.01        190.82        39.79 o                         
   2 -13   7        209.25        197.22        32.23 o                         
  -2 -13  -8         75.16         76.27        27.97 o                         
   2 -13   8        187.58        117.75        40.10 o                         
  -2 -13  -9          1.39         -2.34        28.18 o                         
  -2 -13  -9         12.43         39.00        47.35 o                         
  -2 -13 -10          9.68        -17.89        55.62 o                         
  -2  13 -10         19.19         30.48        92.15 o                         
   2  13  11          9.48         44.20        77.63 o                         
  -2  13 -11         10.40         71.17        58.01 o                         
   2  14 -11        102.43         97.00        64.94 o                         
   2 -14 -11        105.62        291.44       154.71 o                         
   2  14 -10          4.42         15.58        45.25 o                         
   2 -14 -10          4.93         28.43        45.19 o                         
   2  14  -9         23.09          4.36        65.36 o                         
   2 -14  -9         29.95         42.96        34.19 o                         
   2  14  -8         89.40        137.98        33.54 o                         
   2 -14  -8        118.72        151.20        36.00 o                         
  -2 -14   7          1.35         -5.69        37.48 o                         
   2 -14  -7          1.55         -6.52        36.18 o                         
  -2 -14   6         11.74         19.10        34.92 o                         
   2 -14  -6         21.46          7.60        29.23 o                         
  -2 -14   5         41.39         48.61        34.16 o                         
   2 -14  -5        152.18        125.99        31.69 o                         
  -2 -14   4         17.88         11.06        24.22 o                         
   2  14  -4         21.05          3.33        26.80 o                         
  -2 -14   3          3.33          5.53        33.84 o                         
   2  14  -3         28.28         25.05        25.47 o                         
  -2 -14   2         61.83         32.13        34.06 o                         
   2 -14  -2        131.08         78.82        25.04 o                         
  -2 -14   1        218.98        244.28        40.16 o                         
   2 -14  -1        235.67        182.58        27.69 o                         
  -2 -14   0         18.08          2.86        32.48 o                         
  -2 -14   0         22.83         12.90        24.65 o                         
  -2 -14  -1         63.62         81.39        32.28 o                         
   2  14   1        121.07         67.00        25.91 o                         
  -2 -14  -2        263.97        248.04        62.55 o                         
  -2  14  -2        280.19        201.29        29.32 o                         
  -2 -14  -3         95.15        170.93        59.23 o                         
   2 -14   3         96.02         83.22        25.62 o                         
  -2 -14  -4         12.07         -3.76        53.43 o                         
   2 -14   4         16.76         42.70        26.59 o                         
  -2 -14  -5        422.36        656.80        82.11 o                         
   2 -14   5        433.21        417.26        35.52 o                         
  -2 -14  -6         37.04         36.17        59.83 o                         
   2 -14   6         40.12         67.73        30.63 o                         
  -2 -14  -7          0.77          7.34        27.91 o                         
   2 -14   7          1.12         33.51        35.28 o                         
  -2 -14  -8        111.77        101.10        31.64 o                         
  -2  14  -8        135.23        164.27        51.30 o                         
  -2 -14  -9         26.15         48.24        38.08 o                         
  -2  14  -9         32.20         -0.39        54.72 o                         
   2  14  10          1.96          1.39        57.43 o                         
  -2  14 -10          3.11         -7.77        63.41 o                         
   2 -14  11         39.05          2.03       353.95 o                         
   2  15 -10        150.00        216.05        73.34 o                         
   2 -15 -10        196.51        220.18       160.25 o                         
   2  15  -9          3.46         55.69        43.76 o                         
   2  15  -9          3.90         -4.30        46.66 o                         
  -2 -15   8         15.30         40.46        39.50 o                         
   2  15  -8         35.00         60.33        37.77 o                         
  -2 -15   7          9.87         -0.89        42.69 o                         
   2 -15  -7         38.80         74.94        38.81 o                         
  -2 -15   6         25.08          6.27        36.49 o                         
   2 -15  -6         34.08         42.29        37.08 o                         
  -2 -15   5          3.15         13.02        38.94 o                         
  -2  15   5          3.65         -9.94        29.07 o                         
   2  15  -4          0.71         -6.93        39.51 o                         
   2 -15  -4          6.04         22.84        27.56 o                         
  -2 -15   3         34.59         59.88        37.93 o                         
  -2 -15   3         38.20         32.25        25.72 o                         
  -2 -15   2        382.66        448.79        50.20 o                         
   2  15  -2        433.85        372.30        32.43 o                         
  -2 -15   1         27.32         23.30        36.57 o                         
  -2 -15   1         31.21         28.30        26.70 o                         
  -2 -15   0        452.07        581.98        50.43 o                         
   2 -15   0        570.66        471.66        34.31 o                         
  -2 -15  -1         14.83         -2.42        53.39 o                         
   2 -15   1         21.99        -13.33        26.90 o                         
  -2 -15  -2        195.16        279.20        65.03 o                         
  -2 -15  -2        295.54        253.44        32.59 o                         
  -2 -15  -3         13.76         43.13        58.93 o                         
   2 -15   3         22.84         11.41        29.66 o                         
  -2 -15  -4         20.32         73.93        61.54 o                         
   2 -15   4         20.50         12.02        29.30 o                         
  -2 -15  -5          1.92        -54.73        54.73 o                         
   2 -15   5          2.75         18.93        27.97 o                         
  -2 -15  -6         34.31         -8.49        40.92 o                         
  -2 -15  -6         40.89         54.39        31.20 o                         
  -2 -15  -7        110.27        105.76        31.83 o                         
  -2 -15  -7        112.86        107.44        39.76 o                         
  -2 -15  -8         75.09         54.76        33.51 o                         
  -2 -15  -8         79.10         83.91        50.40 o                         
  -2 -15  -9          1.68         -5.95        41.41 o                         
  -2  15  -9          2.59         -8.64        48.83 o                         
   2 -15  10        216.65        310.96       394.56 o                         
  -2 -16  10          6.33        -23.03       385.61 o                         
  -2 -16   9          3.29       -120.95       346.67 o                         
   2  16  -9          3.38         46.57        67.14 o                         
   2  16  -8         64.02         90.30        34.85 o                         
   2  16  -8         77.90         64.30        45.72 o                         
  -2 -16   7          9.41         49.64        43.02 o                         
   2 -16  -7         49.91          7.08        40.83 o                         
  -2 -16   6         41.44         22.09        41.15 o                         
  -2  16   6         55.18         41.87        38.61 o                         
  -2 -16   5        127.52        205.38        49.70 o                         
   2 -16  -5        189.22        193.36        41.68 o                         
  -2 -16   4          1.18        -17.52        39.97 o                         
  -2  16   4          1.18         21.62        28.50 o                         
  -2 -16   3        165.59        182.00        32.88 o                         
   2 -16  -3        165.84        145.29        29.29 o                         
  -2 -16   2         46.13         48.28        40.49 o                         
   2 -16  -2         48.12         68.30        25.87 o                         
  -2 -16   1         26.29         31.12        37.92 o                         
   2 -16  -1         56.00         22.31        25.19 o                         
  -2 -16   0         43.59         20.19        58.28 o                         
   2 -16   0         55.03         78.54        26.80 o                         
  -2 -16  -1        113.25        167.99        61.12 o                         
   2 -16   1        120.14         99.35        29.24 o                         
  -2 -16  -2          7.58        -24.79        62.21 o                         
  -2  16  -2         19.68         11.77        27.18 o                         
  -2 -16  -3          0.95         19.26        56.58 o                         
  -2  16  -3         44.39          7.73        29.85 o                         
  -2 -16  -4          0.01        -33.15        67.73 o                         
  -2 -16  -4          0.32         21.35        30.17 o                         
  -2 -16  -5        235.20        249.06        85.71 o                         
  -2 -16  -5        268.66        270.30        38.45 o                         
  -2 -16  -6         52.40         91.20        41.94 o                         
  -2  16  -6         63.27        102.90        35.53 o                         
  -2 -16  -7        154.41        182.21        35.16 o                         
   2 -16   7        156.88        206.21        44.64 o                         
   2  16   8         52.89          5.21        36.80 o                         
  -2 -16  -8         69.69         67.61        44.33 o                         
   2 -16   9          1.20        104.38        83.31 o                         
   2 -16  10          9.51        -50.25       232.73 o                         
   2 -17  -9         27.14         69.65       126.22 o                         
   2  17  -8          3.53         28.08        82.25 o                         
   2 -17  -8         26.52        -40.90        95.00 o                         
  -2 -17   7          2.62          7.55        44.90 o                         
   2 -17  -7          2.78        -70.30        89.77 o                         
  -2 -17   6         40.65         64.20        44.72 o                         
   2 -17  -6         44.87         19.51        42.11 o                         
  -2 -17   5         45.55         89.85        45.04 o                         
   2 -17  -5         87.70         55.38        39.18 o                         
  -2 -17   4          3.73        -11.72        44.88 o                         
  -2 -17   4         21.61         23.43        34.96 o                         
   2  17  -3          2.65         31.85        41.47 o                         
   2 -17  -3         17.34         31.20        27.43 o                         
  -2 -17   2         35.51         67.79        44.56 o                         
  -2  17   2         35.53         38.40        28.54 o                         
  -2 -17   1         83.10         61.01        62.79 o                         
  -2  17   1         89.58        173.57        29.31 o                         
  -2 -17   0         33.76        105.74        64.92 o                         
  -2  17   0         42.61         31.41        31.13 o                         
  -2 -17  -1         24.70         77.18        59.39 o                         
  -2  17  -1         46.51         42.65        29.67 o                         
  -2 -17  -2          0.05         10.34        58.88 o                         
   2 -17   2          9.36         57.45        30.63 o                         
  -2 -17  -3         56.00         41.04        69.16 o                         
   2 -17   3         56.69         14.74        32.98 o                         
  -2 -17  -4         68.14         62.34        72.36 o                         
  -2 -17  -4         69.12         73.30        35.02 o                         
  -2 -17  -5        160.69        340.77        80.72 o                         
  -2 -17  -5        172.64        206.54        39.13 o                         
  -2 -17  -6         16.10         27.57        35.41 o                         
   2 -17   6         26.77         62.35        40.38 o                         
  -2 -17  -7          0.60         -0.75        47.14 o                         
   2 -17   7          1.29         32.14        57.83 o                         
  -2 -17  -8         87.66        168.18        80.47 o                         
  -2  17  -8         88.58        112.64        81.39 o                         
  -2 -18   7         19.88         51.61        53.75 o                         
   2 -18  -7         24.90         23.80        84.76 o                         
  -2 -18   6         35.67         56.83        50.49 o                         
   2 -18  -6         64.58        149.94        92.50 o                         
  -2 -18   5         32.12         21.09        47.40 o                         
   2  18  -5         45.35         24.90        45.55 o                         
  -2 -18   4         67.28         73.41        50.55 o                         
  -2 -18   4         73.10         53.07        36.45 o                         
  -2 -18   3          0.71         43.35        64.21 o                         
   2 -18  -3          4.03          5.90        37.87 o                         
  -2 -18   2         22.64        -33.00        46.05 o                         
  -2  18   2         24.12         46.54        31.52 o                         
  -2 -18   1         36.64         40.18        65.39 o                         
   2 -18  -1         36.64         57.67        31.99 o                         
  -2 -18   0          0.14         -8.55        71.41 o                         
  -2 -18   0          0.18         35.57        31.75 o                         
  -2 -18  -1          0.01         16.14        73.67 o                         
   2  18   1          9.62         15.65        32.38 o                         
  -2 -18  -2          5.63         46.79        73.59 o                         
  -2 -18  -2         11.57         12.47        34.73 o                         
  -2 -18  -3         12.64         -2.74        43.00 o                         
  -2 -18  -3         12.83         25.16        40.29 o                         
  -2 -18  -4         22.20         -9.05        45.99 o                         
  -2  18  -4         39.85         36.86        41.37 o                         
  -2 -18  -5         50.43         14.47        39.20 o                         
   2 -18   5         58.86         98.90        45.72 o                         
  -2 -18  -6        110.22        155.99        48.77 o                         
   2 -18   6        119.57        143.75        61.32 o                         
  -2 -18  -7         19.14         18.79        54.10 o                         
  -2  18  -7         24.35        104.52        80.11 o                         
   2  19  -5          3.21        -76.84        92.40 o                         
  -2 -19   4         25.02         48.75        64.03 o                         
  -2 -19   3         50.93         50.13        74.99 o                         
  -2 -19   3         55.66         -4.10       229.07 o                         
  -2 -19   2         58.11         73.10        68.23 o                         
   2  19  -2         74.80         79.77        56.55 o                         
  -2 -19   1          0.49         49.90        53.04 o                         
  -2  19   1          4.26         -3.38        34.03 o                         
  -2 -19   0          9.85         -2.49        46.60 o                         
   2 -19   0         12.43         10.33        41.38 o                         
  -2 -19  -1         14.38         92.82        76.30 o                         
  -2  19  -1         14.51         17.35        34.94 o                         
  -2 -19  -2         63.61         -7.84        48.50 o                         
   2 -19   2         78.85         17.24        44.50 o                         
   2 -19   3         31.39         30.44        40.46 o                         
   2  19   4         11.14        -59.25        59.25 o                         
   2 -19   4         17.70          0.95        58.07 o                         
   2  19   5         44.80          7.83        62.65 o                         
   2  20   0         13.11        -21.25        90.90 o                         
  -2  20   0         16.54         27.15        83.79 o                         
   2  20   1        371.71        449.98        89.16 o                         
  -2  20  -1        371.77        357.99       101.54 o                         
  -2  20  -2         13.34         16.92        77.64 o                         
   3   0 -14          7.97         59.87        46.22 o                         
   3   0 -12        322.58        295.70        34.23 o                         
   3   0 -10         12.81         39.66        26.81 o                         
   3   0  -8        105.10         92.41        22.84 o                         
   3   0  -6        247.49        245.13        11.96 o                         
  -3   0   4         76.77         61.91         9.74 o                         
   3   0  -2       1929.80       1992.23        31.44 o                         
  -3   0   0       4911.33       5157.28        38.01 o                         
  -3   0  -2       1116.94        993.08        23.72 o                         
   3   0   2       1623.17       1434.18        32.48 o                         
   3   0   4         97.48         94.10         7.97 o                         
   3   0   6        150.37        184.59        12.41 o                         
  -3   0  -6        215.29        267.95        37.97 o                         
  -3   0  -8        117.36        117.25        13.97 o                         
  -3   0  -8        144.93         98.99        34.08 o                         
  -3   0 -10       2368.53       2598.25        61.27 o                         
  -3   0 -10       2371.89       2231.49        83.77 o                         
  -3   0 -12         24.09         12.37        86.23 o                         
  -3   0 -14         11.25         84.78       124.96 o                         
   3   0  14         13.34        -45.15       300.00 o                         
   3   1 -15         76.51         65.37        40.95 o                         
   3  -1 -14          0.36          0.52        28.24 o                         
   3  -1 -13         18.80         40.39        25.18 o                         
   3  -1 -12         24.14         19.14        21.16 o                         
   3  -1 -11         20.05          9.90        19.06 o                         
   3  -1 -10        907.40        911.73        32.74 o                         
   3  -1  -9        411.50        405.55        24.25 o                         
   3  -1  -8        124.80        114.12        17.35 o                         
   3  -1  -7         91.77         96.89         7.67 o                         
   3  -1  -6        112.64        120.26         7.23 o                         
   3   1  -5        139.35        147.84         7.87 o                         
  -3   1   4        190.56        174.68         7.59 o                         
   3  -1  -3       1399.26       1329.68        19.16 o                         
   3   1  -2         36.51         32.63         7.66 o                         
  -3   1   2         92.48        266.55        88.18 o                         
   3   1  -1          0.69          8.99         7.41 o                         
   3  -1   0        987.22        922.84        12.46 o                         
   3  -1   1       2308.60       2158.19        18.33 o                         
   3  -1   2        213.35        187.97         6.08 o                         
   3   1   3        836.77        770.37        14.47 o                         
  -3  -1  -4        735.79        742.41        14.21 o                         
  -3  -1  -5         10.82         10.76         7.39 o                         
   3  -1   6         79.71         85.28         7.56 o                         
  -3   1  -6        109.26        113.47        24.72 o                         
   3  -1   7        146.91        111.33         5.84 o                         
  -3   1  -7        170.99        166.25        25.60 o                         
  -3  -1  -8         59.07         42.77         8.96 o                         
  -3   1  -8         91.81         50.01        24.39 o                         
  -3  -1  -9        318.26        307.40        16.09 o                         
  -3   1  -9        426.21        333.67        31.75 o                         
  -3   1 -10         10.95         16.49        19.32 o                         
  -3   1 -10        248.98        118.05        23.77 o                         
   3   1  11          5.23         -2.55        22.73 o                         
  -3   1 -11         10.49         10.80        23.90 o                         
   3   1  12         11.80         26.54        30.83 o                         
  -3  -1 -13         30.97         32.98        69.97 o                         
   3  -1  13         35.91         12.46       182.79 o                         
  -3  -1 -14         63.37         44.41        88.75 o                         
   3   1  14         63.47        -34.91       210.79 o                         
   3   1  15         29.56        571.14       347.26 o                         
   3   2 -15          1.22        -18.48        42.18 o                         
   3   2 -14         50.81         64.62        29.10 o                         
   3  -2 -13        318.62        326.24        34.10 o                         
   3  -2 -12          0.24          2.84        21.82 o                         
   3   2 -11          0.02         16.70        19.65 o                         
   3  -2 -10         49.84         50.22        19.67 o                         
   3  -2  -9          1.74         21.54        17.54 o                         
   3   2  -8        120.99        105.08        17.66 o                         
   3   2  -7        947.08       1015.97        18.25 o                         
  -3  -2   6         42.69         44.52         5.02 o                         
  -3   2   5          5.49          2.81         5.65 o                         
   3   2  -4       1813.83       1750.24        20.87 o                         
   3   2  -3       2241.72       2309.46        24.03 o                         
  -3   2   3       2625.26       3214.42       148.04 o                         
   3  -2  -2       1131.27       1101.76        17.25 o                         
  -3   2   2       1254.60       1057.32       109.86 o                         
   3  -2  -1       1015.96        949.12        13.60 o                         
  -3   2   1       1036.11        987.84        97.45 o                         
  -3   2   0          9.06         10.66         6.68 o                         
  -3  -2  -1         76.78         68.14         6.02 o                         
  -3  -2  -2        470.13        471.15        10.62 o                         
   3   2   3       1462.09       1400.30        14.32 o                         
  -3  -2  -4        439.59        422.37         9.31 o                         
   3   2   5         68.84         61.39         8.21 o                         
  -3   2  -5         70.28         18.52        33.74 o                         
  -3  -2  -6        593.63        505.63        13.42 o                         
  -3   2  -6        604.83        630.23        35.76 o                         
  -3   2  -7        195.27        153.49         6.22 o                         
  -3   2  -7        443.71        355.35        25.76 o                         
  -3  -2  -8        514.35        537.02        15.24 o                         
  -3   2  -8        546.09        630.57        31.35 o                         
  -3  -2  -9        795.32        799.66        21.36 o                         
   3  -2   9        795.78        868.49        42.68 o                         
   3   2  10          7.77          4.71        19.95 o                         
   3  -2  10         20.85         12.02        22.40 o                         
  -3  -2 -11         22.58         55.94        20.34 o                         
   3  -2  11         22.59          9.99        25.42 o                         
  -3  -2 -12          0.09         -3.73        31.04 o                         
  -3  -2 -13          1.13          4.03        71.49 o                         
   3  -2  13         84.71        420.94       187.77 o                         
  -3  -2 -14         56.04         78.58        89.48 o                         
   3   2  14         69.37         43.11       219.53 o                         
   3   2  15         78.24        250.42       341.59 o                         
  -3   3  15         26.92        181.39       214.75 o                         
   3  -3 -14        142.90        157.65        31.21 o                         
   3  -3 -13         89.97         66.51        26.76 o                         
   3  -3 -12         26.03         19.38        22.25 o                         
   3  -3 -11        151.81        158.26        22.33 o                         
   3  -3 -10         78.63         84.32        19.75 o                         
   3  -3  -9         85.41         72.38        18.69 o                         
   3  -3  -8          0.41          1.85         8.50 o                         
   3  -3  -7         75.65         74.05         5.76 o                         
  -3  -3   6          6.74         33.51         5.65 o                         
  -3   3   5        524.55        492.36        10.99 o                         
  -3   3   5        638.71        864.66        51.68 o                         
   3  -3  -4        196.80        205.43        10.23 o                         
  -3   3   4        220.01        223.89        29.47 o                         
   3   3  -3       1439.65       1306.78        17.18 o                         
  -3   3   3       1471.16       1459.74       109.72 o                         
  -3  -3   2         36.25         26.73         6.65 o                         
  -3   3   1          2.89          6.99         7.25 o                         
   3   3   0        117.70        112.50         8.30 o                         
   3   3   1          6.77          6.49         5.34 o                         
  -3   3  -1          7.53         -2.59        40.33 o                         
  -3  -3  -2         21.14         19.78         4.52 o                         
  -3  -3  -3        120.14        110.72         7.71 o                         
   3  -3   3        497.79        998.21        43.28 o                         
  -3  -3  -4         88.47         78.34         6.32 o                         
   3  -3   4        140.10        153.00        24.13 o                         
   3   3   5        435.20        413.94         9.06 o                         
  -3   3  -5        572.80        522.51        34.31 o                         
  -3  -3  -6         14.60         13.67         5.63 o                         
  -3   3  -6         16.37         16.78        19.90 o                         
  -3   3  -7        204.18        184.29         8.27 o                         
  -3   3  -7        224.03        209.64        25.14 o                         
   3   3   8         15.19         12.08        12.82 o                         
  -3   3  -8         15.30         37.72        22.42 o                         
   3   3   9        140.71        134.04        17.70 o                         
   3  -3   9        163.12        186.46        26.83 o                         
  -3  -3 -10         90.97        106.89        17.62 o                         
  -3   3 -10        111.60         77.19        24.50 o                         
   3   3  11          0.16        -28.27        28.27 o                         
  -3   3 -11         39.98          4.51        26.00 o                         
   3  -3  12          8.06         -4.33        30.97 o                         
  -3   3 -12         14.88         27.96        64.66 o                         
  -3  -3 -13        134.15         99.13        69.56 o                         
   3  -3  13        157.75        388.65       283.36 o                         
  -3  -3 -14          4.21        -79.31        92.10 o                         
   3   3  14         41.69        145.03       217.23 o                         
   3  -4 -14          0.08        -28.71        28.71 o                         
  -3   4  13         19.40         -7.62        25.17 o                         
   3  -4 -12         76.69         64.85        25.24 o                         
   3  -4 -11          0.34         14.28        20.98 o                         
   3  -4 -10        192.32        197.31        22.16 o                         
   3  -4  -9         10.46          4.41        18.63 o                         
   3  -4  -8         35.97         42.85        12.93 o                         
   3  -4  -7        624.65        513.34        15.94 o                         
  -3   4   6        164.99        158.03         7.76 o                         
  -3  -4   5        130.53        115.90        10.29 o                         
   3  -4  -4        129.78        110.95        10.13 o                         
  -3   4   4        397.71        902.64        45.80 o                         
  -3  -4   3         16.94         10.55         8.39 o                         
  -3   4   3        227.93        279.90        86.15 o                         
   3  -4  -2        788.71        798.24        15.66 o                         
  -3   4   2        791.31        730.40        92.77 o                         
  -3   4   1          2.16          3.90         7.45 o                         
  -3   4   1          2.41         -6.22        73.45 o                         
   3  -4   0        277.24        267.68        10.00 o                         
   3  -4   1          0.92         -1.58         5.85 o                         
  -3   4  -2          9.90         11.32         5.35 o                         
  -3  -4  -3        804.32        769.49        11.70 o                         
  -3   4  -3        808.77        728.14        38.30 o                         
  -3   4  -4       1021.36        871.44        10.37 o                         
   3  -4   4       1055.41       1026.40        46.54 o                         
  -3  -4  -5          4.13          1.58         9.24 o                         
  -3   4  -5         38.37         52.64        13.60 o                         
  -3  -4  -6         92.02         80.79         6.42 o                         
  -3   4  -6        135.30         87.93        20.65 o                         
  -3   4  -7         19.68         17.63         5.44 o                         
  -3   4  -7        183.54         71.95        31.07 o                         
  -3  -4  -8         47.52         49.70        18.94 o                         
  -3   4  -8         56.95         55.28        23.49 o                         
  -3  -4  -9         55.17         68.50        19.79 o                         
   3  -4   9         57.92         39.23        24.25 o                         
  -3  -4 -10         24.51         35.02        16.96 o                         
   3  -4  10         74.96         49.40        25.05 o                         
   3   4  11         94.42         95.54        30.98 o                         
  -3   4 -11         94.51         75.66        27.96 o                         
   3   4  12         59.62         78.05        33.27 o                         
  -3   4 -12         79.73          1.85        65.33 o                         
   3   4  13          0.02          9.50        42.35 o                         
   3  -4  13          5.11        -16.39        75.06 o                         
   3  -4  14        122.39       -141.46       335.97 o                         
   3  -5 -14         17.47         -5.62        31.44 o                         
  -3   5  14         17.54         20.79       112.92 o                         
  -3   5  13          9.63         12.14        25.52 o                         
  -3   5  12          1.14        -22.13        22.13 o                         
  -3   5  11         87.60         76.96        21.95 o                         
  -3   5  10        172.19        178.84        21.56 o                         
  -3   5   9         25.16         23.59        18.32 o                         
  -3   5   8         35.71         39.99        19.09 o                         
  -3   5   7         88.52         95.71        18.74 o                         
  -3  -5   6         89.90         78.59        10.06 o                         
  -3  -5   5        115.40        130.41        12.79 o                         
   3  -5  -4        864.70        896.07        18.81 o                         
  -3   5   4        869.17        889.43        46.30 o                         
  -3   5   3         62.09         45.01         8.16 o                         
  -3   5   3        201.87        271.17        79.40 o                         
  -3  -5   2         26.17         21.82         8.78 o                         
   3  -5  -2        143.06        106.04        28.77 o                         
   3  -5  -1        179.71        157.57         9.49 o                         
   3  -5   0         13.02         15.41         7.65 o                         
   3  -5   1          9.19         12.63         6.32 o                         
  -3   5  -2        445.59        440.26        10.90 o                         
  -3   5  -2        452.46        383.16        50.82 o                         
  -3  -5  -3        532.85        539.68        10.69 o                         
  -3   5  -3        549.14        534.35        17.87 o                         
  -3  -5  -4         17.05         16.39         5.60 o                         
  -3   5  -4        243.88        129.18        28.27 o                         
  -3   5  -5        337.85        304.85         8.53 o                         
  -3   5  -5        368.12        302.95        10.79 o                         
  -3  -5  -6        821.53        909.32        22.76 o                         
  -3   5  -6        845.11        720.66        17.00 o                         
  -3  -5  -7        159.60        160.52        15.51 o                         
  -3   5  -7        182.82        161.43        20.53 o                         
  -3  -5  -8         16.74         -0.50        20.58 o                         
  -3   5  -8         26.11          4.63        23.51 o                         
  -3  -5  -9          6.69         -8.77        21.17 o                         
   3  -5   9         13.28        -20.91        24.40 o                         
  -3  -5 -10          6.56         10.73        20.76 o                         
   3  -5  10         51.72        -15.66        25.46 o                         
  -3  -5 -11          1.57        -18.64        31.21 o                         
  -3   5 -11         24.55         10.00        28.50 o                         
   3   5  12         97.90        111.99        34.60 o                         
  -3   5 -12         98.20         70.76        69.15 o                         
  -3  -5 -13         77.44         94.02        41.08 o                         
   3  -5  13         79.97        100.08        80.36 o                         
   3  -6 -14          0.80        -22.35        33.32 o                         
  -3   6  14         13.52         43.69       111.06 o                         
   3  -6 -13          0.73          3.63        28.02 o                         
  -3   6  13         13.24         85.48        91.70 o                         
   3  -6 -12          2.18         48.34        27.86 o                         
  -3   6  12         15.86         91.81        81.19 o                         
  -3   6  11         18.48         12.86        21.32 o                         
  -3   6  10         18.73         32.11        19.86 o                         
  -3   6   9         23.08         -4.20        21.64 o                         
  -3   6   8         88.10         77.80        21.20 o                         
  -3   6   7         55.13         44.18        18.38 o                         
  -3   6   6        153.49        145.84        12.45 o                         
  -3  -6   5          2.34         -3.25        10.58 o                         
  -3   6   5         20.37         49.59        42.01 o                         
   3   6  -4         19.09         16.99         8.73 o                         
  -3   6   4        100.97         97.23        40.62 o                         
   3   6  -3          7.01          3.86         9.46 o                         
   3  -6  -3          7.11          7.24        26.94 o                         
  -3  -6   2        103.93        115.81        10.33 o                         
   3  -6  -2        219.04        231.79        41.81 o                         
   3  -6  -1        139.79        134.88         9.44 o                         
  -3   6   1        201.28        253.04        43.08 o                         
   3  -6   0         47.67         42.32         8.47 o                         
   3  -6   0         60.17         67.77        20.71 o                         
  -3  -6  -1        234.41        247.70        11.79 o                         
  -3   6  -1        271.08        314.44        38.27 o                         
  -3  -6  -2        438.80        419.20        10.79 o                         
  -3   6  -2        466.06        467.45        21.15 o                         
   3   6   3          0.38          7.84        12.90 o                         
  -3   6  -3          2.22          7.31         9.86 o                         
  -3  -6  -4        312.16        305.53        15.50 o                         
  -3   6  -4        317.17        291.82        13.37 o                         
  -3   6  -5         68.75         80.42         7.47 o                         
  -3   6  -5         69.36         68.86        20.86 o                         
   3   6   6          4.15          9.21        10.97 o                         
  -3  -6  -6         44.41         59.97        12.18 o                         
  -3  -6  -7          5.84         -2.47        12.69 o                         
  -3   6  -7         20.30          9.25        22.77 o                         
  -3  -6  -8         49.10         52.15        20.03 o                         
   3  -6   8         72.21         39.38        20.87 o                         
  -3  -6  -9          8.19          6.50        19.62 o                         
  -3   6  -9         14.25         22.75        25.15 o                         
   3   6  10         13.68        -16.49        29.82 o                         
   3  -6  10         18.60         -4.07        26.24 o                         
  -3  -6 -11         21.17          7.43        33.28 o                         
  -3   6 -11         26.02         30.07        31.74 o                         
  -3  -6 -12         52.16         34.74        38.19 o                         
  -3   6 -12         52.73         96.68        76.17 o                         
  -3  -6 -13         47.68         36.38        43.91 o                         
   3  -6  13         47.87        101.15        87.74 o                         
  -3  -6 -14         48.51         65.39        62.61 o                         
  -3   7  14          1.02        -11.45        48.97 o                         
   3  -7 -13          2.75         -7.96        30.08 o                         
  -3   7  13          2.79         59.72        97.13 o                         
   3  -7 -12         96.24         83.13        27.12 o                         
  -3   7  12         96.79         58.25        80.19 o                         
   3  -7 -11         27.78         35.01        23.60 o                         
  -3   7  11         35.59          2.39        74.12 o                         
  -3   7  10         41.95         11.03        24.23 o                         
  -3   7  10         43.70        -16.12        65.32 o                         
   3  -7  -9          0.50          2.26        19.66 o                         
  -3   7   9        136.19        134.03        71.20 o                         
   3  -7  -8         26.80         40.93        21.61 o                         
  -3   7   8         33.85         -2.27        56.75 o                         
   3  -7  -7         29.98         25.81        20.96 o                         
  -3   7   7         34.92         32.69        53.95 o                         
   3  -7  -6         19.52         26.60         9.63 o                         
  -3   7   6        184.65        262.38        62.70 o                         
  -3  -7   5        237.78        253.32        13.14 o                         
   3  -7  -5        238.02        203.36        37.89 o                         
  -3  -7   4        255.08        263.04        14.50 o                         
   3  -7  -4        262.36        210.71        27.71 o                         
  -3  -7   3         38.89         29.38        10.56 o                         
   3  -7  -3         77.49         54.78        24.11 o                         
  -3  -7   2        492.43        493.89        17.34 o                         
   3  -7  -2        514.25        535.46        30.02 o                         
  -3  -7   1       1556.69       1631.53        25.46 o                         
   3  -7  -1       1556.77       1667.85        39.80 o                         
   3  -7   0          1.39         13.59        10.52 o                         
   3  -7   0          1.76         33.23        17.62 o                         
   3   7   1          0.29          6.10        10.40 o                         
  -3   7  -1        408.65        541.01        22.33 o                         
   3   7   2         83.21         63.95         9.34 o                         
   3  -7   2        212.38        163.88        33.46 o                         
   3   7   3        147.15        128.42        14.49 o                         
  -3   7  -3        157.35        141.59        23.38 o                         
   3   7   4         27.75         29.97        13.27 o                         
   3  -7   4         94.67         91.34        21.56 o                         
   3   7   5          0.90          9.78        12.00 o                         
   3  -7   5         63.28         75.68        21.05 o                         
  -3   7  -6        629.48        692.11        21.59 o                         
  -3   7  -6        634.60        654.34        23.99 o                         
  -3  -7  -7         18.83         13.00        11.57 o                         
  -3   7  -7         26.69         -8.28        26.18 o                         
  -3  -7  -8         26.90         42.27        18.32 o                         
  -3   7  -8         33.93         19.00        20.02 o                         
  -3  -7  -9        517.25        460.52        25.60 o                         
  -3   7  -9        517.39        566.00        49.90 o                         
  -3  -7 -10          6.70         -2.23        31.29 o                         
  -3   7 -10         17.70         -8.17        29.93 o                         
  -3  -7 -11         29.76         15.98        34.70 o                         
  -3  -7 -11         37.05         21.58        33.36 o                         
  -3  -7 -12          2.09        -33.90        41.07 o                         
   3  -7  12         27.34         -8.76        83.91 o                         
  -3  -7 -13          0.16         32.08        48.71 o                         
   3  -7  13          0.88        -19.04        88.72 o                         
  -3   7 -14         77.75        159.19       101.61 o                         
   3  -8 -13         15.14         32.98        31.09 o                         
  -3   8  13         19.40         14.38        94.60 o                         
   3  -8 -12          4.85         -4.27        28.18 o                         
  -3   8  12         10.22          1.71       104.69 o                         
   3  -8 -11         13.34         34.06        25.79 o                         
  -3   8  11         13.56         80.01        70.19 o                         
   3  -8 -10         45.88          4.87        26.76 o                         
  -3   8  10         82.34         90.87        63.23 o                         
   3   8  -9        268.85        279.25        28.32 o                         
  -3   8   9        277.26        288.55        73.93 o                         
   3  -8  -8        396.33        398.94        27.32 o                         
  -3   8   8        398.35        391.16        72.59 o                         
   3  -8  -7        171.67        176.69        19.04 o                         
  -3   8   7        177.52        208.92        58.97 o                         
   3  -8  -6         34.12         51.22        16.88 o                         
   3  -8  -6         36.67         46.20        37.20 o                         
   3   8  -5         17.94         19.27        11.49 o                         
   3  -8  -5         38.14         54.56        34.59 o                         
  -3  -8   4        195.54        168.47        14.38 o                         
  -3   8   4        233.71        241.98        30.09 o                         
  -3  -8   3         33.19         23.52        11.45 o                         
   3  -8  -3         39.87         46.92        24.64 o                         
  -3  -8   2          0.01          8.53        11.22 o                         
   3  -8  -2         75.40         85.12        25.96 o                         
  -3  -8   1         21.99         12.63        10.93 o                         
   3  -8  -1         60.31         80.12        22.40 o                         
  -3  -8   0        379.24        384.83        16.27 o                         
   3  -8   0        478.73        503.34        32.07 o                         
  -3  -8  -1        146.09        139.34        12.40 o                         
   3  -8   1        151.85        142.74        23.02 o                         
  -3  -8  -2        287.36        271.40        11.67 o                         
   3  -8   2        287.37        277.69        21.41 o                         
   3   8   3         25.47         26.50        14.21 o                         
  -3  -8  -3         34.17         46.61        17.59 o                         
   3   8   4        145.51        145.50        16.59 o                         
   3  -8   4        196.80        241.31        25.40 o                         
   3   8   5         76.98         79.31        15.28 o                         
   3  -8   5         81.69         77.88        25.78 o                         
   3   8   6          9.71          0.78        14.52 o                         
  -3   8  -6         18.66         38.99        18.31 o                         
   3   8   7         22.31         32.87        14.03 o                         
  -3   8  -7         67.34         35.45        23.79 o                         
  -3  -8  -8          7.70          6.32        15.33 o                         
  -3   8  -8        111.67         65.60        26.11 o                         
   3   8   9         32.03         40.33        23.83 o                         
  -3  -8  -9        102.56         56.22        28.91 o                         
  -3  -8 -10        139.01        161.63        37.24 o                         
  -3  -8 -10        151.04        157.42        34.51 o                         
  -3  -8 -11          0.81          4.53        38.79 o                         
  -3  -8 -11          4.31          2.63        35.97 o                         
  -3  -8 -12         20.47         30.83        43.72 o                         
   3  -8  12         21.74         28.17        86.00 o                         
   3   8  13         16.23        -14.06        60.74 o                         
  -3   8 -13         20.20         -4.83        94.35 o                         
  -3   8 -14         82.84        106.07        78.64 o                         
   3   9 -13         21.91         56.71        45.68 o                         
   3  -9 -12         25.72         30.57        31.52 o                         
  -3   9  12         25.89        -19.78        80.40 o                         
   3  -9 -11          2.10        -13.41        28.02 o                         
  -3   9  11          8.85        -14.09        72.89 o                         
   3  -9 -10          0.08        -25.03        26.83 o                         
  -3   9  10          4.12         40.56        63.10 o                         
   3  -9  -9         87.31         98.77        23.09 o                         
  -3   9   9        108.35        127.92        59.39 o                         
   3  -9  -8        144.17        136.19        20.27 o                         
   3  -9  -8        176.20        197.31        53.05 o                         
   3  -9  -7        109.09         99.98        18.21 o                         
   3  -9  -7        144.57        132.40        47.00 o                         
   3  -9  -6         10.40          8.80        17.02 o                         
   3  -9  -6         37.67         52.74        34.74 o                         
   3   9  -5         19.41          6.33        13.87 o                         
   3  -9  -5         34.59         28.73        28.59 o                         
  -3  -9   4        235.14        240.51        17.37 o                         
   3  -9  -4        283.11        344.44        35.66 o                         
  -3  -9   3        368.56        331.56        18.94 o                         
   3  -9  -3        498.34        493.65        32.04 o                         
  -3  -9   2        649.99        673.30        21.82 o                         
   3  -9  -2        660.64        702.80        36.08 o                         
  -3  -9   1         33.91         33.85        12.12 o                         
   3  -9  -1        157.38        202.95        25.70 o                         
  -3  -9   0         37.85         28.87        12.73 o                         
   3  -9   0         47.78         32.56        19.69 o                         
  -3  -9  -1        470.69        512.00        19.40 o                         
  -3   9  -1        479.58        463.05        26.97 o                         
  -3  -9  -2         40.62         29.65        11.34 o                         
   3  -9   2        211.12        221.02        22.93 o                         
  -3  -9  -3        494.76        535.33        25.94 o                         
   3  -9   3        591.44        573.93        26.01 o                         
  -3  -9  -4        182.86        178.96        18.40 o                         
   3  -9   4        244.54        267.39        27.82 o                         
  -3  -9  -5         57.88         59.73        16.46 o                         
   3  -9   5         62.97         29.03        27.49 o                         
  -3  -9  -6        103.94        106.35        17.61 o                         
   3  -9   6        106.67        107.78        22.91 o                         
  -3  -9  -7        135.25        126.71        18.19 o                         
   3  -9   7        163.87        157.67        23.83 o                         
  -3  -9  -8        122.08        106.94        17.02 o                         
   3  -9   8        159.90        104.84        28.31 o                         
  -3  -9  -9         80.18         55.34        21.97 o                         
   3  -9   9        103.08         82.86        43.41 o                         
  -3  -9 -10         15.39         45.02        26.73 o                         
  -3   9 -10         15.42        103.72        48.78 o                         
   3   9  11         25.71        -13.91        44.68 o                         
  -3  -9 -11         26.26          6.34        45.88 o                         
   3   9  12          0.67         63.16        50.19 o                         
   3  -9  12          7.41         30.27        92.82 o                         
   3   9  13         51.21        159.10        82.52 o                         
  -3   9 -13         56.96        108.30        97.78 o                         
   3  10 -13          0.43         45.81        56.62 o                         
   3 -10 -12         21.13         32.90        31.66 o                         
  -3  10  12         31.57        -19.39        88.11 o                         
   3 -10 -11          2.56          9.78        29.97 o                         
  -3  10  11         10.37         79.77        75.06 o                         
   3 -10 -10        145.59        119.94        30.94 o                         
  -3  10  10        164.32        103.20        70.09 o                         
   3 -10  -9         20.86         31.36        23.23 o                         
  -3  10   9         25.53         64.35        56.31 o                         
   3 -10  -8         11.02         25.54        18.42 o                         
   3 -10  -8         28.39         46.93        47.41 o                         
   3 -10  -7        388.08        418.22        24.43 o                         
   3 -10  -7        388.86        429.50        54.00 o                         
   3 -10  -6        116.41        106.29        20.79 o                         
   3 -10  -6        121.79         90.67        48.02 o                         
   3  10  -5        116.77        114.64        17.15 o                         
   3 -10  -5        126.87        156.83        34.39 o                         
  -3 -10   4        311.25        318.31        21.04 o                         
   3 -10  -4        319.03        342.03        37.12 o                         
  -3 -10   3          0.69          9.18        14.73 o                         
   3 -10  -3         43.99         62.36        28.32 o                         
  -3 -10   2        354.66        342.31        20.65 o                         
   3 -10  -2        355.48        382.76        29.88 o                         
  -3 -10   1          8.05          6.27        14.27 o                         
   3 -10  -1         39.01         26.64        23.70 o                         
  -3 -10   0        212.34        211.66        17.25 o                         
   3 -10   0        268.05        234.65        24.55 o                         
  -3 -10  -1        118.03        127.92        15.73 o                         
  -3  10  -1        120.14        105.16        22.33 o                         
  -3 -10  -2          3.13          6.37        13.19 o                         
   3 -10   2         96.16         90.64        21.66 o                         
  -3 -10  -3        165.05        153.17        19.60 o                         
  -3 -10  -3        165.23        177.91        23.47 o                         
  -3 -10  -4         29.65         18.42        16.25 o                         
  -3  10  -4        111.30        126.93        24.21 o                         
  -3 -10  -5         38.52         34.50        17.07 o                         
   3 -10   5         69.15         24.61        27.75 o                         
  -3 -10  -6         20.53         29.10        16.05 o                         
   3 -10   6         51.06         34.02        26.43 o                         
  -3 -10  -7          2.99          2.67        16.73 o                         
   3 -10   7        104.79        100.87        24.12 o                         
  -3 -10  -8         66.21         57.49        22.42 o                         
   3 -10   8         69.10         65.18        25.10 o                         
  -3 -10  -9         17.81         31.22        21.67 o                         
  -3  10  -9         23.28         63.53        44.54 o                         
  -3 -10 -10         71.39        112.08        29.99 o                         
  -3  10 -10        109.58         56.88        49.85 o                         
  -3 -10 -11         29.78         31.07        33.52 o                         
   3 -10  11         30.45         36.06        87.20 o                         
   3  10  12         39.81         87.29        55.98 o                         
   3 -10  12         45.35         10.60        89.05 o                         
   3  11 -12         64.59        -24.82        45.75 o                         
   3 -11 -11         22.17         36.90        35.90 o                         
  -3  11  11         26.20        -11.10        77.52 o                         
   3 -11 -10         25.75         19.98        28.24 o                         
  -3  11  10         47.09         11.85        67.92 o                         
   3 -11  -9          1.29          2.81        26.04 o                         
   3 -11  -9          3.20         33.74        52.09 o                         
   3 -11  -8          8.84         16.88        18.68 o                         
   3 -11  -8         18.84          2.11        49.24 o                         
   3  11  -7        390.84        398.51        25.28 o                         
   3 -11  -7        392.14        382.23        60.64 o                         
   3 -11  -6         53.55         65.63        20.80 o                         
   3 -11  -6         59.57         21.12        49.92 o                         
  -3 -11   5         88.75         69.95        24.10 o                         
   3 -11  -5        408.28        515.63        44.20 o                         
   3  11  -4         32.89         22.51        17.41 o                         
   3 -11  -4         39.28         36.82        30.96 o                         
  -3 -11   3         20.92         15.83        16.61 o                         
   3 -11  -3         68.86         64.55        29.83 o                         
  -3 -11   2        218.94        237.73        19.28 o                         
   3 -11  -2        231.83        212.91        39.51 o                         
  -3 -11   1         21.14         16.23        15.32 o                         
   3 -11  -1         27.69         19.35        22.67 o                         
  -3 -11   0         42.77         40.23        15.07 o                         
  -3 -11   0         53.99         41.02        23.46 o                         
  -3 -11  -1         24.96         23.94        14.34 o                         
  -3  11  -1         30.51         25.90        22.47 o                         
  -3 -11  -2         49.11         40.86        17.35 o                         
   3 -11   2        106.54        105.24        23.12 o                         
  -3 -11  -3        182.72        181.76        19.76 o                         
   3 -11   3        188.21        165.88        25.40 o                         
  -3 -11  -4         24.36         17.06        19.33 o                         
   3 -11   4         32.99          3.90        25.26 o                         
  -3 -11  -5       1218.10       1458.36        41.28 o                         
   3 -11   5       1241.39       1291.51        43.63 o                         
  -3 -11  -6         22.93         15.97        17.59 o                         
   3 -11   6         36.98         23.49        27.07 o                         
  -3 -11  -7          4.96          0.83        18.80 o                         
   3 -11   7        107.48         50.45        28.80 o                         
  -3 -11  -8         38.15         51.66        25.68 o                         
  -3  11  -8         40.46         24.46        31.29 o                         
  -3 -11  -9          7.31         14.64        23.36 o                         
  -3  11  -9          7.65        -11.63        46.24 o                         
  -3 -11 -10         81.35        150.50        32.93 o                         
   3 -11  10         88.10        122.61        52.10 o                         
  -3 -11 -11         15.38         33.35        37.69 o                         
   3 -11  11         21.19         -0.15        91.24 o                         
   3  11  12          0.08        -42.72        56.52 o                         
   3 -12 -11          3.15         11.87        37.57 o                         
  -3  12  11          4.78        170.16        80.56 o                         
   3 -12 -10         10.72         36.10        30.18 o                         
   3 -12 -10         11.02         -6.50        66.00 o                         
   3 -12  -9          4.02        -25.83        28.57 o                         
   3 -12  -9        109.25        172.84        57.64 o                         
   3 -12  -8         99.73         98.78        21.05 o                         
   3 -12  -8        120.92         93.52        52.25 o                         
   3 -12  -7        155.06        177.27        22.48 o                         
   3 -12  -7        156.01        155.62        54.50 o                         
  -3 -12   6         26.76         42.54        26.10 o                         
   3 -12  -6         92.97         87.93        38.62 o                         
   3  12  -5        524.60        556.84        34.92 o                         
   3 -12  -5        542.34        578.97        47.43 o                         
  -3 -12   4        265.72        231.81        22.20 o                         
   3 -12  -4        372.51        350.17        40.75 o                         
  -3 -12   3         34.15         34.46        17.83 o                         
   3 -12  -3        140.19        122.79        39.09 o                         
  -3 -12   2         88.79         97.30        19.75 o                         
   3 -12  -2        207.36        276.17        32.26 o                         
  -3 -12   1        225.63        244.86        20.24 o                         
  -3 -12   1        235.61        232.92        31.33 o                         
  -3 -12   0          9.64          7.79        15.58 o                         
   3 -12   0         12.17         -8.15        24.52 o                         
  -3 -12  -1         38.03         20.06        15.73 o                         
   3 -12   1         97.22         76.84        25.72 o                         
  -3 -12  -2        452.00        486.12        27.39 o                         
  -3 -12  -2        475.30        461.57        34.55 o                         
  -3 -12  -3        404.23        435.55        29.62 o                         
   3 -12   3        413.19        408.64        30.40 o                         
  -3 -12  -4        407.06        407.66        28.75 o                         
   3 -12   4        476.76        433.00        32.47 o                         
  -3 -12  -5         67.63         54.66        19.89 o                         
   3 -12   5        205.25        109.81        29.01 o                         
  -3 -12  -6        252.39        259.37        25.39 o                         
   3 -12   6        259.41        263.25        33.34 o                         
  -3 -12  -7          3.61         -3.39        19.81 o                         
   3 -12   7         44.29         48.32        30.63 o                         
  -3 -12  -8         80.80         75.10        27.18 o                         
   3 -12   8        106.96        141.33        35.24 o                         
  -3 -12  -9        401.13        464.54        35.14 o                         
   3 -12   9        402.18        395.54        60.87 o                         
  -3 -12 -10          1.13         -6.05        36.33 o                         
   3 -12  10          3.94        -15.87        57.72 o                         
  -3 -12 -11          6.21        -10.55        38.71 o                         
   3 -12  11          7.04       -118.20       388.49 o                         
   3  13 -11          2.84         -7.52        63.17 o                         
   3 -13 -10         23.89         44.14        34.43 o                         
   3 -13 -10         32.55        120.85        67.75 o                         
   3 -13  -9        289.54        325.28        32.51 o                         
   3 -13  -9        290.04        277.13        64.31 o                         
   3 -13  -8        438.99        548.78        33.02 o                         
   3 -13  -8        439.48        442.00        51.73 o                         
   3  13  -7          0.53         28.03        22.96 o                         
   3 -13  -7          1.19          8.79        39.65 o                         
  -3 -13   6          2.34         26.75        27.30 o                         
   3 -13  -6         21.61         16.38        38.90 o                         
   3  13  -5          1.98        -10.38        26.22 o                         
   3 -13  -5          3.16         14.59        36.45 o                         
  -3 -13   4        234.31        245.77        23.55 o                         
   3 -13  -4        282.23        329.58        51.63 o                         
  -3 -13   3          3.71         -7.28        19.02 o                         
   3 -13  -3         26.28          9.21        32.69 o                         
  -3 -13   2        253.16        270.00        24.26 o                         
  -3 -13   2        326.97        323.42        36.33 o                         
   3  13  -1          4.12         43.34        18.72 o                         
  -3 -13   1        156.08        140.24        31.46 o                         
  -3 -13   0         17.07         16.86        16.66 o                         
  -3  13   0         21.54         34.28        28.62 o                         
  -3 -13  -1        579.31        654.13        32.41 o                         
  -3 -13  -1        580.39        494.96        44.22 o                         
  -3 -13  -2        281.40        304.87        26.19 o                         
  -3  13  -2        347.81        306.20        33.61 o                         
  -3 -13  -3         86.02         74.89        22.20 o                         
   3 -13   3         86.99         84.19        26.66 o                         
  -3 -13  -4        182.65        192.94        26.35 o                         
  -3  13  -4        244.12        212.96        29.99 o                         
  -3 -13  -5          4.49         -3.11        22.79 o                         
   3 -13   5          5.01        -19.09        28.83 o                         
  -3 -13  -6         73.49         59.60        21.23 o                         
   3 -13   6         74.10         60.65        31.07 o                         
  -3 -13  -7          2.49         13.38        22.75 o                         
   3 -13   7          2.63         -7.51        38.51 o                         
  -3 -13  -8          1.89          7.99        28.43 o                         
  -3  13  -8        117.05         77.62        39.09 o                         
  -3 -13  -9          1.89         33.27        38.68 o                         
   3 -13   9         77.85         45.02        49.53 o                         
  -3 -13 -10         33.01         20.68        34.79 o                         
   3 -13  10         39.28         19.07        70.87 o                         
  -3 -13 -11         50.70         78.01        66.03 o                         
   3 -14 -11         38.95         55.94       128.76 o                         
   3  14 -10         17.31        -19.90        67.62 o                         
   3 -14 -10         23.18        194.60       156.05 o                         
   3 -14  -9          2.29         12.30        27.83 o                         
   3 -14  -9          4.15         34.62        74.41 o                         
   3 -14  -8         45.07         66.91        25.80 o                         
   3 -14  -8         73.56         68.80        45.59 o                         
  -3 -14   7         30.64         12.59        28.40 o                         
   3 -14  -7         57.90         46.99        42.96 o                         
  -3 -14   6          6.95         17.91        32.39 o                         
   3 -14  -6          7.59         15.18        32.93 o                         
  -3 -14   5         33.18         31.17        28.58 o                         
  -3  14   5         33.22         47.50        36.99 o                         
  -3 -14   4         18.85         14.22        24.01 o                         
   3 -14  -4         22.94          3.64        34.59 o                         
  -3 -14   3         51.86         74.85        21.24 o                         
   3 -14  -3         96.49        128.40        38.22 o                         
   3  14  -2         99.17         90.72        23.49 o                         
  -3  14   2        115.54         87.79        32.40 o                         
   3  14  -1         11.31          8.32        20.82 o                         
  -3 -14   1         30.15         13.35        33.96 o                         
  -3 -14   0          2.38          2.09        25.21 o                         
  -3  14   0          3.00         -7.42        32.34 o                         
  -3 -14  -1         71.83         75.46        25.08 o                         
  -3 -14  -1         74.80         63.04        33.74 o                         
  -3 -14  -2         62.39         64.21        22.21 o                         
   3 -14   2         88.41         65.21        32.21 o                         
  -3 -14  -3        170.16        164.70        26.67 o                         
   3 -14   3        183.77        113.54        34.54 o                         
  -3 -14  -4         15.60         20.65        23.65 o                         
   3 -14   4         20.54         13.30        32.77 o                         
  -3 -14  -5          0.13        -22.48        25.53 o                         
   3 -14   5          8.83        -23.09        29.76 o                         
  -3 -14  -6          2.44         22.84        23.62 o                         
   3 -14   6          4.26         -9.94        31.81 o                         
  -3 -14  -7        103.92        102.87        33.46 o                         
  -3 -14  -7        111.96        100.84        40.65 o                         
  -3 -14  -8        108.61        104.44        32.79 o                         
   3 -14   8        120.43        185.63        78.06 o                         
  -3 -14  -9          7.09        -11.81        42.11 o                         
   3 -14   9          7.69         79.24        57.93 o                         
  -3 -14 -10         22.36         46.65        64.81 o                         
   3 -14  10         26.90        -24.01        87.32 o                         
  -3 -15  10        145.85       -164.77       356.14 o                         
   3  15  -9         14.89         63.92        41.94 o                         
   3 -15  -9         16.02        -38.78       162.17 o                         
   3  15  -8         49.59         79.47        30.56 o                         
   3 -15  -8         50.45         36.72        42.25 o                         
  -3 -15   7         92.39        114.83        32.60 o                         
  -3  15   7        120.66        118.88        58.75 o                         
  -3 -15   6          1.01         25.95        31.25 o                         
   3 -15  -6         24.64         19.19        43.59 o                         
   3 -15  -5        157.52        170.32        32.07 o                         
  -3  15   5        168.00        163.67        44.78 o                         
   3  15  -4        229.15        229.19        33.60 o                         
  -3  15   4        236.32        206.42        45.29 o                         
   3  15  -3          4.92         -3.98        24.65 o                         
  -3 -15   3         40.70         61.00        35.97 o                         
   3  15  -2         62.47         69.48        23.43 o                         
  -3 -15   2         62.57         87.96        36.76 o                         
   3  15  -1         24.20         46.64        26.48 o                         
  -3  15   1         24.38         23.86        32.03 o                         
  -3 -15   0         88.51         97.17        26.79 o                         
  -3 -15   0        111.73        127.21        35.16 o                         
  -3 -15  -1          0.70          0.71        27.55 o                         
  -3 -15  -1          7.04          2.02        35.69 o                         
  -3 -15  -2          0.39          2.47        26.49 o                         
  -3 -15  -2         16.78         29.23        35.21 o                         
  -3 -15  -3        136.40        183.36        34.88 o                         
   3 -15   3        137.69        141.68        36.24 o                         
  -3 -15  -4         27.34         36.01        33.00 o                         
   3 -15   4         87.45         53.95        36.32 o                         
  -3 -15  -5         39.96         44.54        27.76 o                         
   3 -15   5         81.28         53.28        36.84 o                         
  -3 -15  -6         90.08        123.90        28.25 o                         
   3 -15   6         90.34         96.68        38.78 o                         
  -3 -15  -7        107.78        141.47        35.13 o                         
   3 -15   7        132.02        145.06        42.73 o                         
   3  15   8          3.27        -12.09        44.31 o                         
   3 -15   8         16.28         29.84        62.79 o                         
   3 -15   9          8.20          0.36        84.00 o                         
  -3 -16   9         25.96        106.93        87.46 o                         
  -3 -16   8         51.43         32.12        57.50 o                         
  -3 -16   7         16.69          6.98        33.24 o                         
  -3  16   7         50.14         63.79        73.73 o                         
  -3 -16   6          8.75         24.87        31.82 o                         
  -3  16   6          9.77         44.91        62.98 o                         
  -3 -16   5         22.60        -15.77        31.33 o                         
  -3  16   5         22.70         21.18        46.79 o                         
  -3 -16   4         10.76        -20.49        31.09 o                         
  -3 -16   4         13.35         23.36        41.54 o                         
  -3 -16   3         77.83         60.74        29.33 o                         
  -3 -16   3         78.40         66.97        38.87 o                         
   3  16  -2        183.19        193.66        28.84 o                         
  -3 -16   2        184.19        203.78        42.33 o                         
   3  16  -1         17.90         12.95        27.84 o                         
  -3 -16   1        102.59         78.36        38.20 o                         
  -3 -16   0         17.61         23.75        29.18 o                         
  -3 -16   0         22.23         25.47        36.97 o                         
  -3 -16  -1        322.84        380.57        41.83 o                         
   3 -16   1        327.54        294.54        41.26 o                         
  -3 -16  -2          3.82         -4.30        28.74 o                         
  -3  16  -2         51.88          4.17        38.05 o                         
  -3 -16  -3          2.19          7.96        34.44 o                         
   3 -16   3         22.60          6.78        35.83 o                         
  -3 -16  -4          9.87         31.88        31.85 o                         
   3 -16   4         12.70         14.61        38.79 o                         
  -3 -16  -5          0.38        -34.14        34.14 o                         
   3 -16   5          6.31          2.12        39.03 o                         
  -3 -16  -6          3.88          4.07        35.44 o                         
   3 -16   6          6.18         44.44        41.79 o                         
   3  16   7        127.50        181.66        48.53 o                         
   3 -16   7        131.88        154.70        42.78 o                         
  -3 -16  -8        284.42        377.79        83.34 o                         
   3 -16   8        297.91        -99.22       415.53 o                         
  -3  16  -9          8.75        -20.47        88.49 o                         
   3 -17  -8          8.72        106.93        86.79 o                         
  -3 -17   7         21.88         40.70        44.85 o                         
  -3 -17   6          4.92         28.97        42.50 o                         
  -3 -17   5          5.50        -18.40        32.94 o                         
  -3 -17   5         10.22          8.75        51.94 o                         
  -3 -17   4         37.83         68.87        33.55 o                         
  -3 -17   4         41.39         66.26        46.66 o                         
  -3 -17   3         43.73         38.45        37.56 o                         
  -3 -17   3         45.64         26.73        44.07 o                         
   3  17  -2         12.28         21.75        30.63 o                         
  -3 -17   2         17.23         54.08        40.39 o                         
   3  17  -1         16.98         50.70        29.51 o                         
  -3 -17   1         17.17         -8.45        39.78 o                         
   3  17   0          4.23         36.65        30.64 o                         
  -3 -17   0          5.34         17.35        38.61 o                         
  -3 -17  -1          0.73         24.59        29.45 o                         
  -3 -17  -1          5.18         -5.59        42.36 o                         
  -3 -17  -2         18.86         -3.63        35.74 o                         
   3 -17   2         22.08         18.27        38.96 o                         
  -3 -17  -3          7.28          1.86        33.37 o                         
   3 -17   3         18.75        -26.67        41.41 o                         
  -3 -17  -4         13.58         58.07        37.14 o                         
   3 -17   4         23.50         26.93        40.94 o                         
  -3 -17  -5         17.98        -18.81        39.47 o                         
   3 -17   5         19.42         28.71        44.53 o                         
  -3 -17  -6         19.01         -9.68        47.41 o                         
   3 -17   6         20.30        -16.67        55.56 o                         
  -3 -17  -7         18.20         28.12        85.04 o                         
   3 -17   7         23.94         37.08        60.56 o                         
  -3 -18   6        197.32        305.27        55.90 o                         
  -3 -18   5          0.65        -11.73        69.35 o                         
  -3 -18   4          0.02        -42.54        60.25 o                         
   3 -18  -4         89.76         70.70        69.17 o                         
  -3 -18   3          9.02         -8.23        38.10 o                         
  -3 -18   3          9.38         80.10        49.45 o                         
  -3 -18   2          0.02         45.91        36.39 o                         
  -3 -18   2         12.82         -9.68        47.92 o                         
   3  18  -1          4.10          3.86        32.95 o                         
  -3 -18   1         15.63         70.46        46.64 o                         
   3  18   0         13.22         45.94        33.88 o                         
  -3 -18   0         16.69         -6.91        48.13 o                         
  -3 -18  -1         43.98         57.57        38.74 o                         
   3 -18   1         45.05         49.53        41.08 o                         
  -3 -18  -2         48.81         65.12        41.68 o                         
   3 -18   2         48.81         48.63        41.53 o                         
  -3 -18  -3          1.36         -6.66        41.28 o                         
   3 -18   3          3.72         -1.66        43.88 o                         
  -3 -18  -4        342.12        425.67        50.31 o                         
   3 -18   4        342.13        237.78        58.58 o                         
   3  18   5          0.29          0.66        70.51 o                         
   3 -18   5          0.46        -37.70        61.32 o                         
   3 -18   6         51.86         -7.55        63.71 o                         
  -3  19   2         56.51         -8.19        94.03 o                         
  -3  19   1         19.73         31.84        94.50 o                         
   3  19   0         29.73         50.84        52.47 o                         
  -3  19   0         37.53          1.08        96.23 o                         
   3  19   1         29.95         65.49        51.99 o                         
  -3  19  -1         33.07         36.40        60.62 o                         
   3  19   2         34.02         64.84        55.95 o                         
  -3  19  -2         46.50        -18.70        71.34 o                         
   3  19   3          5.41        -68.36        68.36 o                         
  -3  19  -3          9.53        -11.21        77.72 o                         
   3  19   4          3.21          7.60        75.58 o                         
   4   0 -14        299.50        338.70        53.25 o                         
   4   0 -12         65.96         49.45        38.62 o                         
   4   0 -10       1172.22       1096.21        74.82 o                         
  -4   0   8          6.14         -6.48        17.12 o                         
  -4   0   6        313.06        311.61        16.06 o                         
   4   0  -4         40.24         43.80        12.87 o                         
   4   0  -2        233.12        254.44        17.80 o                         
   4   0   0       2760.92       2774.89        33.13 o                         
  -4   0  -2         67.78         59.51         9.08 o                         
   4   0   4       1216.30       1067.78        12.48 o                         
  -4   0  -6        242.36        214.25        18.74 o                         
  -4   0  -8         98.78        122.89        18.01 o                         
  -4   0 -10        183.77        186.73        27.86 o                         
  -4   0 -12         66.93         51.67        27.55 o                         
   4   0  14         52.70         56.41       296.78 o                         
   4  -1 -14          0.12         33.32        37.02 o                         
   4  -1 -13         11.55         37.78        30.72 o                         
   4  -1 -12        346.80        322.50        44.33 o                         
   4  -1 -11          2.47         12.64        27.62 o                         
   4  -1 -10        205.50        202.50        33.23 o                         
  -4   1   9        224.59        178.57        29.33 o                         
  -4   1   8         16.24          4.58        14.26 o                         
  -4   1   7        199.21        199.07        10.18 o                         
  -4   1   6          0.73         -1.89         7.52 o                         
  -4  -1   5        106.00        105.12         9.25 o                         
   4   1  -4        278.76        263.33        12.54 o                         
   4  -1  -3         56.32         60.15         9.52 o                         
   4  -1  -2        534.10        452.51        12.55 o                         
   4   1  -1         82.09         77.28         9.42 o                         
   4  -1   0       1261.78       1260.16        18.43 o                         
   4  -1   1       1062.65       1038.62        14.34 o                         
   4  -1   2        103.19         95.12         6.48 o                         
   4   1   3          3.59          2.76         2.86 o                         
   4   1   4         72.59         54.85         7.02 o                         
   4   1   5        150.71        142.62         9.12 o                         
  -4  -1  -6        393.20        405.69        15.46 o                         
   4   1   7         57.33         39.04        10.68 o                         
   4   1   8          0.66         -4.30        11.51 o                         
   4   1   9          0.00          6.41        13.62 o                         
  -4  -1 -10        407.37        385.09        22.51 o                         
   4   1  11         50.20         63.32        17.18 o                         
  -4  -1 -12         31.88         13.05        22.12 o                         
  -4  -1 -13        101.42         76.52        83.33 o                         
   4   1  14         15.70        -12.52       208.68 o                         
  -4   2  14          3.86        -52.00        52.00 o                         
   4  -2 -13          9.08         17.16        27.17 o                         
   4  -2 -12        197.78        161.07        30.22 o                         
   4  -2 -11        750.55        766.99        40.69 o                         
   4  -2 -10        465.84        506.64        34.44 o                         
  -4   2   9         24.17         46.07        22.46 o                         
  -4   2   8         61.41         70.68        16.89 o                         
  -4   2   7        177.91        184.86        10.22 o                         
   4  -2  -6        406.88        484.05        14.14 o                         
   4  -2  -5        717.88        752.74        16.72 o                         
   4  -2  -4        198.05        175.19        11.57 o                         
   4  -2  -3        311.34        299.75        13.30 o                         
   4   2  -2        104.38         96.49         9.77 o                         
   4  -2  -1       4431.20       4011.23        28.55 o                         
   4  -2   0       4006.27       3889.74        29.75 o                         
   4  -2   1        214.92        214.69         9.55 o                         
   4  -2   2        574.49        517.29        10.11 o                         
   4   2   3        147.57        141.80         7.00 o                         
   4   2   4         60.84         58.63         7.84 o                         
  -4  -2  -5        714.92        774.95        19.12 o                         
  -4  -2  -6        468.58        516.59        17.31 o                         
   4   2   7         48.53         44.71        10.93 o                         
  -4  -2  -8          0.39         10.01        12.59 o                         
  -4  -2  -9        628.94        707.58        24.53 o                         
   4  -2  10        469.15        445.57        21.94 o                         
   4   2  11         54.51         49.32        16.34 o                         
   4   2  12        152.81        160.80        27.83 o                         
  -4  -2 -13          8.75        -17.67        84.44 o                         
   4   2  14          0.22       -188.20       288.12 o                         
  -4   3  14          0.56         -5.12        59.87 o                         
  -4   3  13         28.70         16.14        28.02 o                         
  -4   3  12         18.31          0.26        24.63 o                         
  -4   3  11        437.11        411.09        33.78 o                         
   4   3 -10          4.15         -9.60        23.23 o                         
  -4   3   9         32.34         55.13        19.64 o                         
  -4   3   8         16.59          9.29        18.59 o                         
   4  -3  -7        284.04        301.23        12.01 o                         
  -4  -3   6         27.86         28.50         9.34 o                         
  -4  -3   5          6.58          9.92         8.84 o                         
  -4  -3   4        121.07        129.40        10.57 o                         
   4  -3  -3        401.38        390.30        14.40 o                         
   4  -3  -2        420.88        417.32        13.04 o                         
   4  -3  -1       2185.11       2136.97        20.83 o                         
   4   3   0          3.21          5.93         8.38 o                         
   4  -3   1         26.59         24.30         7.25 o                         
   4   3   2         43.93         29.70         5.69 o                         
  -4   3  -3        467.77        464.40        13.05 o                         
   4   3   4        100.66         84.78         6.06 o                         
   4   3   5         13.86         11.91         5.40 o                         
   4   3   6          9.72         11.89        10.29 o                         
  -4  -3  -7        249.22        275.60        18.13 o                         
   4   3   8         60.24         65.10        13.81 o                         
   4   3   9        100.06        101.17        15.23 o                         
   4  -3  10         16.99         11.64        14.65 o                         
   4  -3  11        133.22        124.65        16.78 o                         
   4   3  12         37.58          1.13        26.82 o                         
   4   3  13          2.69         31.65        45.51 o                         
   4   3  14         11.37        -70.16       270.95 o                         
  -4   4  13          0.16         -0.60        29.11 o                         
  -4   4  12          5.58         10.23        25.20 o                         
  -4   4  11          0.14          2.77        24.14 o                         
  -4   4  10          6.80        -18.26        23.84 o                         
  -4   4   9         36.22         49.73        20.20 o                         
   4  -4  -8         47.12         54.45        19.05 o                         
  -4  -4   7          3.50          3.32         8.81 o                         
   4  -4  -6        621.89        600.45        18.88 o                         
  -4  -4   5        220.53        238.21        12.57 o                         
  -4  -4   4         40.79         37.02         6.13 o                         
  -4   4   3        258.70        240.07        12.02 o                         
  -4   4   2        306.71        281.25        11.98 o                         
   4  -4  -1        388.37        366.52        12.92 o                         
   4   4   0         33.40         29.02         8.61 o                         
  -4   4  -1         24.26         19.08         7.76 o                         
   4   4   2         24.80         20.38         6.43 o                         
  -4   4  -3        292.90        325.15        10.88 o                         
  -4  -4  -4        591.23        548.77        10.35 o                         
  -4  -4  -5        132.90        121.92         7.41 o                         
  -4   4  -6         36.66         31.68        13.48 o                         
  -4  -4  -7        346.22        360.15        20.00 o                         
   4   4   8        222.95        231.30        18.08 o                         
   4   4   9        254.53        260.09        19.18 o                         
   4   4  10         51.37         43.69        15.33 o                         
   4   4  11         12.48          5.79        18.49 o                         
   4   4  12          0.62        -11.64        28.60 o                         
   4   4  13         93.66         80.92        45.18 o                         
  -4   5  13          7.07         18.73        28.72 o                         
  -4   5  12         11.39         -9.32        25.87 o                         
  -4   5  11        263.79        233.07        28.46 o                         
  -4   5  10         34.86         36.42        23.02 o                         
  -4   5   9          0.01         12.16        19.71 o                         
  -4   5   8        162.91        167.00        22.62 o                         
  -4  -5   7          5.11          6.33        11.12 o                         
  -4  -5   6         89.74         89.79        12.33 o                         
  -4   5   5         34.28         30.65         9.70 o                         
  -4   5   4          0.21         -2.27         8.57 o                         
  -4   5   3         77.75         75.76         8.87 o                         
   4  -5  -2        129.50        100.58        10.13 o                         
  -4   5   2        322.54        283.01        90.19 o                         
   4  -5  -1        375.00        348.34        12.28 o                         
   4  -5   0        762.76        752.47        17.37 o                         
   4  -5   1        372.75        379.45        11.59 o                         
  -4   5  -2        735.90        692.99        14.41 o                         
   4   5   3         12.88          2.64         7.45 o                         
   4   5   4          3.02          5.74         7.05 o                         
  -4  -5  -5         19.74         14.02        10.70 o                         
  -4  -5  -6          4.03          9.09        13.89 o                         
  -4  -5  -7          6.46         -5.32        14.60 o                         
  -4  -5  -8        144.68        140.94        17.58 o                         
  -4  -5  -9        135.69        171.37        18.58 o                         
  -4  -5 -10        382.64        365.66        22.33 o                         
   4   5  11        174.14        156.89        21.15 o                         
   4  -5  12        186.98        169.89        27.65 o                         
   4   5  13          4.11         54.62        51.97 o                         
  -4   6  13          7.85        -12.82        30.71 o                         
  -4   6  12          4.41          8.78        27.36 o                         
  -4   6  11         12.57          2.02        23.90 o                         
  -4   6  10          5.59        -13.87        21.52 o                         
  -4   6   9        103.71         68.21        21.92 o                         
  -4   6   8         98.47         89.73        22.49 o                         
  -4   6   7         38.00         35.79        15.64 o                         
  -4   6   6        333.50        335.40        14.54 o                         
  -4   6   5        287.69        275.78        14.88 o                         
  -4   6   4         83.39         81.29        11.19 o                         
   4   6  -3          1.00          4.56        10.76 o                         
  -4   6   3         69.39        113.53        85.65 o                         
   4   6  -2          0.36         -1.23         9.14 o                         
   4   6  -1          0.03          2.06         8.44 o                         
   4  -6   0          0.09          1.72         9.48 o                         
   4  -6   1        732.68        702.38        16.88 o                         
  -4   6  -2        780.69        801.10        16.73 o                         
  -4   6  -3        260.71        253.57        13.21 o                         
   4   6   4         21.97         22.26         9.41 o                         
   4   6   5        248.16        278.72        13.89 o                         
  -4  -6  -6        488.77        547.15        19.60 o                         
  -4  -6  -7         35.10         11.84        15.11 o                         
  -4  -6  -8         39.07         50.36        15.53 o                         
  -4  -6  -9         94.03         90.30        17.24 o                         
   4  -6   9        121.24          5.07       229.06 o                         
  -4  -6 -10         25.39         -5.28        16.29 o                         
   4  -6  10         26.86        169.19       263.66 o                         
  -4  -6 -11         38.54         28.07        21.07 o                         
   4  -6  11         41.83        137.09       284.05 o                         
  -4  -6 -12         17.79         40.36        28.65 o                         
   4   6  13         26.07         31.64        59.97 o                         
   4   7 -13         44.33        102.13        58.45 o                         
  -4   7  12         12.41         14.06        28.49 o                         
  -4   7  11        211.76        171.56        29.32 o                         
  -4   7  10        244.53        245.19        27.43 o                         
  -4   7   9         16.55         -5.23        23.54 o                         
  -4   7   8         63.87         44.97        21.51 o                         
  -4   7   7         10.11         -2.27        19.59 o                         
  -4   7   6        118.41        112.55        15.67 o                         
  -4  -7   5         41.99         24.67        11.40 o                         
  -4  -7   4          4.57          9.85        10.13 o                         
  -4   7   4        133.71        161.20        88.17 o                         
  -4  -7   3         61.42         58.54        11.45 o                         
  -4   7   3         81.70        149.94        86.17 o                         
   4   7  -2         34.03         31.78        10.49 o                         
   4  -7  -1        506.66        487.52        16.28 o                         
   4  -7   0        437.03        441.56        15.95 o                         
   4   7   1         17.74         21.07        10.84 o                         
  -4  -7  -2        603.75        639.69        18.36 o                         
  -4   7  -2        612.68        489.83        67.10 o                         
   4   7   3         77.31         84.79        11.41 o                         
  -4  -7  -4        492.28        514.51        16.26 o                         
   4   7   5         62.92         51.91        11.89 o                         
  -4   7  -5         73.94         74.04        56.25 o                         
   4   7   6         19.59         15.66        13.02 o                         
   4   7   7         11.81         33.30        15.21 o                         
  -4  -7  -8        245.42        231.09        19.92 o                         
  -4  -7  -9        125.38        121.73        19.63 o                         
   4  -7   9        129.72        126.02        54.34 o                         
  -4  -7 -10          5.47         -0.39        23.89 o                         
  -4   7 -10         69.62        -24.04        51.94 o                         
  -4  -7 -11          9.64         10.03        26.39 o                         
   4  -7  11         65.19         62.81        61.46 o                         
  -4  -7 -12         68.27         76.27        29.15 o                         
   4   7  13         20.05         43.88        50.23 o                         
  -4   8  12          6.29        -30.12        30.12 o                         
  -4   8  11         21.93         28.70        25.42 o                         
  -4   8  10         84.80         90.92        27.08 o                         
  -4   8   9          2.82        -16.35        24.26 o                         
   4  -8  -8         22.38         -5.97        21.77 o                         
   4  -8  -7         22.14         11.27        20.67 o                         
  -4  -8   6        159.85        152.63        17.98 o                         
  -4  -8   5         32.61         22.38        11.29 o                         
   4   8  -4         54.14         47.40        11.31 o                         
  -4   8   4        141.33        123.56        87.35 o                         
  -4  -8   3        204.93        196.54        13.45 o                         
  -4  -8   2         24.75         18.95        10.98 o                         
   4  -8  -1        204.81        213.15        13.92 o                         
   4  -8   0        157.64        157.21        12.46 o                         
  -4  -8  -1         58.88         64.92        12.53 o                         
   4  -8   2        146.19        145.47        12.73 o                         
   4   8   3         54.34         50.20        11.25 o                         
  -4  -8  -4        332.37        340.98        16.17 o                         
  -4   8  -4        346.57        305.37        60.52 o                         
   4   8   5         27.57         30.81        11.46 o                         
  -4   8  -5         36.12         66.70        55.22 o                         
   4   8   6        226.49        217.04        16.07 o                         
  -4  -8  -7        234.30        230.53        19.95 o                         
   4   8   8          0.69         -3.76        16.94 o                         
   4   8   9        105.66        108.02        18.89 o                         
   4  -8   9        106.40       -146.46       254.44 o                         
   4   8  10          7.34          4.31        25.36 o                         
   4  -8  10         29.58         47.28        58.89 o                         
  -4  -8 -11         25.83         44.95        29.30 o                         
   4  -8  11         31.58         -0.02        64.11 o                         
  -4  -8 -12         14.66        -18.64        32.80 o                         
   4   8  13          4.03         16.48        57.22 o                         
   4  -9 -12          0.00          5.58        31.62 o                         
   4  -9 -11        243.87        248.32        32.10 o                         
   4  -9 -10        145.53        158.82        29.05 o                         
   4  -9  -9          3.60        -14.22        22.31 o                         
   4  -9  -8          0.38         -3.76        23.41 o                         
  -4   9   7        143.61        133.25        22.95 o                         
   4  -9  -6        721.56        694.35        31.19 o                         
   4  -9  -5        984.70       1067.30        23.28 o                         
  -4   9   5       1155.02       1336.07       110.39 o                         
  -4  -9   4         12.06         26.51        12.44 o                         
  -4  -9   3          8.47          3.68        11.04 o                         
  -4  -9   2          8.85         10.44        10.99 o                         
   4  -9  -1        403.96        414.66        15.68 o                         
  -4  -9   0        562.41        567.75        19.56 o                         
  -4  -9  -1        292.68        310.62        17.54 o                         
  -4   9  -1        398.66        310.40        62.48 o                         
   4   9   2          1.98         -0.51        12.68 o                         
  -4   9  -2          4.30        -14.31        54.80 o                         
  -4  -9  -3          4.24          0.75        12.31 o                         
  -4   9  -3          6.46        -13.59        55.51 o                         
  -4   9  -4        523.01        597.07        20.42 o                         
  -4   9  -4        526.17        552.50        71.18 o                         
  -4  -9  -5        649.24        654.67        20.80 o                         
   4   9   6          9.48          4.30        13.94 o                         
  -4   9  -6        198.77         49.60        62.49 o                         
   4   9   7          0.81          0.81        15.95 o                         
  -4   9  -7         38.48        -23.85        67.91 o                         
   4   9   8          9.41         15.11        19.01 o                         
  -4   9  -8          9.51          5.04        41.15 o                         
  -4  -9  -9         27.64         37.72        26.79 o                         
   4  -9   9         28.58         47.98        47.60 o                         
  -4  -9 -10         69.25         46.31        30.66 o                         
   4  -9  10        107.43         64.44        49.13 o                         
  -4  -9 -11        122.97         84.24        31.97 o                         
  -4   9 -11        186.94        130.22        82.10 o                         
  -4  -9 -12          3.11         11.36        42.97 o                         
  -4   9 -12          3.11        -27.35        98.72 o                         
   4 -10 -11         54.62         71.46        31.80 o                         
   4 -10 -10         31.98         16.91        26.68 o                         
   4 -10  -9          0.48         29.07        23.74 o                         
   4 -10  -8         68.75         90.19        24.41 o                         
   4 -10  -7          4.08         -0.33        22.33 o                         
   4 -10  -6        164.05        193.68        21.48 o                         
   4 -10  -5        814.30        864.90        27.48 o                         
   4 -10  -4       1149.42       1185.92        25.63 o                         
  -4 -10   3          5.27         10.85        12.51 o                         
  -4  10   3         39.29         66.72        47.26 o                         
  -4 -10   2        124.18         99.99        13.40 o                         
  -4 -10   1        169.89        184.60        16.06 o                         
  -4 -10   0         19.73         11.11        12.50 o                         
  -4  10   0         24.91         -7.74        55.69 o                         
  -4 -10  -1         98.98         95.18        12.68 o                         
  -4 -10  -2         38.51         40.08        13.99 o                         
  -4  10  -2         71.08         40.67        51.89 o                         
  -4 -10  -3        129.69        -15.79        15.79 o                         
  -4  10  -3        131.07        194.35        62.84 o                         
  -4 -10  -4        142.93        156.70        15.58 o                         
  -4  10  -4        444.44        234.81        57.96 o                         
  -4  10  -5       1464.46       1555.96        31.13 o                         
  -4  10  -5       1678.06       1690.72       105.08 o                         
  -4 -10  -6        639.43        672.67        25.06 o                         
  -4  10  -6        682.47        569.49        80.06 o                         
  -4 -10  -7         14.06         15.45        17.79 o                         
   4 -10   7         15.13         18.59        42.65 o                         
  -4 -10  -8         53.99         68.09        18.05 o                         
   4 -10   8         72.02        122.87        46.13 o                         
  -4 -10  -9         44.18         60.00        29.91 o                         
   4 -10   9         44.31         49.24        47.95 o                         
  -4 -10 -10          4.75          5.78        32.76 o                         
   4 -10  10         13.13         14.23        53.46 o                         
  -4 -10 -11         31.73         52.11        38.12 o                         
  -4  10 -11         46.06        146.80        61.63 o                         
  -4 -10 -12          4.87        -19.26        48.53 o                         
   4 -11 -11          5.32         13.96        34.27 o                         
   4 -11 -10          5.34         26.16        29.92 o                         
   4 -11  -9         87.69         69.12        27.86 o                         
  -4  11   9        123.15        158.44        69.03 o                         
   4 -11  -8          0.03         -5.54        26.17 o                         
  -4  11   8          2.40         27.84        63.78 o                         
   4 -11  -7         29.10          9.16        19.65 o                         
  -4  11   7         37.50         30.40        64.00 o                         
   4 -11  -6         81.66         63.98        17.77 o                         
   4 -11  -5        397.21        394.32        27.44 o                         
  -4  11   5        424.85        490.71        72.00 o                         
  -4 -11   4         47.22         32.26        14.63 o                         
  -4  11   4         52.07         26.38        55.01 o                         
  -4 -11   3         16.30         10.08        14.27 o                         
  -4  11   3         30.08         37.37        45.65 o                         
  -4 -11   2         28.12         15.81        14.00 o                         
  -4  11   2         29.40         70.75        41.35 o                         
  -4 -11   1        325.32        354.66        20.63 o                         
  -4  11   1        328.38        297.41        41.32 o                         
  -4 -11   0         56.23         54.03        14.03 o                         
  -4 -11   0         70.98         56.85        49.81 o                         
  -4 -11  -1         11.67         17.01        15.80 o                         
  -4  11  -1         97.01         26.70        34.89 o                         
  -4 -11  -2          4.87         -5.40        16.21 o                         
  -4  11  -2         12.24         -8.18        32.31 o                         
  -4 -11  -3         52.52         44.08        16.42 o                         
  -4  11  -3         56.80         39.71        33.87 o                         
  -4 -11  -4         18.51         14.77        16.63 o                         
  -4  11  -4         30.89         56.13        32.08 o                         
  -4 -11  -5        105.34         99.82        16.19 o                         
  -4  11  -5        209.54        118.85        38.75 o                         
  -4 -11  -6         74.22         62.70        15.89 o                         
  -4  11  -6         95.64         49.38        69.29 o                         
  -4 -11  -7         32.03         13.33        17.52 o                         
   4 -11   7         39.67         49.88        45.60 o                         
  -4 -11  -8          9.02         16.73        25.31 o                         
  -4  11  -8          9.03         33.79        45.66 o                         
  -4 -11  -9        135.17        145.55        34.09 o                         
   4 -11   9        158.17        228.34        53.72 o                         
  -4 -11 -10         43.25         -6.86        36.10 o                         
  -4  11 -10         44.66        101.64        58.26 o                         
  -4 -11 -11          4.38         22.56        57.82 o                         
  -4  11 -11          5.77         11.15       105.40 o                         
   4 -12 -10        139.71        118.17        32.99 o                         
   4 -12  -9          0.13          9.39        29.23 o                         
  -4  12   9         10.83        -13.28        74.81 o                         
   4 -12  -8          4.02         -1.72        26.98 o                         
  -4  12   8         17.60         36.93        71.47 o                         
   4 -12  -7        395.87        428.88        26.89 o                         
  -4  12   7        408.97        415.59        73.61 o                         
   4 -12  -6        156.97        139.48        22.52 o                         
  -4  12   6        175.76        142.76        59.74 o                         
   4 -12  -5         35.75         33.76        21.25 o                         
  -4  12   5         35.76          3.79        55.18 o                         
  -4 -12   4          9.22         13.71        20.59 o                         
  -4  12   4         31.02          2.10        58.74 o                         
  -4 -12   3         88.87        102.55        17.95 o                         
  -4  12   3        120.25        174.19        53.16 o                         
  -4 -12   2          0.03        -11.09        14.87 o                         
  -4 -12   1          0.21         -3.66        15.74 o                         
  -4  12   1         23.02         45.55        34.70 o                         
  -4 -12   0        133.93        102.22        19.65 o                         
  -4  12   0        169.06         96.03        36.68 o                         
  -4 -12  -1         86.94         82.08        17.23 o                         
  -4  12  -1         87.00         26.59        57.62 o                         
  -4 -12  -2         11.94          0.22        17.76 o                         
  -4  12  -2         11.95         15.77        32.51 o                         
  -4 -12  -3        119.62        120.77        18.56 o                         
  -4  12  -3        142.93        113.38        36.85 o                         
  -4 -12  -4         83.10         59.25        17.71 o                         
  -4  12  -4         85.52         84.75        38.22 o                         
  -4 -12  -5          0.04         -0.20        17.39 o                         
  -4  12  -5          9.42         -3.04        40.35 o                         
  -4 -12  -6         71.62         77.84        16.87 o                         
   4 -12   6        112.79         18.63        67.49 o                         
  -4 -12  -7         49.92         56.81        20.40 o                         
   4 -12   7        153.76         24.44        46.31 o                         
  -4 -12  -8         51.78         33.31        27.20 o                         
   4 -12   8         52.83         19.52        49.70 o                         
  -4 -12  -9         40.80         28.92        36.29 o                         
  -4  12  -9         40.83         21.54        55.73 o                         
  -4 -12 -10         32.41         70.59        48.09 o                         
  -4  12 -10         69.06        114.94        63.47 o                         
  -4 -12 -11         77.40         20.07        64.46 o                         
  -4 -13  10         18.33        -76.63       306.60 o                         
   4 -13  -9          6.67         13.79        31.09 o                         
  -4  13   9          9.00        -45.06        77.77 o                         
   4 -13  -8        376.41        390.73        32.11 o                         
  -4  13   8        376.42        236.97        76.72 o                         
   4 -13  -7          8.48         10.45        21.79 o                         
  -4  13   7         75.98         39.13        63.93 o                         
   4 -13  -6        596.82        605.94        34.21 o                         
  -4  13   6        607.41        666.07        80.41 o                         
   4 -13  -5        525.80        605.66        33.34 o                         
  -4  13   5        694.76        672.11        77.82 o                         
  -4 -13   4         38.30         51.39        22.85 o                         
  -4  13   4        190.11        154.97        56.90 o                         
   4  13  -3         55.35         32.48        20.23 o                         
  -4  13   3         55.71         38.07        48.88 o                         
  -4 -13   2         80.14         94.31        19.25 o                         
  -4 -13   2        194.76        150.27        39.65 o                         
  -4 -13   1          0.84         -0.14        17.95 o                         
  -4  13   1          0.88         -3.32        35.44 o                         
  -4 -13   0        100.26        106.12        20.96 o                         
  -4 -13   0        126.56         45.57        40.27 o                         
  -4 -13  -1          0.14          0.75        17.85 o                         
  -4  13  -1          0.36         -0.73        32.84 o                         
  -4 -13  -2        436.92        472.03        26.47 o                         
  -4  13  -2        457.95        414.44        44.08 o                         
  -4 -13  -3          1.37         -5.83        17.97 o                         
  -4  13  -3         15.89          7.99        33.68 o                         
  -4 -13  -4        578.69        672.29        29.52 o                         
  -4  13  -4        588.74        608.27        50.60 o                         
   4  13   5        644.06        692.72        33.36 o                         
   4 -13   5        781.99        665.65        55.24 o                         
  -4 -13  -6         40.37         36.68        19.45 o                         
   4 -13   6        196.93         33.67        78.05 o                         
  -4 -13  -7        257.31        277.18        32.69 o                         
   4 -13   7        259.53        284.69        57.08 o                         
  -4 -13  -8          0.05        -15.02        30.29 o                         
   4 -13   8         98.79         -1.35        53.12 o                         
  -4 -13  -9          8.90        -34.31        40.49 o                         
  -4  13  -9         10.65         76.53        61.73 o                         
  -4 -13 -10         14.67        -42.36        60.47 o                         
  -4  13 -10         19.48         -7.66        96.19 o                         
   4 -14  -9          3.40          0.27        41.87 o                         
   4 -14  -8         26.75         35.65        24.40 o                         
  -4  14   8         29.04         55.85        77.02 o                         
   4 -14  -7        167.17        174.32        25.68 o                         
  -4  14   7        173.27        178.76        73.30 o                         
   4 -14  -6        535.46        581.21        35.87 o                         
  -4  14   6        537.49        449.53        79.23 o                         
   4 -14  -5         54.32         43.15        25.33 o                         
  -4  14   5         55.75         16.77        55.96 o                         
   4 -14  -4         24.71         29.81        26.84 o                         
  -4  14   4        120.53         68.89        44.18 o                         
   4  14  -3         62.42         61.10        21.83 o                         
  -4 -14   3        116.19         64.22        39.19 o                         
   4  14  -2        109.93         83.03        26.10 o                         
  -4 -14   2        145.67        126.52        40.01 o                         
  -4 -14   1         90.33         89.22        23.98 o                         
  -4 -14   1         93.43         71.07        34.45 o                         
  -4 -14   0        167.52        132.29        22.29 o                         
  -4  14   0        211.47        111.58        37.93 o                         
  -4 -14  -1         11.83         30.78        20.74 o                         
  -4 -14  -1         35.52         31.63        35.73 o                         
  -4 -14  -2        136.26        177.49        23.00 o                         
  -4  14  -2        165.10        185.08        40.40 o                         
  -4 -14  -3        204.98        205.00        23.74 o                         
  -4 -14  -3        221.36        235.91        39.87 o                         
  -4 -14  -4        365.25        369.21        26.84 o                         
   4 -14   4        371.74        318.87        46.04 o                         
  -4 -14  -5          5.44         -2.98        23.39 o                         
  -4  14  -5         19.69         21.51        45.71 o                         
  -4 -14  -6          7.75          1.47        21.39 o                         
   4 -14   6        148.21         80.57        73.55 o                         
  -4 -14  -7         23.25          3.24        29.85 o                         
   4 -14   7         67.10         17.66        51.84 o                         
  -4 -14  -8          8.70         45.07        34.98 o                         
  -4  14  -8         15.72        -11.20        59.44 o                         
  -4 -14  -9         29.35         47.39        62.39 o                         
   4 -14   9         30.24         13.29        85.34 o                         
  -4 -15   9          5.79        -90.50        90.50 o                         
   4 -15  -8          1.98         18.80        33.87 o                         
   4 -15  -7          9.84         34.44        25.82 o                         
  -4 -15   6          0.52          4.39        30.46 o                         
  -4  15   6          0.82          6.45        66.29 o                         
  -4 -15   5          4.31         10.41        29.95 o                         
  -4  15   5          5.80         44.89        49.54 o                         
  -4 -15   4         18.01         21.59        29.75 o                         
  -4  15   4         35.68          9.07        47.30 o                         
  -4 -15   3          7.06         17.34        34.00 o                         
  -4 -15   3         21.07         57.85        41.14 o                         
   4  15  -2          4.76          9.97        27.81 o                         
  -4 -15   2         18.29          4.40        40.53 o                         
   4  15  -1         65.06         75.48        29.32 o                         
  -4 -15   1         66.29         75.08        41.64 o                         
  -4 -15   0          3.40          3.44        23.82 o                         
  -4 -15   0          4.29          6.35        37.11 o                         
  -4 -15  -1          4.71          4.95        24.12 o                         
  -4 -15  -1         21.77          3.80        37.03 o                         
  -4 -15  -2         51.58         68.07        24.52 o                         
  -4  15  -2         52.83         90.33        38.17 o                         
  -4 -15  -3         53.40         51.43        22.39 o                         
  -4 -15  -3         55.25         36.97        40.13 o                         
  -4 -15  -4         67.34         41.11        22.97 o                         
  -4 -15  -4         72.06         55.68        41.51 o                         
  -4 -15  -5          5.70         19.95        25.41 o                         
   4 -15   5          6.83        -18.71        44.90 o                         
  -4 -15  -6          1.14        -12.61        30.54 o                         
  -4  15  -6          1.28        -58.06        80.52 o                         
  -4 -15  -7          0.83        -23.62        37.75 o                         
  -4  15  -7          3.41         20.08        73.91 o                         
  -4 -15  -8          8.35        -17.24        46.35 o                         
   4 -15   8          8.87        106.20        82.69 o                         
  -4  15  -9         13.01         85.07        90.45 o                         
   4 -16  -8         54.27          8.25        92.15 o                         
  -4 -16   7          0.11        -38.75        38.75 o                         
  -4 -16   6        130.11        104.90        34.78 o                         
  -4  16   6        136.87         65.25       105.95 o                         
  -4 -16   5         51.74         34.99        30.99 o                         
  -4  16   5        123.00        144.77        56.11 o                         
  -4 -16   4          1.13         41.92        36.29 o                         
  -4 -16   4          2.83         34.72        50.61 o                         
  -4 -16   3        185.37        174.91        40.09 o                         
  -4 -16   3        195.97        195.49        44.50 o                         
  -4 -16   2         26.24        -10.55        36.07 o                         
  -4 -16   2         55.43         42.44        43.71 o                         
   4  16  -1         59.46         32.90        29.70 o                         
  -4 -16   1         81.40         56.75        42.20 o                         
   4  16   0         34.88         52.19        30.61 o                         
  -4 -16   0         44.03         45.24        42.76 o                         
   4  16   1         83.61         85.32        31.06 o                         
  -4 -16  -1         99.21         97.25        41.72 o                         
   4  16   2        111.31        140.97        32.19 o                         
  -4  16  -2        118.19         86.94        44.33 o                         
  -4 -16  -3         40.44         46.37        27.10 o                         
  -4 -16  -3         89.06         74.40        43.59 o                         
  -4 -16  -4          6.48         19.40        29.72 o                         
  -4 -16  -4          6.78        -16.78        46.88 o                         
  -4 -16  -5        271.64        288.37        38.87 o                         
  -4 -16  -5        285.21        322.86        52.33 o                         
  -4 -16  -6         25.78         24.53        39.87 o                         
  -4 -16  -7        274.07        300.98        57.70 o                         
  -4  16  -7        274.10        181.87        86.90 o                         
  -4 -17   6          0.04         43.00        62.39 o                         
  -4 -17   5          2.41        -42.27        62.84 o                         
  -4  17   5          5.32        -41.20       103.25 o                         
  -4 -17   4        126.63        112.22        40.53 o                         
  -4  17   4        133.16        199.26        98.16 o                         
  -4 -17   3        143.84        159.54        42.20 o                         
  -4  17   3        158.48         59.44        58.47 o                         
  -4 -17   2        146.66        155.92        42.44 o                         
  -4 -17   2        148.34        144.82        50.10 o                         
   4  17  -1         43.31         58.75        33.16 o                         
  -4 -17   1         47.65         17.43        47.93 o                         
   4  17   0          5.99        -13.76        32.61 o                         
  -4 -17   0          7.55          7.99        44.37 o                         
   4  17   1         16.55         12.80        33.55 o                         
  -4 -17  -1         27.91         82.21        48.08 o                         
   4  17   2          6.39        -18.31        32.74 o                         
  -4 -17  -2         44.87        -14.77        48.72 o                         
   4  17   3         55.77         40.84        35.22 o                         
  -4  17  -3         93.51         95.09        51.11 o                         
   4  17   4         24.89         25.40        43.61 o                         
  -4  17  -4         58.11          3.91        68.85 o                         
   4 -17   5         11.09        -11.67        79.62 o                         
  -4  17  -5         11.72        -10.09        71.66 o                         
   4 -17   6        138.81        153.57        82.42 o                         
  -4  18   3          5.62         17.10       104.58 o                         
  -4  18   2          4.51          4.62       100.20 o                         
   4  18  -1         93.62        144.76        68.48 o                         
  -4  18   1         93.81         62.36        55.38 o                         
   4  18   0         22.14        -15.78        51.87 o                         
  -4  18   0         27.95         63.45        53.12 o                         
   4  18   1          0.73          1.88        55.80 o                         
  -4  18  -1         25.29         50.49        71.08 o                         
   4  18   2          3.03         10.28        57.37 o                         
  -4  18  -2          4.00         25.95        71.55 o                         
   4  18   3          0.13         66.73        79.42 o                         
  -4  18  -3          1.59        -36.29        74.14 o                         
  -4  18  -4         18.60         11.60        80.44 o                         
   4  19   1        143.76        175.81       104.18 o                         
  -5   0  12         79.74        131.02        51.28 o                         
  -5   0  10        410.41        445.03        56.94 o                         
  -5   0   8         56.46         49.27        25.35 o                         
   5   0  -6         90.45        109.40        17.55 o                         
   5   0  -4        310.25        322.27        21.70 o                         
   5   0  -2        126.29        128.20        17.32 o                         
   5   0   0         46.85         45.38        14.08 o                         
  -5   0  -2        191.10        211.87        13.49 o                         
  -5   0  -4        155.96        146.41        17.73 o                         
  -5   0  -6         12.45         20.68        15.67 o                         
  -5   0  -8         18.47         10.71        23.60 o                         
  -5   0 -10        107.60         81.64        30.60 o                         
  -5   0 -12         37.77         26.24        34.28 o                         
  -5   1  13        131.27        160.53        39.44 o                         
  -5   1  12          2.02         -4.96        31.88 o                         
  -5   1  11         18.93         34.12        31.97 o                         
  -5   1  10        104.57         96.10        29.93 o                         
  -5   1   9         72.99         85.06        29.83 o                         
  -5  -1   8        120.67        147.42        22.95 o                         
   5  -1  -7         19.31         23.48        15.79 o                         
   5  -1  -6         32.87         24.97        10.53 o                         
   5  -1  -5        204.53        226.30        13.99 o                         
   5   1  -4        300.85        296.54        15.18 o                         
   5  -1  -3        472.62        466.99        17.08 o                         
   5  -1  -2         95.86         85.85        11.43 o                         
   5   1  -1        226.80        202.56        12.09 o                         
   5  -1   0        811.51        780.96        16.84 o                         
   5  -1   1        874.68        853.24        16.31 o                         
   5  -1   2        233.28        224.84         9.72 o                         
  -5  -1  -3         29.82         23.99         3.99 o                         
  -5  -1  -4          1.07          3.25         8.39 o                         
  -5  -1  -5        197.56        205.87        13.28 o                         
  -5  -1  -6         92.05        102.63        12.74 o                         
  -5  -1  -7         66.82         68.69        14.27 o                         
  -5  -1  -8         67.35         76.33        15.16 o                         
  -5  -1  -9        433.09        438.69        27.07 o                         
  -5  -1 -10        250.10        245.79        23.73 o                         
  -5  -1 -11        194.27        207.74        23.73 o                         
  -5  -1 -12          0.16        -22.77        26.67 o                         
   5  -1  13          4.90        -82.12       241.20 o                         
  -5   2  14          3.60         10.41       190.88 o                         
  -5   2  13         16.34        159.41       116.32 o                         
  -5   2  12         22.45         43.27        34.40 o                         
  -5   2  11         55.20         91.10        31.85 o                         
  -5   2  10         77.87         57.27        29.12 o                         
  -5  -2   9        260.60        293.19        28.46 o                         
  -5  -2   8         16.07         23.93        20.50 o                         
  -5  -2   7         25.50         16.07        15.50 o                         
   5  -2  -6          2.29         -1.32        10.39 o                         
   5  -2  -5        175.80        187.56        13.93 o                         
   5  -2  -4        115.38         96.24        12.42 o                         
   5  -2  -3         31.14         15.17        11.12 o                         
   5  -2  -2        175.18        172.83        11.82 o                         
   5  -2  -1        206.94        195.17        13.39 o                         
  -5   2   0         58.29         52.11         8.87 o                         
  -5   2  -1         51.33         49.77         7.89 o                         
  -5  -2  -2          1.24          0.52         5.86 o                         
  -5  -2  -3         31.18         33.05         6.80 o                         
   5   2   4        126.71        133.80        11.32 o                         
   5   2   5         50.27         42.28        11.80 o                         
   5   2   6         11.26         12.83        11.85 o                         
   5   2   7          7.16          0.66        13.49 o                         
   5   2   8         35.22         45.90        14.66 o                         
   5   2   9         15.71         16.31        15.34 o                         
   5   2  10         13.87         10.06        18.34 o                         
  -5  -2 -11          4.28        -21.31        21.31 o                         
  -5  -2 -12          0.02          6.12        27.51 o                         
   5   2  13         33.53        191.20       338.85 o                         
  -5   3  13         95.82        104.60       163.67 o                         
  -5   3  12         78.02         91.07        35.56 o                         
  -5  -3  11          1.30         -4.17        30.33 o                         
  -5  -3  10         11.25         17.29        30.33 o                         
  -5  -3   9         11.56          0.83        26.81 o                         
  -5  -3   8         87.75         96.99        23.78 o                         
  -5  -3   7         48.97         60.19        16.58 o                         
   5  -3  -6         21.06         20.40        11.34 o                         
   5  -3  -5          1.28          2.19        11.13 o                         
   5  -3  -4         71.29         59.34        11.89 o                         
   5  -3  -3         89.59         86.66        12.17 o                         
   5  -3  -2       1133.54       1064.73        21.88 o                         
  -5   3   1        100.78         72.43         7.86 o                         
  -5   3   0         10.48          6.60         5.84 o                         
   5  -3   1         33.76         23.53         8.63 o                         
   5  -3   2        121.54        122.73         9.24 o                         
   5   3   3        125.31        121.93        11.26 o                         
   5   3   4        145.59        148.13        13.98 o                         
   5   3   5         95.43         84.15        12.95 o                         
   5   3   6         28.52         34.47        14.15 o                         
   5   3   7          6.88         19.89        15.02 o                         
   5   3   8        203.55        222.47        19.21 o                         
   5   3   9        116.87        142.74        18.11 o                         
   5   3  10         68.40         74.73        19.33 o                         
   5   3  11          9.25          4.03        20.52 o                         
   5   3  12          1.74         15.40        28.21 o                         
   5   3  13          4.96        -64.63        64.63 o                         
  -5   4  13         10.75        -59.54       160.35 o                         
   5  -4 -12         26.98         26.52        30.09 o                         
  -5  -4  11          4.00          3.49        27.02 o                         
  -5  -4  10         45.11         41.18        26.19 o                         
  -5  -4   9         10.61         10.75        24.15 o                         
  -5  -4   8          6.48         15.73        20.52 o                         
  -5  -4   7          2.61          0.04        13.66 o                         
  -5  -4   6         17.62         17.22        11.70 o                         
   5  -4  -5          3.14         -0.99        10.62 o                         
  -5   4   4         98.00         93.50        12.31 o                         
  -5   4   3         37.51         37.37        11.11 o                         
  -5   4   2        154.59        145.39        12.38 o                         
  -5   4   1        323.50        287.14        12.43 o                         
   5  -4   0          4.17         10.73         9.14 o                         
   5   4   1        121.43        149.05        13.71 o                         
   5   4   2          1.99          5.93         6.58 o                         
   5   4   3         13.56          9.77        10.15 o                         
  -5  -4  -4         13.72         18.17        11.47 o                         
   5   4   5         30.83         39.01        14.06 o                         
   5   4   6         30.16         34.24        14.32 o                         
   5   4   7         94.83        111.39        16.93 o                         
   5   4   8         10.98        -12.06        15.10 o                         
   5   4   9        185.79        187.55        19.55 o                         
   5   4  10         48.75         48.24        18.18 o                         
   5   4  11         20.05         25.40        24.39 o                         
   5   4  12         23.82         22.46        28.60 o                         
   5   4  13         24.15        -16.00        68.88 o                         
  -5   5  12          3.79          0.19        29.98 o                         
  -5   5  11         12.75         -6.09        27.17 o                         
  -5   5  10        142.44        149.48        26.73 o                         
  -5   5   9         41.24         50.22        23.12 o                         
  -5   5   8          4.75         26.43        19.78 o                         
  -5  -5   7        154.85        154.32        17.57 o                         
  -5   5   6        160.22        164.23        13.32 o                         
  -5   5   5         13.66         16.74        11.28 o                         
  -5   5   4          0.82         -5.05        11.66 o                         
  -5   5   3        134.63        128.59        12.84 o                         
  -5   5   2          7.17          5.03        11.05 o                         
   5  -5  -1        107.78         98.25        10.76 o                         
   5   5   0        161.10        164.74        12.37 o                         
   5   5   1        193.17        185.49        14.61 o                         
   5   5   2         97.99         95.58        13.53 o                         
   5   5   3        298.97        302.34        19.51 o                         
   5   5   4        156.63        151.53        16.89 o                         
   5   5   5        186.00        197.27        18.88 o                         
  -5  -5  -6        186.12        230.95        19.62 o                         
   5   5   7         46.00         45.64        16.08 o                         
   5   5   8         25.63         35.93        16.63 o                         
   5   5   9         14.11         35.94        18.38 o                         
   5   5  10         15.07         37.28        19.70 o                         
   5   5  11          0.72        -13.17        26.14 o                         
   5   5  12        101.73        122.66        29.91 o                         
   5   5  13         42.72        229.01        73.84 o                         
  -5   6  12         70.04         55.95        31.32 o                         
  -5   6  11         52.72         59.89        27.29 o                         
  -5   6  10         40.14         49.88        24.74 o                         
  -5   6   9         23.97         37.14        24.65 o                         
  -5   6   8         84.54         61.05        22.86 o                         
  -5   6   7         90.14         80.15        16.70 o                         
  -5  -6   6         36.80         26.26        12.70 o                         
  -5   6   5        277.47        295.12        15.24 o                         
  -5   6   4         49.38         41.46        11.68 o                         
   5  -6  -3         58.81         62.56        12.36 o                         
   5  -6  -2        356.92        383.53        16.83 o                         
   5   6  -1        167.24        156.31        13.33 o                         
   5   6   0         19.75         13.60        11.08 o                         
   5   6   1        102.71         99.11        14.07 o                         
  -5   6  -2        388.26        408.75        19.27 o                         
   5   6   3         84.12         71.49        11.70 o                         
   5   6   4          9.57          4.94        15.04 o                         
   5   6   5        180.38        182.89        18.97 o                         
   5   6   6          9.75         20.32        15.90 o                         
  -5  -6  -7         29.95         25.74        17.08 o                         
  -5  -6  -8         76.83         99.88        18.32 o                         
  -5  -6  -9        139.01        122.39        19.97 o                         
  -5  -6 -10         48.42         56.58        20.35 o                         
   5   6  11         77.69         90.37        25.12 o                         
   5   6  12         33.90         60.19        40.62 o                         
  -5   7  11          4.76          2.12        29.90 o                         
  -5   7  10          4.93         12.75        26.99 o                         
  -5   7   9         51.87         11.95        24.61 o                         
  -5   7   8         20.34         18.35        22.31 o                         
  -5   7   7         18.19         21.45        16.44 o                         
  -5   7   6          5.33          9.37        12.78 o                         
  -5  -7   5         35.09         29.53        11.77 o                         
   5  -7  -4         96.53         80.33        12.44 o                         
   5  -7  -3         21.51         16.79        11.55 o                         
   5   7  -2          0.26         -0.06        12.30 o                         
   5   7  -1         25.91         33.27        13.18 o                         
   5   7   0         18.29         16.56        11.58 o                         
   5   7   1         26.39         24.07        12.28 o                         
   5   7   2          0.13          3.93        11.28 o                         
   5   7   3          2.28          6.38        11.95 o                         
  -5   7  -4        532.32        547.62        25.05 o                         
   5   7   5         50.10         49.30        16.48 o                         
   5   7   6        184.89        155.81        19.03 o                         
   5   7   7         33.57         31.87        17.99 o                         
   5   7   8         15.09          1.31        18.41 o                         
   5   7   9         53.19         53.50        20.25 o                         
  -5  -7 -10          5.42          6.51        24.50 o                         
  -5  -7 -11          0.25         10.37        27.16 o                         
   5   7  12         19.07        -23.70        44.17 o                         
  -5   8  11         41.38         48.00        31.34 o                         
  -5   8  10         19.32          2.91        28.43 o                         
  -5   8   9          5.42         -3.44        25.74 o                         
  -5   8   8         12.42        -16.17        22.49 o                         
  -5  -8   7        319.24        349.23        21.97 o                         
  -5  -8   6          1.10         -7.76        14.43 o                         
  -5  -8   5          7.12         -2.00        12.39 o                         
  -5  -8   4          7.09          4.77        12.44 o                         
   5  -8  -3        597.02        607.95        21.77 o                         
   5   8  -2        150.64        145.22        14.17 o                         
   5  -8  -1        375.81        361.93        17.85 o                         
   5  -8   0          9.13         17.81        12.23 o                         
   5   8   1         46.25         40.39        13.91 o                         
   5   8   2          2.26        -13.16        13.26 o                         
  -5   8  -3        659.29        660.34        20.97 o                         
   5   8   4         35.38         38.52        16.27 o                         
   5   8   5         19.39         25.07        16.21 o                         
   5   8   6         29.94         50.88        18.43 o                         
   5   8   7         85.75         78.42        18.47 o                         
   5   8   8          6.76         20.83        19.19 o                         
   5   8   9         57.28         44.80        20.39 o                         
   5  -8  10         18.04        -23.06        25.97 o                         
   5   8  11          1.07        -11.71        29.62 o                         
  -5  -8 -12          4.16         15.81        57.41 o                         
   5  -9 -11         33.15          5.68        54.83 o                         
   5  -9 -10         19.42        -16.04        29.96 o                         
   5  -9  -9          1.51        -18.11        27.14 o                         
  -5  -9   8         21.14         -1.98        26.92 o                         
  -5  -9   7         18.30         24.18        18.96 o                         
  -5  -9   6         31.16         21.84        15.05 o                         
  -5  -9   5         23.50         16.35        15.10 o                         
   5   9  -4         88.25         76.29        14.22 o                         
  -5  -9   3         15.14         24.60        13.19 o                         
  -5  -9   2         46.20         43.10        13.16 o                         
   5  -9  -1         24.17         32.14        13.81 o                         
   5   9   0         12.53         13.39        14.55 o                         
   5   9   1          4.04         15.49        13.73 o                         
   5   9   2          3.50         -4.06        13.87 o                         
   5   9   3         28.38         18.84        13.56 o                         
   5   9   4         19.48         35.27        16.64 o                         
   5   9   5          0.00         -7.14        17.33 o                         
   5   9   6         71.45         86.76        19.59 o                         
   5   9   7         32.90         45.68        19.48 o                         
   5   9   8         15.29          2.98        19.96 o                         
   5  -9   9         28.15         30.27        24.43 o                         
   5   9  10         25.97         21.99        27.66 o                         
  -5  -9 -11         46.25         33.24        35.63 o                         
   5 -10 -10          7.87         -2.28        30.82 o                         
   5 -10  -9         32.46         22.89        30.00 o                         
  -5 -10   8        126.95         79.68        26.59 o                         
  -5 -10   7         25.22         19.56        24.03 o                         
  -5 -10   6          4.57          7.34        18.94 o                         
  -5 -10   5        199.17        184.46        20.61 o                         
  -5 -10   4        213.12        231.42        18.13 o                         
  -5 -10   3         40.25         42.80        14.08 o                         
  -5 -10   2         14.44         -3.51        13.24 o                         
  -5 -10   1         84.95         92.43        14.37 o                         
  -5 -10   0        184.97        191.18        16.89 o                         
  -5 -10  -1          5.45         28.40        13.31 o                         
   5  10   2         27.00         26.63        13.49 o                         
   5  10   3          1.35         10.39        13.34 o                         
   5  10   4        202.87        227.64        22.70 o                         
   5  10   5        348.46        378.91        24.40 o                         
   5  10   6        146.20        177.83        22.00 o                         
   5  10   7          0.69        -16.02        19.05 o                         
   5  10   8          0.42          3.04        21.36 o                         
  -5 -10  -9         17.06          4.59        26.36 o                         
   5 -10   9         25.57       -149.75       359.26 o                         
  -5 -10 -10        129.88        118.15        34.34 o                         
  -5 -10 -11          0.13         -8.56        40.78 o                         
   5 -11 -10         57.87         33.41        43.19 o                         
   5 -11  -9         71.69         76.78        28.76 o                         
  -5 -11   8          5.21          8.68        27.99 o                         
  -5 -11   7         21.23         -1.60        25.48 o                         
  -5 -11   6          0.12         18.95        25.04 o                         
  -5 -11   5         61.32         68.58        17.86 o                         
  -5 -11   4          0.57          2.32        17.54 o                         
  -5 -11   3          4.04          3.96        14.89 o                         
  -5 -11   2         12.96          7.35        14.11 o                         
  -5 -11   1         63.07         36.53        16.41 o                         
  -5 -11   0        159.12        158.33        17.49 o                         
  -5 -11  -1        178.37        175.19        16.71 o                         
  -5 -11  -2        117.94        111.64        15.75 o                         
  -5 -11  -3          9.77         15.35        14.46 o                         
  -5 -11  -4         41.65         31.26        18.49 o                         
  -5  11  -4         41.80          4.68        72.00 o                         
  -5 -11  -5         31.59         16.73        17.93 o                         
  -5 -11  -6          0.00         16.60        19.85 o                         
  -5 -11  -7          5.59        -19.15        19.15 o                         
  -5 -11  -8         27.66         42.61        21.90 o                         
   5 -11   8         29.03       -344.03       344.03 o                         
  -5 -11  -9          7.68         -0.52        29.35 o                         
   5 -11   9         26.49       -296.33       387.63 o                         
  -5 -11 -10         28.17         -0.72        35.95 o                         
   5 -12  -9         97.65         84.38        38.48 o                         
  -5 -12   8        159.21        141.71        28.97 o                         
  -5 -12   7         12.55         17.98        25.72 o                         
   5 -12  -6          0.64          4.43        25.91 o                         
  -5 -12   5        180.67        204.16        25.04 o                         
  -5 -12   4          1.21         -5.79        17.76 o                         
  -5 -12   3        106.79        101.70        16.75 o                         
  -5 -12   2          4.26          0.08        17.66 o                         
  -5 -12   2         62.22         20.41       150.69 o                         
  -5 -12   1          2.23         10.98        16.00 o                         
  -5 -12   1          2.54          9.28       148.97 o                         
  -5 -12   0          1.18          9.28        16.04 o                         
  -5 -12  -1        220.94        194.73        18.97 o                         
  -5 -12  -2         51.06         40.96        16.17 o                         
  -5 -12  -3         93.17         91.76        17.06 o                         
  -5 -12  -4        168.39        160.28        22.65 o                         
  -5 -12  -4        215.79        165.27       125.19 o                         
  -5 -12  -5        158.11        135.60        21.63 o                         
  -5 -12  -6         77.93        100.73        19.80 o                         
  -5 -12  -7         23.76          7.31        20.80 o                         
   5 -12   7         27.06       2114.27       403.57 o                         
  -5 -12  -8         44.19         53.83        28.26 o                         
   5 -12   8         85.96       -114.70       400.78 o                         
  -5 -12  -9          0.65         21.97        39.05 o                         
   5 -12   9         26.27       -143.07       439.59 o                         
  -5  12 -10          0.67        -69.31        69.31 o                         
  -5 -13   9        125.50         51.62        87.39 o                         
  -5 -13   8         17.31         35.30        38.43 o                         
  -5 -13   7        115.87        108.05        29.56 o                         
   5 -13  -6        136.86        114.70        24.23 o                         
   5 -13  -5        120.17         97.10        22.52 o                         
  -5 -13   4         65.03         67.89        20.48 o                         
  -5 -13   3         54.66         55.04        21.37 o                         
  -5 -13   2         42.14         40.11        17.42 o                         
  -5 -13   1         23.90         13.61        17.83 o                         
  -5 -13   0         16.53         21.56        18.39 o                         
  -5 -13   0         22.80        -14.07       149.88 o                         
  -5 -13  -1        265.84        243.51        20.93 o                         
  -5 -13  -2         46.65         70.35        17.38 o                         
  -5 -13  -2         60.99        209.66       128.80 o                         
  -5 -13  -3        279.95        297.88        22.10 o                         
  -5 -13  -4        158.20        160.64        21.21 o                         
  -5 -13  -5         81.84         76.45        20.97 o                         
  -5 -13  -5        117.74        233.76       151.44 o                         
  -5 -13  -6         42.64         27.97        21.46 o                         
  -5  13  -6         78.54         -6.68        81.72 o                         
  -5 -13  -7         50.07         54.42        22.32 o                         
   5 -13   7         80.47        -53.89       411.91 o                         
  -5 -13  -8         34.89         18.37        37.25 o                         
   5 -13   8         39.43        -39.64       460.13 o                         
  -5  13  -9        103.03         63.05        65.91 o                         
  -5 -14   8         68.08         37.88        43.01 o                         
  -5 -14   7         56.94         54.98        40.35 o                         
   5 -14  -6          0.12         -4.35        23.50 o                         
   5 -14  -5        117.35        143.47        23.51 o                         
  -5 -14   4          2.23        -13.58        29.30 o                         
  -5 -14   4         22.26        271.24       204.75 o                         
  -5 -14   3          3.43         15.61        21.62 o                         
  -5 -14   2          1.46          7.81        20.10 o                         
  -5 -14   2         23.45         -6.22       169.26 o                         
  -5  14   2          5.69        -26.06        75.61 o                         
  -5 -14   1          1.85        -19.89        19.89 o                         
  -5 -14   1          3.52        -66.25       161.21 o                         
  -5  14   1         23.83        -12.24        73.54 o                         
  -5 -14   0          6.38         -5.71        19.74 o                         
  -5  14   0          8.06        -43.03        72.57 o                         
  -5 -14  -1         83.81         79.99        20.05 o                         
  -5  14  -1         84.29         34.08        69.44 o                         
  -5 -14  -2         16.12         18.05        18.16 o                         
  -5 -14  -2         17.02        -65.54       149.29 o                         
  -5 -14  -3         76.38         79.78        21.18 o                         
  -5  14  -3         77.28        120.34        74.98 o                         
  -5 -14  -4          8.70          7.26        20.64 o                         
  -5 -14  -4         39.49         26.26       163.52 o                         
  -5 -14  -5          3.24         19.78        22.08 o                         
  -5 -14  -5          3.28         13.95       157.74 o                         
  -5 -14  -6          1.03         -8.64        22.66 o                         
   5 -14   6          1.06       -110.32       445.72 o                         
  -5 -14  -7          0.00         -9.72        30.57 o                         
   5 -14   7         14.94       -258.72       457.74 o                         
  -5  14  -8          0.32        137.05       140.63 o                         
   5 -14   8         18.18        -62.26       482.39 o                         
   5 -15  -7          1.51         29.10        44.21 o                         
   5 -15  -6          0.61        -26.81        35.33 o                         
  -5 -15   5          3.60         -8.58        29.51 o                         
  -5 -15   4         10.95         21.91        29.76 o                         
  -5 -15   4         15.70       -115.29       223.63 o                         
  -5 -15   3         20.37         50.30        26.50 o                         
  -5 -15   2         13.49         37.86        29.38 o                         
  -5 -15   2         22.67        -77.33       185.07 o                         
  -5  15   2         47.85        -28.70        85.90 o                         
  -5 -15   1          8.49         20.73        22.72 o                         
  -5 -15   1         17.66         15.67       184.81 o                         
  -5 -15   0         34.95         39.01        20.85 o                         
  -5 -15   0         37.18        -78.69       161.38 o                         
  -5 -15  -1         35.01         24.88        20.75 o                         
  -5 -15  -1         38.55         -8.28       163.80 o                         
  -5 -15  -2        131.01        153.01        20.56 o                         
  -5 -15  -2        136.35         29.49       166.90 o                         
  -5 -15  -3         18.09         14.97        21.32 o                         
  -5 -15  -3         20.96        -18.21       168.03 o                         
  -5 -15  -4          8.29         32.52        24.62 o                         
  -5  15  -4         11.16         64.09        84.04 o                         
  -5 -15  -5          0.05         10.09        26.22 o                         
   5 -15   5          1.00       -182.29       427.84 o                         
  -5 -15  -6         11.37        -19.70        37.44 o                         
   5 -15   6         11.53       -187.19       470.60 o                         
  -5 -15  -7          3.98         54.99        65.08 o                         
   5 -15   7          4.38        265.25       508.20 o                         
  -5  16   5         11.48         -2.12        82.89 o                         
  -5 -16   4         81.72         91.68        34.46 o                         
  -5 -16   3         25.48         14.29        37.40 o                         
  -5  16   3         40.74        -97.17        97.17 o                         
  -5 -16   2          0.00        -33.25        33.25 o                         
  -5 -16   2          4.83        -99.86       210.83 o                         
  -5  16   2          4.43         78.23        96.41 o                         
   5  16  -1         18.83         51.86        28.47 o                         
  -5 -16   1         19.58       -159.69       189.35 o                         
  -5  16   1         23.66         -6.20        89.87 o                         
  -5 -16   0          2.88         11.69        26.87 o                         
  -5 -16   0          7.82         -8.67       185.26 o                         
  -5  16   0          3.63         37.70        85.25 o                         
  -5 -16  -1         18.42         30.72        25.96 o                         
  -5 -16  -1         18.42          9.93       186.54 o                         
  -5  16  -1         23.36         69.92        87.81 o                         
  -5 -16  -2         16.89         19.57        23.90 o                         
  -5 -16  -3         58.16         26.67        30.03 o                         
   5 -16   4         16.96         37.90        47.96 o                         
   5 -16   5          5.43         11.79        50.74 o                         
   5  17  -2         64.13         45.83        68.37 o                         
   5  17  -1          1.64        -11.76        48.53 o                         
   5  17   0         61.84         79.60        43.25 o                         
   5  17   1          4.54         23.99        43.16 o                         
   5  17   2          2.24        -49.83        52.43 o                         
  -6   0  12         39.43        321.75       213.21 o                         
   6   0 -10          6.72         19.81        47.99 o                         
   6   0  -8          1.82          6.52        43.17 o                         
   6   0  -6          0.42        -13.16        17.60 o                         
   6   0  -4        575.62        612.36        29.96 o                         
   6   0  -2          1.93          1.02        17.00 o                         
   6   0   0        165.41        163.91        18.64 o                         
  -6   0  -2        313.82        284.32        29.72 o                         
  -6   0  -4          6.03          0.73        20.12 o                         
  -6   0  -6        160.20        146.64        28.43 o                         
  -6   0  -8          7.55         12.45        27.15 o                         
  -6   0 -10        226.47        236.36        35.87 o                         
   6   0  12        146.94        223.85        45.27 o                         
  -6   1  12         93.05         40.09       150.78 o                         
   6  -1 -11         68.14         66.64        38.07 o                         
  -6   1  11         70.85        106.00       133.32 o                         
   6  -1 -10        145.82        164.22        38.10 o                         
  -6   1  10        166.35        148.87       114.18 o                         
   6  -1  -9          1.04         -0.78        34.54 o                         
  -6   1   9          4.28          9.55       110.61 o                         
   6  -1  -8         16.45         19.96        22.34 o                         
  -6   1   8         23.67         91.37       109.66 o                         
   6  -1  -7         27.58         38.96        18.56 o                         
  -6   1   7         28.95        237.29       105.03 o                         
   6  -1  -6        382.54        429.94        19.50 o                         
  -6   1   6        388.05        438.76       104.04 o                         
   6  -1  -5         78.12         94.71        14.21 o                         
  -6  -1   5        149.06         74.16       133.15 o                         
   6  -1  -4         42.28         43.51        13.34 o                         
   6  -1  -3         35.12         37.41        12.42 o                         
   6  -1  -2         88.07         87.14        13.53 o                         
   6  -1  -1         38.33         32.38        12.51 o                         
   6   1   0        187.19        182.35        13.90 o                         
  -6   1  -1         22.42         37.40        12.22 o                         
  -6   1  -2        124.34        131.70        17.87 o                         
  -6  -1  -3         41.29         36.98        15.50 o                         
  -6  -1  -4        270.45        284.47        18.85 o                         
  -6  -1  -5         20.99         17.19        13.56 o                         
  -6  -1  -6          5.23          3.25        16.48 o                         
  -6  -1  -7         27.54         21.28        18.26 o                         
  -6  -1  -8         12.37         17.67        18.96 o                         
  -6  -1  -9         78.25         53.84        20.91 o                         
  -6  -1 -10         10.32         -9.38        23.30 o                         
  -6  -1 -11          1.81        -15.08        26.30 o                         
   6   1  12         70.31         80.37        35.82 o                         
  -6   2  12         60.61         96.54       206.92 o                         
   6  -2 -11          7.52         14.30        37.16 o                         
  -6   2  11          8.45        -66.40       132.85 o                         
   6  -2 -10        101.95         93.57        37.22 o                         
  -6   2  10        117.66        100.61       122.95 o                         
   6  -2  -9          5.82        -16.93        32.18 o                         
  -6   2   9          6.57        130.98       110.64 o                         
   6  -2  -8          3.82        -23.63        23.63 o                         
  -6   2   8          8.31         27.66       105.89 o                         
   6  -2  -7         19.94         37.10        22.96 o                         
  -6   2   7         50.62         59.43       103.78 o                         
   6  -2  -6         73.54         76.84        13.86 o                         
  -6   2   6         84.13         29.05       100.91 o                         
   6  -2  -5         12.41         12.34        12.59 o                         
   6  -2  -4          6.48         -3.65        12.63 o                         
  -6  -2   4         74.76         67.01       137.95 o                         
   6  -2  -3          8.61         10.48        12.97 o                         
  -6  -2   3         33.89        -36.65       120.72 o                         
   6  -2  -2         83.66         62.25        13.01 o                         
  -6   2   1          6.42         -8.64        11.58 o                         
  -6   2   0        123.62        112.44        13.30 o                         
   6   2   1          7.43          2.31        13.17 o                         
  -6   2  -2         96.37         78.15        14.03 o                         
  -6  -2  -3        260.29        273.87        19.57 o                         
  -6  -2  -4          2.19         -1.45        13.36 o                         
  -6  -2  -5         40.39         25.88        15.98 o                         
  -6  -2  -6        116.97         89.16        17.69 o                         
  -6  -2  -7         17.11         18.16        16.63 o                         
  -6  -2  -8          2.87        -20.83        20.83 o                         
  -6  -2  -9         59.89         64.31        22.18 o                         
  -6  -2 -10          3.52         12.08        24.04 o                         
  -6  -2 -11         19.14          5.08        26.38 o                         
   6   2  12         42.96         19.57        36.45 o                         
  -6   3  12         41.09         57.59       205.99 o                         
   6  -3 -11        666.49        824.34        60.67 o                         
  -6  -3  11        700.41        693.30       149.48 o                         
   6  -3 -10        184.15        207.07        39.41 o                         
  -6   3  10        378.60        572.71       129.77 o                         
   6  -3  -9         31.62         31.83        31.52 o                         
  -6   3   9         31.78        109.69       117.07 o                         
   6  -3  -8         13.96         29.55        25.28 o                         
  -6   3   8         60.83        181.24       114.36 o                         
   6  -3  -7         19.72         21.37        22.48 o                         
  -6   3   7         20.11         46.72       107.20 o                         
   6  -3  -6          0.23         -5.20        15.12 o                         
  -6  -3   6          4.98        -23.13       140.74 o                         
   6  -3  -5         16.96         18.30        13.06 o                         
  -6  -3   5         22.05         64.87       127.40 o                         
   6  -3  -4         42.21         34.60        12.60 o                         
  -6  -3   4         42.23        -75.00       128.69 o                         
  -6   3   3        430.36        436.89        18.78 o                         
  -6  -3   3        473.53        372.65       128.64 o                         
  -6   3   2          1.50         -1.80        12.04 o                         
   6  -3  -1       3026.76       2996.74        38.35 o                         
  -6  -3   1       3215.42       3509.35       191.62 o                         
   6  -3   0        719.21        799.83        20.95 o                         
   6   3   1         46.02         40.32        13.87 o                         
  -6   3  -2        164.56        144.80        15.58 o                         
  -6   3  -3          0.07          9.79        16.31 o                         
  -6   3  -4         19.39          8.17        15.20 o                         
  -6  -3  -5         18.09         15.40        15.77 o                         
  -6  -3  -6          1.48         -2.70        15.62 o                         
  -6  -3  -7        178.66        212.81        21.77 o                         
  -6  -3  -8          0.64         -9.71        18.68 o                         
  -6  -3  -9        741.24        815.09        37.05 o                         
  -6  -3 -10        129.30        132.77        24.63 o                         
  -6  -3 -11          3.23          6.97        26.71 o                         
   6   3  12         88.87         87.80        44.08 o                         
  -6   4  12        105.20        -21.98       212.38 o                         
   6  -4 -11          2.69          0.36        39.48 o                         
  -6  -4  11          7.61         28.21       139.82 o                         
   6  -4 -10         58.98         62.26        35.16 o                         
  -6  -4  10         60.83         87.08       120.96 o                         
   6  -4  -9          0.00        -17.77        27.25 o                         
  -6   4   9          0.02         -2.97       113.99 o                         
   6  -4  -8         66.40         67.52        25.95 o                         
  -6   4   8         68.97         61.93       120.32 o                         
   6  -4  -7          2.52          6.85        23.44 o                         
  -6   4   7         39.32         27.50       107.93 o                         
  -6   4   6          0.46          9.16        14.59 o                         
  -6   4   6          0.68        -19.91        98.19 o                         
  -6   4   5         58.70         56.57        13.44 o                         
  -6  -4   5         68.10        237.43       130.47 o                         
  -6   4   4         98.67         92.30        14.09 o                         
  -6  -4   4        102.12          2.34       127.76 o                         
  -6   4   3        100.77         82.93        13.42 o                         
  -6  -4   3        114.65        129.68       115.59 o                         
  -6   4   2        138.08        158.15        14.33 o                         
   6  -4  -1         24.51         24.10        12.30 o                         
  -6  -4   1         54.80         36.85        98.87 o                         
   6   4   0        115.47        110.18        15.29 o                         
   6   4   1        246.42        244.71        16.72 o                         
   6   4   2         52.94         44.18        14.83 o                         
  -6   4  -3         13.13         14.76        16.68 o                         
  -6  -4  -3         39.01         43.24        68.57 o                         
   6   4   4         35.82         34.61        16.43 o                         
   6   4   5          0.83          1.17        16.10 o                         
   6   4   6        140.26        130.54        18.73 o                         
   6   4   7          9.83         13.79        17.52 o                         
   6   4   8          0.07         15.20        19.19 o                         
   6   4   9          7.05          8.57        22.22 o                         
   6   4  10         18.77         -1.32        24.66 o                         
  -6  -4 -11         59.99         80.68        32.54 o                         
  -6  -4 -12          5.23        -22.84        66.98 o                         
  -6   5  11          4.22          2.16        37.29 o                         
  -6  -5  11         31.43         17.65       139.60 o                         
  -6   5  10          0.00          9.16        31.94 o                         
  -6  -5  10          0.65       -128.93       128.93 o                         
  -6   5   9          3.32         -8.61        27.20 o                         
  -6   5   9         37.22         38.25       125.75 o                         
  -6   5   8         27.83          5.66        25.20 o                         
  -6   5   8         35.47        -46.86       115.21 o                         
  -6   5   7         13.69          8.72        22.09 o                         
  -6  -5   7         38.23        116.83       159.64 o                         
  -6   5   6        322.90        354.96        23.57 o                         
  -6  -5   6        328.03        320.36       153.45 o                         
  -6   5   5         49.06         40.35        13.13 o                         
  -6  -5   5         51.02         -4.50       124.00 o                         
  -6   5   4         10.47         22.43        12.58 o                         
  -6  -5   4         35.68         52.37       125.44 o                         
  -6   5   3         44.07         33.20        13.39 o                         
  -6  -5   3         47.22        -16.72       118.77 o                         
   6  -5  -2         93.41         78.24        14.17 o                         
  -6  -5   2        117.03         56.95       117.02 o                         
   6  -5  -1          0.50         -1.12        12.58 o                         
  -6  -5   1         18.91         50.03       104.91 o                         
   6   5   0         70.20         70.49        15.24 o                         
   6   5   1         90.03         76.27        14.67 o                         
   6   5   2         12.02         29.36        17.72 o                         
   6   5   3         96.09        112.65        18.12 o                         
  -6  -5  -3         98.84        106.28        82.66 o                         
   6   5   4          7.49          1.27        16.90 o                         
  -6  -5  -4         20.35        128.01        85.86 o                         
   6   5   5         19.57         36.03        16.62 o                         
   6   5   6         93.56        124.18        18.70 o                         
   6   5   7         29.11         43.95        18.45 o                         
   6   5   8        129.22        127.95        21.95 o                         
   6   5   9          2.48          5.24        21.56 o                         
   6   5  10        103.71         94.01        26.07 o                         
   6   5  11          6.71        -32.53        34.37 o                         
  -6  -5 -12         48.95         72.25        66.36 o                         
   6  -6 -11        239.62        231.17        69.52 o                         
  -6   6  10         98.07         82.31        35.48 o                         
  -6  -6  10        104.55        187.98       131.68 o                         
  -6   6   9          1.30         -4.86        29.81 o                         
  -6   6   9         43.09        -41.55       114.58 o                         
  -6   6   8          7.55         32.00        26.18 o                         
  -6   6   8         56.39         86.79       103.92 o                         
  -6   6   7         93.63         93.64        24.09 o                         
  -6  -6   7         94.74        100.60       154.32 o                         
  -6   6   6         37.85         45.36        18.21 o                         
  -6  -6   6         51.96        -12.52       155.85 o                         
  -6   6   5          2.41         -0.61        13.61 o                         
  -6  -6   5         26.78         50.17       133.44 o                         
   6  -6  -4         13.72          7.36        12.78 o                         
  -6  -6   4         73.02        -13.32       123.27 o                         
   6  -6  -3         34.29         53.61        13.82 o                         
  -6  -6   3         36.46          3.36       123.44 o                         
   6  -6  -2         49.26         41.29        13.07 o                         
   6  -6  -1        174.02        157.36        15.11 o                         
   6   6   0        173.33        174.67        17.63 o                         
  -6  -6   0        218.98        173.79       106.83 o                         
   6   6   1          0.72          6.18        15.22 o                         
   6   6   2          8.30         26.31        18.65 o                         
  -6  -6  -2         17.29        -12.21        92.34 o                         
   6   6   3        226.05        232.65        20.59 o                         
   6   6   4         92.90         72.83        17.70 o                         
   6   6   5         53.80         47.85        17.76 o                         
   6   6   6          4.24          1.41        18.62 o                         
   6   6   7        186.16        185.35        22.90 o                         
   6   6   8        159.32        170.48        22.44 o                         
   6   6   9         24.73         -6.34        23.43 o                         
   6   6  10         38.97         24.76        26.77 o                         
  -6   6 -11          5.53        -20.20        43.43 o                         
  -6   7  10         10.84         25.37        30.57 o                         
  -6  -7  10         38.35       -136.97       251.16 o                         
  -6   7   9          0.02         31.93        28.33 o                         
  -6  -7   9          4.45        -13.53       117.70 o                         
  -6   7   8         51.08         26.55        28.52 o                         
  -6   7   8         52.82        170.19       106.69 o                         
  -6   7   7         39.33         30.73        25.10 o                         
  -6   7   7         92.44        169.36       105.37 o                         
   6  -7  -6          0.16         -2.38        17.89 o                         
  -6  -7   6          3.45        102.74       145.11 o                         
   6  -7  -5         30.34         28.29        15.35 o                         
  -6  -7   5         30.55          7.47       130.62 o                         
   6  -7  -4        129.86        135.82        15.93 o                         
  -6  -7   4        137.46        184.45       112.97 o                         
   6  -7  -3         18.25         21.56        13.72 o                         
  -6  -7   3         61.80         17.63       109.38 o                         
   6  -7  -2         32.08         39.33        14.28 o                         
  -6  -7   2         40.28          6.59       119.20 o                         
   6   7  -1        114.08        115.85        16.82 o                         
  -6  -7   1        119.06         46.80        87.08 o                         
   6   7   0         18.98         18.51        16.65 o                         
  -6  -7   0         48.91         67.18        74.25 o                         
   6   7   1         31.28         19.67        16.66 o                         
   6   7   2        166.01        144.32        20.24 o                         
   6   7   3         28.96         30.00        19.28 o                         
  -6  -7  -3         63.02         32.82        95.32 o                         
   6   7   4          0.80        -10.62        19.05 o                         
  -6  -7  -4          8.76          2.73        98.07 o                         
   6   7   5         12.54         36.59        18.60 o                         
  -6  -7  -5         12.58        -34.24       107.97 o                         
   6   7   6        202.47        175.59        21.67 o                         
   6   7   7          6.63          0.04        20.31 o                         
   6   7   8         16.88          7.32        21.27 o                         
   6   7   9        104.87         82.51        24.26 o                         
  -6   7 -10         47.18         42.07        34.53 o                         
  -6   7 -11          0.43         -3.73        47.11 o                         
   6  -8 -10          1.83        -12.54        43.40 o                         
   6  -8  -9          1.01        -29.32        30.27 o                         
  -6  -8   9          1.35       -143.15       238.53 o                         
   6  -8  -8         51.87         40.14        28.50 o                         
  -6   8   8         54.94        100.13       109.81 o                         
   6  -8  -7         57.35         44.33        24.62 o                         
  -6   8   7         59.74        231.39       101.56 o                         
   6  -8  -6       1019.63       1067.71        35.94 o                         
  -6  -8   6       1082.08       1055.99       193.56 o                         
  -6  -8   5        126.88        143.71        18.52 o                         
  -6  -8   5        368.70        459.66       158.22 o                         
   6  -8  -4          8.75          8.94        14.91 o                         
  -6  -8   4         11.40        101.60       121.38 o                         
   6  -8  -3         26.31         31.86        14.51 o                         
  -6  -8   3        115.79         27.20       129.05 o                         
   6  -8  -2          8.24         14.98        14.30 o                         
  -6  -8   2         12.98        -73.82       107.16 o                         
   6   8  -1         17.13         26.93        17.43 o                         
  -6  -8   1         20.23         29.50        83.70 o                         
   6   8   0         11.84         25.14        17.14 o                         
  -6  -8   0         16.33         96.75        84.80 o                         
   6   8   1         18.08         18.72        16.96 o                         
   6   8   2        341.11        378.51        25.92 o                         
   6   8   3         10.11         13.08        18.19 o                         
  -6   8  -4        921.81        992.35        36.03 o                         
  -6  -8  -4        955.10       1085.91       145.10 o                         
   6   8   5        238.06        227.34        23.94 o                         
  -6  -8  -5        505.53        763.54       129.37 o                         
  -6   8  -6          9.13         15.27        20.64 o                         
  -6  -8  -6         24.18         54.29       114.58 o                         
   6   8   7         11.69          8.00        21.36 o                         
   6   8   8          1.29          6.47        22.72 o                         
   6   8   9         11.29         12.84        24.67 o                         
  -6   8 -10          2.67         -4.97        36.51 o                         
   6  -9 -10          0.57          5.45        61.23 o                         
   6  -9  -9         17.52          9.24        31.77 o                         
  -6  -9   9         30.83         25.16       260.22 o                         
   6  -9  -8          5.87          6.25        28.35 o                         
  -6  -9   8         25.66        -84.09       223.07 o                         
   6  -9  -7          1.37        -25.43        25.43 o                         
  -6  -9   7         41.73        132.71       191.81 o                         
   6  -9  -6        122.51        125.42        20.30 o                         
  -6  -9   6        188.13        537.43       181.38 o                         
   6  -9  -5        494.99        519.13        25.09 o                         
  -6  -9   5        518.60        576.50       159.68 o                         
  -6  -9   4        174.03        161.64        17.32 o                         
  -6  -9   4        196.10        109.73       127.43 o                         
  -6  -9   3         96.46        106.30        17.25 o                         
  -6  -9   3        107.53        119.38       125.96 o                         
   6   9  -2          1.59         -6.41        17.50 o                         
  -6  -9   2          4.40         45.15       118.15 o                         
   6   9  -1         13.90         28.41        17.29 o                         
  -6  -9   1         16.52        -70.98       105.10 o                         
   6   9   0          9.99          1.30        17.34 o                         
  -6  -9   0         13.64        -38.79       119.90 o                         
   6   9   1         10.71         12.68        16.87 o                         
  -6  -9  -1         11.12         68.36       124.84 o                         
   6   9   2         42.22         39.07        20.69 o                         
   6   9   3         84.14         96.23        22.19 o                         
  -6  -9  -3        129.79         58.86       117.98 o                         
   6   9   4         89.98         99.30        21.13 o                         
   6   9   5        250.18        221.56        24.95 o                         
  -6  -9  -5        282.31        306.19       140.90 o                         
   6   9   6        153.86        140.53        24.10 o                         
  -6  -9  -6        154.22         96.74       135.53 o                         
   6   9   7         75.43         74.19        23.54 o                         
  -6  -9  -7         76.97        113.37       137.56 o                         
   6   9   8         50.75         32.89        23.62 o                         
  -6   9  -9          0.39          1.75        27.27 o                         
  -6   9 -10         26.55          6.99        49.38 o                         
   6 -10  -9         18.40        -16.40        44.68 o                         
  -6 -10   9         20.48        -17.32       273.31 o                         
   6 -10  -8          0.13        -20.59        30.15 o                         
  -6 -10   8          1.21        221.33       244.72 o                         
   6 -10  -7         37.42         68.90        28.34 o                         
  -6 -10   7         41.66          4.78       202.84 o                         
   6 -10  -6         72.11         68.34        21.50 o                         
  -6 -10   6         72.25        142.59       172.81 o                         
  -6 -10   5        139.57        151.20        19.36 o                         
  -6 -10   5        146.04        162.30       155.75 o                         
  -6 -10   4         38.22         31.53        19.28 o                         
  -6 -10   4         38.23        106.69       135.49 o                         
   6  10  -3          0.89          4.06        15.20 o                         
  -6 -10   3          6.05          5.56       138.95 o                         
  -6 -10   2         16.91         38.02        19.42 o                         
  -6 -10   2         18.40        -14.96        95.28 o                         
  -6 -10   1        295.60        310.78        25.82 o                         
  -6 -10   1        326.04        260.68       101.00 o                         
   6  10   0        116.02        106.58        17.84 o                         
  -6 -10   0        193.56        222.52       120.82 o                         
   6  10   1          5.68         17.05        17.67 o                         
   6  10   2         19.65         23.02        19.76 o                         
  -6 -10  -2         19.89         37.81       128.38 o                         
   6  10   3          0.01          5.72        21.32 o                         
  -6 -10  -3         10.04       -125.75       127.30 o                         
   6  10   4         24.67         30.41        20.56 o                         
  -6 -10  -4         61.28         25.82       126.47 o                         
   6  10   5          0.55         -2.17        21.18 o                         
  -6 -10  -5         19.46        -10.25       129.27 o                         
   6  10   6         16.14         -5.90        22.42 o                         
  -6 -10  -6         25.96         76.65       141.72 o                         
   6  10   7          4.12          0.76        24.18 o                         
  -6 -10  -7          4.16        -69.98       152.03 o                         
  -6  10  -8          7.93          1.31        26.60 o                         
  -6  10  -9         71.61        109.34        43.59 o                         
   6 -11  -9         83.59         62.41        61.93 o                         
   6 -11  -8          0.23         -4.39        37.39 o                         
  -6 -11   8         20.65          4.41       246.66 o                         
   6 -11  -7          1.52         18.90        29.84 o                         
  -6 -11   7          4.82        181.86       211.53 o                         
   6 -11  -6         14.19         -6.06        22.94 o                         
  -6 -11   6         49.61        182.17       187.58 o                         
  -6 -11   5         20.87         10.94        19.70 o                         
  -6 -11   5         25.36        140.59       167.45 o                         
  -6 -11   4         42.85         45.39        19.30 o                         
  -6 -11   4         47.18        126.88       140.90 o                         
  -6 -11   3          3.57         19.52        19.92 o                         
  -6 -11   3          6.70         12.88       116.75 o                         
  -6 -11   2          3.49         16.07        19.90 o                         
  -6 -11   2         31.45         62.73        99.68 o                         
  -6 -11   1          0.52         -9.99        19.18 o                         
  -6 -11   1         41.34         36.82        98.28 o                         
  -6 -11   0        155.60        186.77        20.60 o                         
  -6 -11   0        155.74         89.64       117.67 o                         
  -6 -11  -1        106.58        125.57        21.68 o                         
  -6 -11  -1        107.50        106.98       133.01 o                         
  -6 -11  -2         11.91         16.23        20.68 o                         
  -6 -11  -2         12.85        -42.73       138.16 o                         
   6  11   3         16.50         18.43        21.90 o                         
  -6 -11  -3         27.74          1.30       129.07 o                         
   6  11   4         17.11         14.84        22.20 o                         
  -6 -11  -4         22.59        133.69       141.43 o                         
   6  11   5        135.05        127.73        25.26 o                         
  -6 -11  -5        138.77         74.24       153.03 o                         
   6  11   6         12.57         11.65        24.52 o                         
  -6 -11  -6         12.97          3.24       158.61 o                         
  -6 -11  -7         77.86         68.33        25.45 o                         
  -6  11  -8          3.37        -15.29        32.71 o                         
  -6 -11  -8         25.30          8.72       179.78 o                         
   6 -12  -8         32.37         89.13        46.92 o                         
  -6 -12   8         64.22        299.28       286.54 o                         
   6 -12  -7         46.94        -38.20        38.20 o                         
  -6 -12   7         48.57        365.80       239.15 o                         
   6 -12  -6         13.32         24.55        25.91 o                         
  -6 -12   6         33.38        -47.38       195.75 o                         
   6 -12  -5         27.60         24.06        23.58 o                         
  -6 -12   5         31.96         -3.31       169.69 o                         
  -6 -12   4          9.96          8.92        24.43 o                         
  -6 -12   4         28.07        -78.67       153.52 o                         
  -6 -12   3        124.55        183.49        29.90 o                         
  -6 -12   3        124.91        106.53       112.50 o                         
  -6 -12   2          2.40          4.61        20.79 o                         
  -6 -12   2          6.00          8.46       107.27 o                         
  -6 -12   1         89.05         92.26        19.84 o                         
  -6 -12   1         90.98        144.63       105.96 o                         
  -6 -12   0          7.33         13.92        18.66 o                         
  -6 -12   0         30.69        -83.71       147.31 o                         
  -6 -12  -1         13.73          5.28        21.11 o                         
  -6 -12  -1         14.36         55.81       156.82 o                         
  -6 -12  -2          1.37        -13.12        24.16 o                         
  -6 -12  -2         34.04        158.27       146.52 o                         
  -6 -12  -3         69.02         82.08        24.10 o                         
  -6 -12  -3         71.63        -95.92       145.22 o                         
  -6 -12  -4         16.64         32.99        25.02 o                         
  -6 -12  -4         23.88        -67.01       153.52 o                         
  -6 -12  -5         76.47         69.17        25.33 o                         
  -6 -12  -5         79.96         43.68       160.87 o                         
  -6 -12  -6          6.24         29.52        25.67 o                         
  -6 -12  -6         18.55        -17.02       168.85 o                         
   6 -12   7        121.41        110.44        37.24 o                         
  -6 -12  -7        129.90         68.63       188.90 o                         
   6 -13  -7        146.15        102.00        42.95 o                         
  -6 -13   7        157.71        249.23       249.01 o                         
   6 -13  -6         82.77         91.44        32.41 o                         
  -6 -13   6         87.16        -12.88       222.31 o                         
   6 -13  -5          2.08         16.76        28.94 o                         
  -6 -13   5          2.14        -11.47       192.42 o                         
  -6 -13   4         30.77         29.15        26.32 o                         
  -6 -13   4         55.36         30.44       132.14 o                         
  -6 -13   3         36.00         47.87        25.90 o                         
  -6 -13   3         36.04        -26.07       124.97 o                         
  -6 -13   2        219.75        261.73        23.68 o                         
  -6 -13   2        227.59        102.81       187.70 o                         
  -6 -13   1         13.97         35.28        21.59 o                         
  -6 -13   1         17.83        107.95       169.02 o                         
  -6 -13   0         14.71         30.40        20.97 o                         
  -6 -13   0         18.38        139.97       165.03 o                         
  -6 -13  -1         29.90         18.51        24.00 o                         
  -6 -13  -1         87.54          2.15       162.86 o                         
  -6 -13  -2          0.14         -6.09        25.77 o                         
  -6 -13  -2          9.58        168.79       163.43 o                         
  -6 -13  -3         93.76         97.93        26.81 o                         
  -6 -13  -3        101.83         82.96       165.46 o                         
  -6 -13  -4          0.21          6.28        26.46 o                         
  -6 -13  -4          0.76        -20.97       175.36 o                         
  -6 -13  -5         16.72         26.11        29.33 o                         
  -6 -13  -5         38.43        -23.70       177.56 o                         
  -6 -13  -6         44.08         62.74        41.11 o                         
  -6  14   6        398.12        411.71        77.49 o                         
  -6 -14   6        421.90        270.49       242.45 o                         
  -6  14   5        184.09        149.00        48.05 o                         
  -6 -14   4         61.39         63.69        32.61 o                         
  -6 -14   3          7.19          9.03        26.25 o                         
  -6 -14   3         30.64        159.39       216.33 o                         
  -6 -14   2          4.56          1.57        25.82 o                         
  -6 -14   2          7.38         85.02       214.94 o                         
  -6 -14   1          4.40          0.82        22.73 o                         
  -6 -14   1          6.28        -54.88       193.10 o                         
  -6 -14   0          7.17         24.81        25.34 o                         
  -6 -14   0          8.32          5.46       183.55 o                         
  -6 -14  -1         10.78         26.58        25.75 o                         
  -6 -14  -1         11.97         18.30       185.66 o                         
  -6 -14  -2         89.39         49.70        27.83 o                         
  -6 -14  -2         91.27        183.83       182.41 o                         
  -6 -14  -3          8.05        -25.46        28.47 o                         
  -6 -14  -3         24.15          0.31       180.56 o                         
  -6 -14  -4        523.37        533.81        54.71 o                         
   6 -14   5         90.65        127.89        45.97 o                         
   6 -14   6          2.87          1.13        87.60 o                         
  -6 -15   3         30.71         18.36        39.15 o                         
  -6 -15   2         47.13         49.64        34.96 o                         
  -6 -15   1         34.73         12.82        33.03 o                         
  -6 -15   0        100.66        123.07        34.04 o                         
  -6 -15  -1        113.85         70.38        46.80 o                         
   6  15   2          2.18         56.80        78.03 o                         
  -6 -16   2          4.06         27.39        73.71 o                         
  -6  16   1         26.84         37.23        75.55 o                         
  -6  16   0         63.40        103.55        69.37 o                         
   6  16   1         23.82         83.14        86.11 o                         
   7   0 -10        125.40        171.85        61.91 o                         
   7   0  -8        258.40        291.64        60.33 o                         
   7   0  -6         44.55         66.74        29.98 o                         
   7   0  -4        471.93        589.23        33.46 o                         
   7   0  -2         60.61         60.83        21.27 o                         
   7   0   0        150.02        137.64        29.81 o                         
   7   0   2        118.95        116.78        31.13 o                         
  -7   0  -4         23.79         15.87        22.56 o                         
   7   0   6        151.83        185.81        49.71 o                         
  -7   0  -8         19.10         20.34        34.11 o                         
  -7   0 -10         34.18          3.81        39.99 o                         
   7  -1 -10          4.42          3.44        40.42 o                         
  -7   1  10         10.65         72.03       148.87 o                         
   7  -1  -9         13.75         45.63        36.98 o                         
  -7   1   9         13.76         64.71       126.37 o                         
   7  -1  -8         40.08         68.41        35.53 o                         
  -7   1   8         40.25         23.80       122.22 o                         
   7  -1  -7         11.45         28.86        26.56 o                         
  -7   1   7         15.11        -58.98       120.49 o                         
   7  -1  -6          0.08         -2.38        20.32 o                         
  -7   1   6          0.54        -83.43       108.02 o                         
   7  -1  -5         35.56         47.96        15.05 o                         
  -7   1   5         39.18         74.35       100.46 o                         
   7  -1  -4          0.06         -3.35        15.45 o                         
  -7   1   4          4.87         40.22        95.95 o                         
   7  -1  -3          8.03         13.64        14.14 o                         
  -7   1   3         19.73         83.61        96.07 o                         
   7  -1  -2          1.70         -7.05        14.79 o                         
  -7   1   2         23.86         90.59        89.01 o                         
  -7   1   1         24.45         33.44        15.06 o                         
  -7  -1   1         26.10        -42.85       123.48 o                         
   7  -1   0          6.32         -6.91        19.27 o                         
   7  -1   1         84.49         93.48        20.48 o                         
   7  -1   2         44.59         64.96        20.54 o                         
   7  -1   3         18.33         24.33        19.63 o                         
  -7   1  -4         13.80          2.63        18.76 o                         
   7  -1   5          1.76          7.86        20.76 o                         
   7  -1   6         13.96         18.32        22.74 o                         
  -7  -1  -7          0.64         -7.88        22.31 o                         
  -7  -1  -8          0.04          2.92        23.74 o                         
  -7  -1  -9         23.77         23.91        25.58 o                         
  -7  -1 -10         15.69         -3.18        32.34 o                         
   7  -2 -10         20.37         16.92        40.39 o                         
  -7   2  10         61.03         -0.14       202.40 o                         
   7  -2  -9         33.64         22.37        37.70 o                         
  -7   2   9         62.80        165.48       131.01 o                         
   7  -2  -8          0.90        -27.05        35.12 o                         
  -7   2   8         10.38         15.09       120.11 o                         
   7  -2  -7          6.19        -24.28        24.28 o                         
  -7   2   7          7.03        -42.45       116.50 o                         
   7  -2  -6         23.76         44.96        19.51 o                         
  -7   2   6         45.11         65.72       115.08 o                         
   7  -2  -5         44.84         58.56        15.44 o                         
  -7   2   5         46.05         18.08       104.66 o                         
   7  -2  -4          1.54         -5.16        15.15 o                         
  -7   2   4          2.20        -12.92        97.63 o                         
   7  -2  -3         21.66          9.36        14.42 o                         
  -7   2   3         27.71         78.13        94.94 o                         
  -7   2   2        373.98        375.15        21.53 o                         
  -7   2   2        397.40        475.32        98.73 o                         
  -7   2   1        194.93        202.92        18.93 o                         
  -7  -2   1        244.84        337.68       121.28 o                         
   7  -2   0        190.26        231.24        23.87 o                         
   7  -2   1         89.28         61.32        20.71 o                         
   7  -2   2         23.06         22.26        20.87 o                         
   7  -2   3          2.55          6.90        19.13 o                         
  -7   2  -4          4.62         22.50        18.87 o                         
  -7   2  -5         81.39         93.52        20.40 o                         
  -7  -2  -6          3.19          2.59        21.99 o                         
  -7  -2  -7         36.14         68.70        23.67 o                         
  -7  -2  -8        111.15        121.92        25.41 o                         
  -7  -2  -9        154.99        196.08        27.95 o                         
  -7  -2 -10        145.46        135.55        33.10 o                         
   7  -3 -10         58.15         65.81        42.38 o                         
  -7   3  10         58.40         13.52       195.97 o                         
   7  -3  -9         21.04         35.56        36.46 o                         
  -7   3   9         25.93         74.14       132.59 o                         
   7  -3  -8          1.45          4.16        26.75 o                         
  -7   3   8          1.50        -66.92       119.23 o                         
   7  -3  -7          1.27        -11.09        25.82 o                         
  -7   3   7          2.39         85.47       112.85 o                         
   7  -3  -6          0.53          8.63        24.68 o                         
  -7   3   6          2.28        -20.77       108.64 o                         
  -7   3   5         98.64         99.14        16.52 o                         
  -7   3   5        122.95         90.61       108.89 o                         
  -7   3   4         34.84         37.71        14.01 o                         
  -7   3   4         35.59         30.56        96.51 o                         
  -7   3   3          4.53         15.34        13.93 o                         
  -7   3   3          4.92        -33.93        89.89 o                         
  -7   3   2          1.06          7.47        16.17 o                         
  -7  -3   2         18.30        -48.63       123.93 o                         
  -7   3   1         55.10         49.70        16.73 o                         
  -7  -3   1         55.41         94.59       117.43 o                         
   7  -3   0          1.16          5.66        20.19 o                         
   7  -3   1         65.73         46.83        21.24 o                         
   7  -3   2          1.47        -17.00        21.56 o                         
   7  -3   3          2.86         -4.93        18.00 o                         
  -7   3  -4         92.68        111.50        21.51 o                         
  -7   3  -5          6.68          0.32        21.01 o                         
  -7  -3  -6          4.27         34.86        19.82 o                         
  -7  -3  -7          0.22         -7.55        24.37 o                         
  -7  -3  -8         18.62         -0.65        24.88 o                         
  -7  -3  -9          0.93          8.41        26.66 o                         
  -7  -3 -10          0.73         33.22        38.74 o                         
   7  -4 -10         29.27         23.43        60.68 o                         
  -7   4  10         32.24         38.18       198.44 o                         
  -7   4   9         37.78         70.00        36.97 o                         
  -7   4   9         41.53         62.51       133.29 o                         
  -7   4   8         10.67         24.27        26.14 o                         
  -7   4   8         27.20         22.06       121.19 o                         
  -7   4   7          1.81          8.99        25.09 o                         
  -7   4   7          6.31        -81.47       110.22 o                         
  -7   4   6          2.38         23.30        24.78 o                         
  -7   4   6          2.66        -39.07       106.25 o                         
  -7   4   5          4.80         -9.14        15.53 o                         
  -7   4   5          7.99         10.87       106.65 o                         
  -7   4   4         28.04         29.47        14.81 o                         
  -7   4   4         28.08        103.36        97.00 o                         
  -7   4   3        334.94        326.54        22.24 o                         
  -7   4   3        347.94        507.80       100.82 o                         
   7   4  -2         52.89         46.65        16.59 o                         
  -7  -4   2         59.83        118.44       119.97 o                         
   7   4  -1         20.85         21.98        16.04 o                         
  -7  -4   1         21.23         37.08        75.85 o                         
   7   4   0          1.45          4.05        17.37 o                         
   7  -4   1         26.45         11.76        20.59 o                         
   7  -4   2         49.55         62.61        22.12 o                         
   7  -4   3          0.17         -2.65        19.24 o                         
   7  -4   4         12.14         -3.62        19.58 o                         
  -7   4  -5          1.09         11.55        19.78 o                         
  -7   4  -6         17.15         15.97        20.98 o                         
   7  -4   7         63.02         65.04        25.19 o                         
  -7  -4  -8         14.28        -19.13        27.33 o                         
  -7  -4  -9         11.32        -20.15        32.62 o                         
  -7  -4 -10         22.36        -40.28        57.12 o                         
   7  -5 -10         10.41        -25.77        62.31 o                         
  -7   5  10         46.45        -13.69       202.70 o                         
  -7   5   9         11.66         29.52        36.17 o                         
  -7   5   9         18.59         70.24       142.02 o                         
  -7   5   8          0.38         -0.44        27.44 o                         
  -7   5   8         22.52        190.71       125.52 o                         
  -7   5   7          6.27         28.12        25.98 o                         
  -7   5   7          7.25        -77.81       116.59 o                         
  -7   5   6         14.82         10.42        24.67 o                         
  -7   5   6         60.94         61.19       108.25 o                         
  -7   5   5        172.81        166.13        18.32 o                         
  -7   5   5        173.80        191.46       107.10 o                         
  -7   5   4          5.16          7.29        15.15 o                         
  -7   5   4          8.49        -35.12        96.06 o                         
   7   5  -3          3.63         13.64        16.61 o                         
  -7  -5   3         22.05        -29.89       135.01 o                         
   7   5  -2         15.44          7.34        16.40 o                         
  -7  -5   2         19.37          0.61        88.21 o                         
   7  -5  -1        250.96        314.59        24.29 o                         
   7   5  -1        271.87        243.03        45.66 o                         
   7  -5   0         79.71         85.69        22.11 o                         
   7   5   0        145.54        127.05        39.85 o                         
   7  -5   1         14.96         12.14        20.85 o                         
  -7  -5  -1         19.01        -19.61        95.74 o                         
   7  -5   2         70.20         61.69        21.97 o                         
   7  -5   3         12.72          9.72        20.64 o                         
   7  -5   4          3.75         -3.35        21.33 o                         
   7  -5   5        175.83        175.43        25.23 o                         
   7  -5   6          3.73          7.05        22.78 o                         
  -7   5  -7         84.41        101.23        23.91 o                         
   7  -5   8         26.44         17.24        28.59 o                         
   7  -5   9        137.41        128.91        35.27 o                         
  -7   6   9          3.32         10.32        38.58 o                         
  -7   6   9         25.22         20.19       177.69 o                         
  -7   6   8         12.53          0.21        29.25 o                         
  -7   6   8         12.93         -0.31       124.03 o                         
  -7   6   7          1.41          8.47        26.09 o                         
  -7   6   7          5.71         44.01       113.63 o                         
  -7   6   6         86.95        123.45        26.80 o                         
  -7   6   6        112.32         77.13       111.83 o                         
  -7   6   5        110.59        107.83        21.11 o                         
  -7   6   5        193.94        118.28       105.28 o                         
   7   6  -4         43.84         37.51        17.65 o                         
  -7  -6   4         43.85         90.30       132.92 o                         
   7   6  -3          0.30         26.04        16.63 o                         
  -7  -6   3          8.98        -18.07       122.55 o                         
   7  -6  -2         72.93         73.62        19.09 o                         
   7   6  -2         73.29         66.05        43.43 o                         
   7  -6  -1          0.01         -5.68        19.29 o                         
   7   6  -1         17.63         25.12        41.60 o                         
   7  -6   0         67.16         57.44        22.53 o                         
   7   6   0         67.16         88.32        42.75 o                         
   7  -6   1          1.38        -20.94        20.94 o                         
  -7  -6  -1         20.51         49.65       102.77 o                         
   7  -6   2         33.07         37.57        21.22 o                         
  -7  -6  -2         33.15         55.16       100.12 o                         
   7  -6   3          0.04        -19.49        21.13 o                         
   7  -6   4        317.74        341.34        29.09 o                         
   7   6   5         96.70         83.71        21.68 o                         
   7   6   6         16.39          0.31        23.13 o                         
   7   6   7          1.53         17.15        24.77 o                         
   7  -6   8         83.48         34.91        30.56 o                         
   7  -6   9          3.22         18.14        57.47 o                         
   7  -7  -9         43.61         15.43        62.27 o                         
  -7   7   8        227.00        268.57        34.89 o                         
  -7   7   8        237.06        263.52       130.41 o                         
   7  -7  -7         14.50          1.44        28.50 o                         
  -7   7   7         14.57        131.80       118.08 o                         
   7  -7  -6          0.70         13.70        25.95 o                         
  -7   7   6         13.13        109.68       105.01 o                         
   7  -7  -5         28.43         22.95        21.46 o                         
  -7  -7   5         29.60        314.35       159.21 o                         
   7  -7  -4         20.17         21.00        19.50 o                         
   7   7  -4         24.66        -18.94        59.26 o                         
   7  -7  -3         48.10         58.48        19.63 o                         
   7   7  -3         99.40         54.15        49.68 o                         
   7  -7  -2         42.29         45.23        18.97 o                         
   7   7  -2         55.04         30.16        48.73 o                         
   7  -7  -1         41.47         22.20        20.60 o                         
   7   7  -1         44.69        103.10        44.97 o                         
   7  -7   0         12.31          4.85        21.82 o                         
   7   7   0         23.19         71.89        43.61 o                         
   7  -7   1         48.61         52.27        23.39 o                         
  -7  -7  -1         59.70         11.75       112.88 o                         
   7  -7   2        195.56        169.03        23.45 o                         
  -7  -7  -2        208.18        248.63       111.85 o                         
   7   7   3         17.12         13.09        21.00 o                         
  -7  -7  -3         22.41        120.16       114.31 o                         
   7   7   4          4.44          0.67        21.12 o                         
   7   7   5         47.38         28.73        23.05 o                         
   7   7   6          0.25          6.83        24.11 o                         
   7   7   7         38.36         39.45        25.43 o                         
   7  -7   8          1.18         -4.78        31.28 o                         
   7  -7   9         30.94         39.07        58.75 o                         
   7  -8  -9          0.34        -19.61        62.59 o                         
   7  -8  -8         22.01        -13.25        32.16 o                         
   7  -8  -7          9.93         15.97        30.00 o                         
  -7   8   7         10.66        113.72       120.04 o                         
   7  -8  -6          0.45         -4.49        26.11 o                         
  -7  -8   6          4.15        130.24       169.97 o                         
   7   8  -5          0.30         -7.16        24.91 o                         
  -7  -8   5          7.83         78.12       169.79 o                         
   7  -8  -4         16.12          9.96        22.57 o                         
   7   8  -4         16.46         -1.31        66.79 o                         
   7  -8  -3         36.04         36.65        20.60 o                         
   7   8  -3         38.85         26.73        65.37 o                         
   7  -8  -2         38.28         39.23        19.36 o                         
   7   8  -2         46.59        126.15        48.10 o                         
   7  -8  -1         78.21         91.85        21.38 o                         
   7   8  -1         84.85        118.81        49.09 o                         
   7  -8   0         25.31         40.68        24.01 o                         
   7   8   0         45.82         84.93        45.42 o                         
   7   8   1         31.68         51.49        22.15 o                         
  -7  -8  -1         41.72        176.88       119.68 o                         
   7   8   2         10.74         19.20        21.50 o                         
  -7  -8  -2         20.19         20.04       112.65 o                         
   7   8   3          1.26          8.37        21.72 o                         
  -7  -8  -3          5.49        -43.43       123.31 o                         
   7   8   4         28.70         46.66        23.82 o                         
  -7  -8  -4         28.78        -41.26       130.17 o                         
   7   8   5         14.13         12.01        23.34 o                         
   7   8   6          2.79         18.49        24.87 o                         
   7  -8   7         35.12         28.79        28.61 o                         
   7  -8   8         13.70          5.85        44.41 o                         
   7  -9  -8          6.05        -43.03        57.85 o                         
   7  -9  -7         83.43         79.65        33.33 o                         
  -7  -9   7         96.33         -3.11       206.33 o                         
   7  -9  -6          1.95         -6.62        28.73 o                         
  -7  -9   6         45.12        174.73       185.30 o                         
   7  -9  -5         96.72         65.05        33.27 o                         
   7   9  -5        112.02         29.69        73.12 o                         
  -7  -9   4        125.56        113.45        26.90 o                         
   7   9  -4        148.45        113.36        67.38 o                         
   7  -9  -3         14.12         19.50        20.63 o                         
   7   9  -3         23.16         65.30        57.00 o                         
   7  -9  -2          0.24        -19.33        20.04 o                         
   7   9  -2          0.24         -6.47        47.49 o                         
   7  -9  -1          1.27         -4.46        21.15 o                         
   7   9  -1         15.06         73.20        47.27 o                         
   7   9   0         52.57         66.11        24.44 o                         
   7   9   0         52.90        103.80        47.20 o                         
   7   9   1          0.01          5.32        22.14 o                         
  -7  -9  -1          0.08        110.84       135.08 o                         
   7   9   2         34.47         15.92        22.81 o                         
  -7  -9  -2         38.18         90.52       140.08 o                         
   7   9   3         87.26         90.35        24.61 o                         
  -7  -9  -3        120.20        157.58       138.91 o                         
   7   9   4         58.30         88.26        25.99 o                         
  -7  -9  -4         83.67        328.18       137.77 o                         
   7   9   5        164.59        194.85        27.70 o                         
  -7  -9  -5        165.10        271.89       153.72 o                         
   7  -9   6         49.17         33.35        29.16 o                         
   7  -9   7          0.04          9.89        42.33 o                         
  -7   9  -8         14.35        -81.97        81.97 o                         
   7 -10  -8         22.61         59.29        67.84 o                         
   7 -10  -7         12.32         -2.48        40.21 o                         
   7 -10  -6          1.45        -45.06        47.99 o                         
   7  10  -6          6.09         -7.21        80.38 o                         
   7 -10  -5          9.31         17.31        33.87 o                         
   7  10  -5         14.91         -3.80        72.78 o                         
  -7 -10   4         16.15          2.49        27.15 o                         
   7  10  -4         20.43        -26.57        69.45 o                         
  -7 -10   3         10.44         20.82        27.50 o                         
   7  10  -3         12.25         74.75        57.60 o                         
  -7 -10   2         58.98        112.95        22.87 o                         
   7  10  -2         63.08        130.24        55.89 o                         
   7 -10  -1         11.95         19.06        22.91 o                         
   7  10  -1         12.08         25.49        52.39 o                         
   7  10   0          0.51         22.20        22.59 o                         
  -7 -10   0          3.65        -12.83       104.72 o                         
   7  10   1         15.66          1.15        22.83 o                         
  -7 -10  -1         31.13        -27.22       159.40 o                         
   7  10   2          6.88        -17.02        23.11 o                         
  -7 -10  -2          9.62         12.21       157.63 o                         
   7  10   3         16.31         20.28        24.31 o                         
  -7 -10  -3         20.55        -43.00       160.49 o                         
   7  10   4         21.35         16.05        24.91 o                         
  -7 -10  -4         23.79         70.83       164.81 o                         
   7  10   5         17.67          0.52        27.67 o                         
  -7 -10  -5         18.05         28.45       166.57 o                         
   7 -10   6         67.56         65.26        44.35 o                         
  -7 -10  -6         70.79        139.03       173.82 o                         
  -7  11   6          4.32         52.73        81.75 o                         
  -7 -11   6         10.56        -36.85       210.63 o                         
   7 -11  -5        110.08         96.90        37.62 o                         
   7  11  -5        110.21        122.87        79.58 o                         
  -7 -11   4          7.49          5.96        29.11 o                         
   7  11  -4          8.48         58.55        66.58 o                         
  -7 -11   3         80.31         64.99        29.28 o                         
   7  11  -3         85.48         61.99        61.63 o                         
  -7 -11   2         20.77         35.31        23.55 o                         
   7  11  -2         54.87        181.83        60.42 o                         
  -7 -11   1          2.27         -4.07        24.16 o                         
  -7 -11   1          8.22         60.85       115.31 o                         
  -7 -11   0         22.67         15.45        24.56 o                         
  -7 -11   0         23.27         42.23       112.10 o                         
   7  11   1        129.99        161.99        25.26 o                         
  -7 -11  -1        135.44         55.74       163.65 o                         
   7  11   2         19.70         37.39        26.13 o                         
  -7 -11  -2         40.76         98.39       174.41 o                         
   7  11   3          3.76         -6.16        26.83 o                         
  -7 -11  -3          5.73         68.74       176.62 o                         
   7  11   4          0.50         15.45        26.79 o                         
  -7 -11  -4         29.38        -81.77       174.80 o                         
   7 -11   5         23.77         91.76        57.86 o                         
  -7 -11  -5         24.91         -8.07       182.65 o                         
  -7  12   5          7.58        -30.83        49.76 o                         
  -7 -12   5         10.97         60.87       209.14 o                         
  -7 -12   4          7.29         13.79        37.41 o                         
   7  12  -4         12.90         49.17        77.20 o                         
  -7 -12   3         21.85         23.16        37.29 o                         
   7  12  -3         29.20         93.23        66.77 o                         
  -7 -12   2         13.80          7.38        35.82 o                         
   7  12  -2         21.37         94.46        60.72 o                         
  -7 -12   1         24.27         29.46        26.29 o                         
  -7 -12   1         35.61        249.25       193.94 o                         
  -7 -12   0         43.21         50.94        26.73 o                         
  -7 -12   0         49.58         -5.74       199.46 o                         
  -7 -12  -1         28.88         31.49        27.20 o                         
  -7 -12  -1         32.50         93.96       185.84 o                         
  -7 -12  -2         28.01         51.38        28.76 o                         
  -7 -12  -2         33.74        102.59       193.09 o                         
   7  12   3         21.38        -16.57        67.65 o                         
  -7 -12  -3         23.29         91.20       195.84 o                         
  -7 -12  -4         14.91        139.25       192.08 o                         
  -7  13   5         13.66         25.28        67.25 o                         
  -7  13   4          0.85          5.82        51.08 o                         
  -7 -13   3         52.98         19.73        41.60 o                         
  -7 -13   2          0.07         14.62        40.67 o                         
  -7 -13   1          1.34         -1.28        37.20 o                         
  -7 -13   1          6.50        -92.43       226.14 o                         
  -7 -13   0         19.66         26.87        38.76 o                         
  -7 -13   0         20.02          1.88       220.26 o                         
  -7 -13  -1         15.75         45.13        44.91 o                         
  -7 -13  -1         15.77         60.51       213.58 o                         
   7  13   2          1.40         40.73        71.74 o                         
  -7 -13  -2         15.30         85.86       212.80 o                         
  -7 -14   3         43.58        111.31        74.45 o                         
  -7 -14   2          0.88         26.82        69.00 o                         
   7  14   0          1.61         89.50        73.63 o                         
   8   0  -8         12.43         12.32        85.91 o                         
   8   0  -6        198.60        212.67        42.56 o                         
  -8   0   4          2.53         -9.33        31.63 o                         
  -8   0   2          1.68         18.29        29.32 o                         
   8   0   0         19.51         87.58        31.86 o                         
   8   0   2          6.58          1.41        31.48 o                         
   8   0   4         66.78        100.91        34.36 o                         
   8   0   6          1.67          2.62        36.14 o                         
   8  -1  -8          5.85          7.08        60.86 o                         
   8   1  -8          5.87        -18.66        90.20 o                         
   8  -1  -7          2.10          7.29        55.70 o                         
   8   1  -7         21.02         43.00        69.17 o                         
   8  -1  -6         40.18         20.37        34.87 o                         
   8   1  -6         54.64         10.33        65.14 o                         
   8  -1  -5         10.55         -7.07        33.41 o                         
   8   1  -5         22.96         46.44        59.17 o                         
   8  -1  -4         84.33         70.73        23.66 o                         
  -8   1   4         85.19        200.73       108.73 o                         
   8  -1  -3          0.07         11.40        21.91 o                         
  -8   1   3          2.38        -28.88       106.33 o                         
   8  -1  -2          2.26         -7.45        21.57 o                         
  -8  -1   2          3.12        -61.39       154.97 o                         
   8  -1  -1          2.61        -18.88        21.58 o                         
   8  -1   0         14.49          5.44        21.53 o                         
   8  -1   1          3.30         -0.50        22.28 o                         
   8  -1   2          8.82         19.58        23.89 o                         
   8  -1   3          3.29         10.93        25.65 o                         
   8   1   3         25.42        115.75        71.28 o                         
   8  -1   4         47.33         23.05        24.22 o                         
   8  -1   5         55.12         39.18        24.30 o                         
   8  -1   6         72.13         63.44        26.60 o                         
   8  -2  -8         37.16        104.39        59.06 o                         
   8   2  -8         40.44         44.71        91.91 o                         
   8  -2  -7          1.18         67.41        58.06 o                         
   8   2  -7          1.79          9.48        71.80 o                         
   8  -2  -6         26.29         62.89        34.65 o                         
   8   2  -6         26.30         17.18        61.71 o                         
  -8   2   5          0.20         20.91        30.94 o                         
   8   2  -5         11.02         14.08        60.75 o                         
  -8   2   4          8.11          0.15        19.58 o                         
  -8   2   4          8.35         50.69       112.49 o                         
   8  -2  -3          1.44         12.75        22.07 o                         
  -8   2   3         26.03        124.43       102.49 o                         
   8  -2  -2         10.90         -2.94        21.23 o                         
  -8  -2   2         12.99          2.97       138.59 o                         
   8  -2  -1        303.21        289.42        27.55 o                         
   8  -2   0         35.47         19.26        22.41 o                         
   8  -2   1          7.97         10.71        22.64 o                         
   8  -2   2         93.76         92.92        25.19 o                         
   8  -2   3          0.91        -10.49        23.21 o                         
  -8   2  -3          3.04        -40.13        79.07 o                         
   8  -2   4         41.25         32.64        29.43 o                         
   8   2   4         41.30         18.31        72.48 o                         
   8  -2   5          0.04        -10.86        29.59 o                         
   8   2   5          6.94        -65.71        76.07 o                         
   8  -2   6          2.32        -10.65        25.75 o                         
  -8   3   8         24.47         35.08        54.39 o                         
   8   3  -8         32.51        159.28        92.99 o                         
  -8   3   7         25.61         46.98        33.80 o                         
   8   3  -7         25.61         88.06        77.42 o                         
  -8   3   6          0.76         46.82        41.98 o                         
   8   3  -6          2.79        -27.95        67.77 o                         
  -8   3   5          0.23        -18.09        30.73 o                         
   8   3  -5          1.53         29.42        58.79 o                         
  -8   3   4         13.61         32.80        21.89 o                         
  -8   3   4         37.39         31.15       112.60 o                         
   8  -3  -3        103.28         97.66        24.49 o                         
  -8  -3   3        123.42         89.80       128.27 o                         
   8  -3  -2          7.54         21.10        21.23 o                         
  -8  -3   2         11.07        148.80       148.27 o                         
   8  -3  -1        192.84        190.17        25.69 o                         
   8  -3   0          5.87          9.11        23.61 o                         
   8  -3   1         13.44         10.44        22.49 o                         
   8  -3   2         76.77         71.85        27.33 o                         
   8   3   2        103.87        117.90        69.16 o                         
   8  -3   3         90.63         66.36        27.67 o                         
  -8   3  -3         94.20         55.94        52.29 o                         
   8  -3   4          4.98        -30.51        30.51 o                         
  -8   3  -4          5.04         17.90        53.25 o                         
   8  -3   5          7.73         -9.13        26.40 o                         
   8  -3   6          0.00        -32.05        32.05 o                         
   8  -4  -8          0.54        -25.81        64.24 o                         
   8   4  -8          1.98        -17.62        96.51 o                         
  -8   4   7          0.04         20.86        33.73 o                         
   8   4  -7          3.13         14.23        80.05 o                         
  -8   4   6          1.16         -9.67        39.76 o                         
   8   4  -6          1.48        -11.43        69.00 o                         
  -8   4   5          1.07         -0.77        39.64 o                         
   8   4  -5          3.34         58.06        64.76 o                         
  -8   4   4          4.58         18.60        22.32 o                         
   8   4  -4         15.42         98.17        64.60 o                         
   8  -4  -3         14.12         15.54        22.19 o                         
  -8  -4   3         23.80         54.49       156.33 o                         
   8  -4  -2          0.02         20.76        21.38 o                         
  -8  -4   2          4.44        -26.61       141.34 o                         
   8  -4  -1        433.57        429.34        31.56 o                         
  -8  -4   1        503.45        694.45       155.43 o                         
   8  -4   0        266.39        285.47        29.68 o                         
   8  -4   1         16.88         41.35        22.18 o                         
   8  -4   2         36.92         40.99        28.52 o                         
   8   4   2         40.62         13.64        69.48 o                         
   8  -4   3         41.33         63.84        30.90 o                         
  -8   4  -3         42.53         74.79        57.55 o                         
   8  -4   4          8.67         11.50        26.33 o                         
  -8   4  -4          8.95         -2.34        92.81 o                         
   8  -4   5          1.20         33.82        26.33 o                         
  -8   4  -6         11.78         70.48        36.38 o                         
  -8   5   7          4.88         -9.88        47.22 o                         
   8   5  -7         15.45        147.39        86.24 o                         
  -8   5   6          4.76         35.30        44.16 o                         
   8   5  -6          5.42        -33.96        80.12 o                         
  -8   5   5         59.92         45.01        42.26 o                         
   8   5  -5         60.01        124.61        68.20 o                         
   8  -5  -4         70.15         96.54        23.70 o                         
   8   5  -4         70.15        150.96        66.16 o                         
   8   5  -3          1.68          7.10        20.01 o                         
  -8  -5   3          4.80         78.81       149.76 o                         
   8  -5  -2        247.41        248.07        28.17 o                         
  -8  -5   2        266.86        412.69       136.16 o                         
   8  -5  -1          2.40          6.83        22.39 o                         
  -8  -5   1          4.85         87.92       140.67 o                         
   8  -5   0          9.32        -15.59        27.61 o                         
   8   5   0          9.95        -21.22        78.25 o                         
   8  -5   1         74.15         48.36        27.09 o                         
   8   5   1        139.05        130.89        76.69 o                         
   8  -5   2         11.92        -19.90        23.63 o                         
  -8   5  -2         12.36         -7.97        88.12 o                         
   8  -5   3          0.01          2.66        29.97 o                         
  -8   5  -3         18.41         32.60        58.53 o                         
   8  -5   4          0.34         -1.62        31.14 o                         
  -8   5  -4         16.06        -32.06        61.77 o                         
   8  -5   5          2.52          8.21        32.72 o                         
  -8   5  -5          3.77         93.61       102.33 o                         
  -8   6   7        106.32         87.98        48.88 o                         
   8   6  -7        145.68        141.05        90.60 o                         
   8  -6  -6         12.61         -3.95        43.59 o                         
   8   6  -6         17.02        134.59        86.94 o                         
   8  -6  -5          4.25          9.61        42.56 o                         
   8   6  -5          4.64         89.14        73.01 o                         
   8  -6  -4        169.86        192.44        30.11 o                         
   8   6  -4        220.45        297.58        71.80 o                         
   8  -6  -3         79.63         69.40        24.63 o                         
  -8  -6   3         79.70         38.45       140.42 o                         
   8  -6  -2          0.03         12.15        24.94 o                         
  -8  -6   2          1.42       -128.47       146.65 o                         
   8  -6  -1         16.82         24.65        28.71 o                         
  -8  -6   1         19.21         19.72        72.54 o                         
   8  -6   0          9.11        -14.46        24.41 o                         
   8  -6   1          5.31        -12.45        27.98 o                         
   8   6   1          5.32         -3.38        72.32 o                         
   8  -6   2          0.27         -3.52        30.53 o                         
  -8   6  -2         21.16        -23.26        60.15 o                         
   8  -6   3        192.86        178.68        33.69 o                         
  -8   6  -3        237.42        387.50        65.54 o                         
   8  -6   4          1.47        -32.50        32.50 o                         
  -8   6  -4          2.59        -27.57        64.78 o                         
  -8   6  -5         16.81         -5.28        44.83 o                         
  -8   6  -5         20.12        185.20       106.50 o                         
  -8   6  -6        150.05        149.17        72.44 o                         
   8  -7  -7          0.32         -2.56        62.58 o                         
  -8   7   7          4.22        174.54       198.22 o                         
   8  -7  -6        540.56        579.68        59.15 o                         
   8   7  -6        552.86        942.64       107.17 o                         
   8  -7  -5         78.97         78.21        47.88 o                         
   8   7  -5        156.71         50.44        74.50 o                         
   8  -7  -4          6.67         20.44        32.32 o                         
   8   7  -4          7.44        -45.45        74.84 o                         
   8  -7  -3          2.76         -3.52        28.20 o                         
   8   7  -3          2.92         24.41        50.61 o                         
   8  -7  -2         46.74         68.57        29.14 o                         
  -8  -7   2         49.59         22.15        69.30 o                         
   8  -7  -1          1.78         34.67        28.39 o                         
  -8  -7   1          1.82         15.82        59.84 o                         
   8  -7   0          0.13         -3.60        27.06 o                         
   8   7   0          0.60        -43.71        79.16 o                         
   8  -7   1         10.85          3.48        30.14 o                         
   8   7   1         23.11         18.22        81.25 o                         
   8  -7   2          0.61          2.19        30.37 o                         
  -8   7  -2          1.33        -44.45        68.79 o                         
   8  -7   3          2.93         -0.64        30.31 o                         
  -8   7  -3          4.68         -4.04        64.87 o                         
  -8   7  -4        296.39        343.02        51.41 o                         
  -8   7  -4        317.10        241.50       105.96 o                         
  -8   7  -5        188.70        107.13       113.06 o                         
  -8   8   6        186.63        156.16        89.74 o                         
   8  -8  -5         32.18         50.96        49.30 o                         
   8   8  -5         89.94        -56.12        92.01 o                         
   8  -8  -4         64.88         22.63        34.30 o                         
   8   8  -4         72.91         99.59        72.49 o                         
   8  -8  -3         95.93        106.44        31.66 o                         
   8   8  -3        105.06        154.68        66.57 o                         
   8  -8  -2         58.40         95.52        29.99 o                         
  -8  -8   2         59.66         16.29        61.60 o                         
   8  -8  -1         30.25         -3.56        29.91 o                         
  -8  -8   1         30.27          1.04        72.38 o                         
   8  -8   0          0.05          9.56        29.63 o                         
   8   8   0          7.99         -7.52        86.28 o                         
   8  -8   1          4.82         11.89        30.63 o                         
  -8   8  -1         20.14        -66.80        66.80 o                         
  -8   8  -2         34.81         63.74        37.73 o                         
  -8   8  -2         59.97         32.52        65.66 o                         
  -8   8  -3         30.64         53.10        40.16 o                         
  -8   8  -3         47.66         14.70        70.01 o                         
  -8   8  -4        228.63        371.95       116.87 o                         
  -8   8  -5         83.08        239.95       120.04 o                         
  -8   9   5          2.39        -45.68        87.39 o                         
   8   9  -5         11.96        -18.80        89.49 o                         
  -8   9   4          0.38        -33.44        48.26 o                         
   8   9  -4          0.38         22.13        71.43 o                         
  -8   9   3         11.00         31.92        43.35 o                         
   8   9  -3         13.22         51.08        71.57 o                         
  -8   9   2          2.26          2.25        41.22 o                         
  -8  -9   2          8.32        136.26        79.81 o                         
  -8   9   1         43.34         24.38        42.41 o                         
  -8  -9   1         43.34        -10.17        81.15 o                         
  -8   9   0          0.00         19.04        40.69 o                         
   8   9   0         11.37        -90.92        90.92 o                         
  -8   9  -1         23.07         45.20        35.92 o                         
   8   9   1         23.66        -73.92        92.00 o                         
  -8   9  -2          8.49          2.44        38.50 o                         
   8   9   2         11.37        -63.02        93.18 o                         
  -8  10   4          1.06          3.63        65.33 o                         
   8  10  -4         11.73         57.56        87.40 o                         
  -8 -10   3          0.21         21.08        46.30 o                         
   8  10  -3          0.78        -32.93        70.87 o                         
  -8  10   2          0.93         45.78        44.75 o                         
  -8 -10   2         12.80       -133.95       141.39 o                         
  -8  10   1         21.44         17.68        46.13 o                         
  -8 -10   1         21.44         16.63        85.73 o                         
  -8  10   0          0.00         27.29        43.45 o                         
   8  10   0          5.62        -59.82       100.20 o                         
  -8 -10  -1         45.27         -5.00        58.74 o                         
   8  10   1         45.51         21.90       100.52 o                         
  -8 -11   2          0.05        -69.83        69.83 o                         
  -8 -11   1         55.87         87.09        63.68 o                         
   8  11   0         74.76          6.24       108.61 o                         
   9   0  -4         62.89        127.98        74.78 o                         
   9   0  -2          2.01          9.29        42.63 o                         
   9   0   0          6.42         16.25        42.77 o                         
  -9   0  -2         66.15         67.92        55.17 o                         
   9  -1  -5          4.90         63.34        96.96 o                         
   9  -1  -4         82.94        123.26        67.51 o                         
  -9   1   3          0.98         38.42        36.89 o                         
   9  -1  -3          5.25          1.41        63.22 o                         
  -9   1   2         10.59         37.49        36.92 o                         
   9  -1  -2         12.26        -15.34        61.52 o                         
  -9   1   1          1.90          6.83        35.55 o                         
   9  -1  -1          6.80         45.37        67.06 o                         
  -9   1   0         18.70         35.81        37.31 o                         
   9  -1   0         19.19         33.13        58.26 o                         
  -9   1  -1          6.37         -0.17        35.59 o                         
  -9   1  -2         16.29         30.35        38.70 o                         
   9  -2  -5         17.01         60.90       100.90 o                         
   9  -2  -4          4.71         25.37        67.88 o                         
  -9   2   3         10.74        -12.33        37.92 o                         
   9  -2  -3         11.05         12.35        65.62 o                         
  -9   2   2          3.96        -26.22        38.12 o                         
   9  -2  -2          5.27         15.22        65.28 o                         
  -9   2   1         19.71         -8.40        36.91 o                         
   9  -2  -1         33.17         29.13        56.94 o                         
  -9   2   0         51.30         29.73        37.84 o                         
   9   2   0         56.47         52.07        85.75 o                         
  -9   2  -1          5.02          3.78        38.18 o                         
  -9  -2  -2          1.17        -26.73        51.93 o                         
   9  -3  -5         11.37         69.10        94.57 o                         
   9  -3  -4          2.28          4.19        58.44 o                         
  -9   3   3         45.17          8.89        39.29 o                         
   9  -3  -3         45.59         59.40        67.45 o                         
  -9   3   2         51.62         52.73        39.54 o                         
   9   3  -2         52.88         42.76        95.23 o                         
  -9   3   1        112.08        121.61        37.99 o                         
   9   3  -1        134.49        182.33        93.03 o                         
  -9   3   0         85.45        146.86        39.25 o                         
   9   3   0        114.85        149.93        85.87 o                         
  -9   3  -1          4.79         36.51        40.43 o                         
  -9   4   3          3.00          9.54        41.22 o                         
   9   4  -3         11.49         -2.66       102.64 o                         
  -9   4   2         20.21        -28.96        57.35 o                         
   9   4  -2         21.35         38.67        63.33 o                         
  -9   4   1          0.16        -55.94        55.94 o                         
   9   4  -1         24.83        114.54        59.96 o                         
  -9   4   0         94.06        158.72        57.27 o                         
   9   4   0         94.11        203.39        60.25 o                         
  -9  -4  -1          4.34         27.27        56.03 o                         
  -9   4  -2         33.14          9.88       121.10 o                         
  -9   5   3         56.69         65.84        59.20 o                         
  -9   5   2         20.80         66.22        60.30 o                         
   9   5  -2         20.87         39.49        66.35 o                         
  -9   5   1          0.26         50.04        61.17 o                         
   9   5  -1          0.32         65.75        62.92 o                         
  -9   5   0          0.24        -10.45        42.18 o                         
  -9   5  -2         54.29         45.76       121.07 o                         
  -9   6   3         30.20        114.99        63.94 o                         
  -9   6   2         24.64         52.29        65.90 o                         
   9   6  -2         25.99         65.04        69.92 o                         
  -9  -6   1         50.97         22.93        62.86 o                         
   9   6  -1         58.78        113.32        95.44 o                         
  -9  -7   2          4.52        -68.18        68.18 o                         
                                                                                
