# Supplementary material for: Origin of chromic effects and crystal-to-crystal phase transition in the polymorphs of tyraminium violurate
Source: IUCrJ. 2019 Jan 24;6(Pt 2):226–37. doi: 10.1107/S2052252518017037 (PMC6400187; doi:10.1107/S2052252518017037)
Supplement: Supplementary file 5 [file m-06-00226-sup5.hkl]

data_III                                                                        
_shelx_title ' exp_4998 in P2(1)/c'                                             
_shelx_refln_list_code          4                                               
_shelx_F_calc_maximum      138.68                                               
_exptl_crystal_F_000       616.00                                               
_reflns_d_resolution_high  0.7998                                               
                                                                                
loop_                                                                           
 _space_group_symop_operation_xyz                                               
 'x, y, z'                                                                      
 '-x, y+1/2, -z+1/2'                                                            
 '-x, -y, -z'                                                                   
 'x, -y-1/2, z-1/2'                                                             
                                                                                
_cell_length_a    13.2706                                                       
_cell_length_b     7.6510                                                       
_cell_length_c    13.1269                                                       
_cell_angle_alpha  90.000                                                       
_cell_angle_beta  102.097                                                       
_cell_angle_gamma  90.000                                                       
                                                                                
_shelx_F_squared_multiplier     1.000                                           
                                                                                
loop_                                                                           
 _refln_index_h                                                                 
 _refln_index_k                                                                 
 _refln_index_l                                                                 
 _refln_F_squared_calc                                                          
 _refln_F_squared_meas                                                          
 _refln_F_squared_sigma                                                         
 _refln_observed_status                                                         
   1   0   0       6515.93       8014.98        42.18 o                         
   2   0   0       3193.91       3464.35        38.37 o                         
   3   0   0        868.82        883.28        52.33 o                         
   4   0   0       8059.66      10111.62       110.24 o                         
   5   0   0        528.74        466.23        19.40 o                         
   6   0   0        530.17        494.56        18.50 o                         
   7   0   0         41.02         39.11         4.54 o                         
   8   0   0        279.23        278.59        13.54 o                         
   9   0   0          4.99         -1.84         5.07 o                         
  10   0   0        137.69        125.64         8.61 o                         
  11   0   0        142.16        120.68        10.14 o                         
  12   0   0          5.09         -2.04         4.53 o                         
  13   0   0          5.70          3.86         5.14 o                         
  14   0   0         10.59         10.61         5.09 o                         
  15   0   0          0.19         -0.29         5.36 o                         
  16   0   0          0.00         -2.66         3.75 o                         
   1   1   0       1481.11       1386.93        17.73 o                         
   2   1   0         15.70         20.34         3.63 o                         
   3   1   0      16979.00      15035.14        92.03 o                         
   4   1   0      14241.67      12297.17       117.03 o                         
   5   1   0         65.44         64.93         5.09 o                         
   6   1   0        703.97        530.07         7.74 o                         
   7   1   0        263.74        215.15         5.99 o                         
   8   1   0         10.64          3.84         3.32 o                         
   9   1   0        242.66        208.15         6.46 o                         
  10   1   0         38.40         33.95         4.93 o                         
  11   1   0         26.19         30.10         6.59 o                         
  12   1   0         48.91         51.45         3.75 o                         
  13   1   0          0.80          0.29         3.48 o                         
  14   1   0          4.07          8.86         3.49 o                         
  15   1   0          6.71          8.29         3.45 o                         
  16   1   0          4.47          1.81         2.63 o                         
   0   2   0         40.56         86.48         9.66 o                         
   1   2   0        178.35        253.05         6.21 o                         
   2   2   0        716.60        917.65        21.63 o                         
   3   2   0       1769.99       2236.89        28.60 o                         
   4   2   0         39.62         39.69         3.59 o                         
   5   2   0          3.84          5.36         2.83 o                         
   6   2   0          3.47         12.63         2.93 o                         
   7   2   0       4477.15       5689.70        58.97 o                         
   8   2   0        384.70        389.70        13.85 o                         
   9   2   0        118.94        119.90         7.94 o                         
  10   2   0          0.42          2.38         4.89 o                         
  11   2   0         53.10         53.23         3.82 o                         
  12   2   0         31.38         21.93         3.70 o                         
  13   2   0          4.51          2.53         3.44 o                         
  14   2   0          8.54          4.83         3.14 o                         
  15   2   0          2.79          2.01         2.65 o                         
   1   3   0        770.71        753.99        13.44 o                         
   2   3   0          0.60          0.64         2.71 o                         
   3   3   0          2.90          1.10         2.51 o                         
   4   3   0          5.08          3.45         2.62 o                         
   5   3   0         79.34         69.54         3.69 o                         
   6   3   0        123.91         83.72         4.14 o                         
   7   3   0        197.31        178.31         5.63 o                         
   8   3   0          1.66          2.68         3.95 o                         
   9   3   0          2.56          5.83         4.82 o                         
  10   3   0         35.11         21.86         4.20 o                         
  11   3   0        191.26        197.72         7.16 o                         
  12   3   0          9.90         30.47         3.87 o                         
  13   3   0          0.24         -1.61         3.20 o                         
  14   3   0          0.33          2.67         3.14 o                         
  15   3   0          0.07          3.65         2.42 o                         
   0   4   0       1346.75       1700.05        17.13 o                         
   1   4   0        449.93        527.16         6.29 o                         
   2   4   0         37.49         51.01         3.42 o                         
   3   4   0         10.94         14.14         3.06 o                         
   4   4   0         17.89         11.77         3.22 o                         
   5   4   0          3.07          1.27         3.53 o                         
   6   4   0        231.38        228.72         7.04 o                         
   7   4   0         30.47         21.40         4.17 o                         
   8   4   0          2.33         -4.55         4.55 o                         
   9   4   0          1.48          1.21         3.33 o                         
  10   4   0        135.12        138.00         5.03 o                         
  11   4   0         31.67         29.87         3.76 o                         
  12   4   0          3.97          2.68         3.75 o                         
  13   4   0          1.15         -3.71         3.71 o                         
  14   4   0         24.24         36.94         3.41 o                         
   1   5   0         77.54         81.92         6.25 o                         
   2   5   0        145.32        144.82         5.65 o                         
   3   5   0         59.13         38.12         3.89 o                         
   4   5   0         35.56         29.63         3.90 o                         
   5   5   0          3.10         -2.99         4.08 o                         
   6   5   0          0.35          1.92         4.67 o                         
   7   5   0         67.06         71.59         6.52 o                         
   8   5   0         13.46         15.10         3.32 o                         
   9   5   0         29.36         23.96         3.56 o                         
  10   5   0          0.04         -1.69         3.78 o                         
  11   5   0          4.66          6.23         3.80 o                         
  12   5   0          5.12         -1.23         3.26 o                         
  13   5   0          3.80          9.23         3.57 o                         
   0   6   0          3.57         10.67         6.02 o                         
   1   6   0         92.26         99.58         6.10 o                         
   2   6   0         40.01         33.74         5.04 o                         
   3   6   0         11.65          6.48         4.62 o                         
   4   6   0        303.61        321.68        11.99 o                         
   5   6   0          0.68          2.20         3.51 o                         
   6   6   0        280.79        270.93         7.29 o                         
   7   6   0         53.66         47.57         4.07 o                         
   8   6   0         30.67         30.19         3.79 o                         
   9   6   0         50.49         67.10         5.13 o                         
  10   6   0        129.35        176.93         8.95 o                         
  11   6   0          5.75          9.10         3.08 o                         
  12   6   0          2.16         -2.61         2.61 o                         
   1   7   0         92.91         69.88         4.39 o                         
   2   7   0         12.20         13.24         4.32 o                         
   3   7   0        211.59        184.94         6.68 o                         
   4   7   0          0.82          7.57         4.06 o                         
   5   7   0         42.86         39.72         4.97 o                         
   6   7   0         15.33         16.34         4.15 o                         
   7   7   0         37.17         34.76         4.63 o                         
   8   7   0          1.98          0.04         3.40 o                         
   9   7   0         23.90         23.81         3.66 o                         
  10   7   0          3.63          6.10         3.10 o                         
  11   7   0          1.97          5.46         4.19 o                         
   0   8   0        176.75        196.02        12.71 o                         
   1   8   0         96.55        103.50         7.02 o                         
   2   8   0         55.69         48.77         6.20 o                         
   3   8   0          0.05          8.16         5.10 o                         
   4   8   0         54.22         54.42         5.84 o                         
   5   8   0         13.55          9.58         4.14 o                         
   6   8   0          9.21         10.36         3.86 o                         
   7   8   0          2.42          3.07         3.42 o                         
   8   8   0         11.45         13.94         2.82 o                         
   1   9   0         11.81          7.73         3.53 o                         
   2   9   0         39.65         38.39         4.75 o                         
   3   9   0          4.84         11.35         3.81 o                         
   4   9   0        246.53        235.92        10.09 o                         
   5   9   0          1.32         12.75         4.38 o                         
 -16   1   1          2.94          0.03         2.75 o                         
 -15   1   1          1.18          1.64         3.21 o                         
 -14   1   1          4.21          8.23         3.63 o                         
 -13   1   1         22.15         23.70         4.37 o                         
 -12   1   1         30.22         36.99         3.53 o                         
 -11   1   1         54.40         57.71         7.12 o                         
 -10   1   1         78.58        105.87         7.70 o                         
  -9   1   1          0.19         -3.42         3.86 o                         
  -8   1   1        179.29        161.70         5.82 o                         
  -7   1   1        294.02        310.95        10.25 o                         
  -6   1   1       1034.80       1032.84        15.32 o                         
  -5   1   1       3928.94       4457.48        76.18 o                         
  -4   1   1       6404.61       7772.66        70.69 o                         
  -3   1   1       2383.21       2622.19        44.18 o                         
  -2   1   1       1461.17       1876.83        26.90 o                         
  -1   1   1       2299.42       2879.48        21.63 o                         
   0   1   1        349.01        419.63         4.44 o                         
   1   1   1          1.29          7.42         2.14 o                         
   2   1   1       3521.36       3785.32        29.33 o                         
   3   1   1      19230.97      23513.66        83.47 o                         
   4   1   1       6695.80       7019.03        63.51 o                         
   5   1   1       1056.77       1074.17        26.24 o                         
   6   1   1       1381.86       1375.33        17.69 o                         
   7   1   1        341.30        310.57         7.53 o                         
   8   1   1        625.28        661.71        17.97 o                         
   9   1   1        246.86        249.96         9.78 o                         
  10   1   1          1.05          3.86         4.82 o                         
  11   1   1          0.14         -0.08         3.89 o                         
  12   1   1          0.06         -0.65         3.53 o                         
  13   1   1         45.36         57.26         4.22 o                         
  14   1   1          0.55         -3.30         3.30 o                         
  15   1   1          2.00          2.06         3.30 o                         
 -16   2   1          0.00          6.92         3.49 o                         
 -15   2   1          3.39         -0.91         2.80 o                         
 -14   2   1         18.75         29.83         3.87 o                         
 -13   2   1          6.24          6.83         4.03 o                         
 -12   2   1         15.63          3.16         4.66 o                         
 -11   2   1          0.29         -3.11         3.11 o                         
 -10   2   1          1.60          0.33         4.74 o                         
  -9   2   1        249.16        194.95         6.80 o                         
  -8   2   1        152.04        124.10         5.52 o                         
  -7   2   1       1924.68       1823.79        31.88 o                         
  -6   2   1         24.06         21.09         3.46 o                         
  -5   2   1         83.86         71.36         3.39 o                         
  -4   2   1        415.80        317.80        12.85 o                         
  -3   2   1       2218.78       2195.38        34.79 o                         
  -2   2   1       2231.71       2036.70        34.17 o                         
  -1   2   1        957.98       1120.32        16.66 o                         
   0   2   1        146.85         99.58         4.15 o                         
   1   2   1          8.60          6.44         2.43 o                         
   2   2   1       2199.54       1969.86        26.19 o                         
   3   2   1       2215.81       2179.46        26.39 o                         
   4   2   1       2440.37       1996.75        22.26 o                         
   5   2   1          0.01          1.53         2.60 o                         
   6   2   1        271.30        210.12         6.32 o                         
   7   2   1       2119.21       2154.30        19.34 o                         
   8   2   1         46.73         57.84         4.80 o                         
   9   2   1         14.42         16.14         4.87 o                         
  10   2   1         92.27        113.20         6.70 o                         
  11   2   1         99.95        108.89         5.16 o                         
  12   2   1          9.23         10.74         3.50 o                         
  13   2   1         19.06         25.38         3.89 o                         
  14   2   1          1.63         -3.10         3.10 o                         
  15   2   1          7.88         11.68         2.88 o                         
 -15   3   1         28.96         43.88         3.40 o                         
 -14   3   1         28.54         41.19         3.81 o                         
 -13   3   1         20.40         29.38         3.97 o                         
 -12   3   1         22.92         36.79         4.15 o                         
 -11   3   1         19.52         10.54         3.95 o                         
 -10   3   1        146.27        156.26         7.71 o                         
  -9   3   1         50.04         55.71         5.09 o                         
  -8   3   1         63.08         80.61         4.87 o                         
  -7   3   1         31.64         33.01         3.88 o                         
  -6   3   1          0.18          1.50         3.23 o                         
  -5   3   1          0.50         -0.26         2.63 o                         
  -4   3   1          7.70         12.25         2.75 o                         
  -3   3   1         62.80         56.54         3.05 o                         
  -2   3   1        221.71        289.86         7.39 o                         
  -1   3   1        452.09        470.33        13.63 o                         
   0   3   1        135.86        160.14         8.85 o                         
   1   3   1       1351.01       1531.55        12.86 o                         
   2   3   1        840.25        830.36         9.97 o                         
   3   3   1        173.41        220.40         4.76 o                         
   4   3   1        798.16        877.39        11.58 o                         
   5   3   1       1533.95       1759.01        15.65 o                         
   6   3   1         90.82         87.20         6.54 o                         
   7   3   1         15.59         16.31         3.59 o                         
   8   3   1         84.54         81.57         5.73 o                         
   9   3   1        169.34        185.03         8.28 o                         
  10   3   1        181.55        204.42         5.91 o                         
  11   3   1        329.34        391.91         9.60 o                         
  12   3   1         11.61          8.13         3.27 o                         
  13   3   1          8.91          6.58         3.33 o                         
  14   3   1         15.29         16.73         2.88 o                         
  15   3   1         12.81         14.86         3.89 o                         
 -14   4   1          3.33          6.90         2.73 o                         
 -13   4   1          5.12          6.70         3.22 o                         
 -12   4   1         14.62         17.85         4.14 o                         
 -11   4   1         58.70         58.58         4.99 o                         
 -10   4   1          0.75         -2.95         3.99 o                         
  -9   4   1         67.91         57.28         6.10 o                         
  -8   4   1         40.57         22.89         5.28 o                         
  -7   4   1         26.36         21.12         5.27 o                         
  -6   4   1          1.66          1.83         4.10 o                         
  -5   4   1         72.02         51.91         4.20 o                         
  -4   4   1         90.40         76.81         4.32 o                         
  -3   4   1        271.94        197.53         5.04 o                         
  -2   4   1       1125.31       1118.53        13.02 o                         
  -1   4   1        169.39        170.47         4.33 o                         
   0   4   1        913.00        924.77        10.24 o                         
   1   4   1        883.13        952.47        12.41 o                         
   2   4   1        281.71        275.08         5.99 o                         
   3   4   1        578.82        607.60         8.28 o                         
   4   4   1         60.25         46.74         3.82 o                         
   5   4   1          1.57         -3.41         3.41 o                         
   6   4   1          5.00          6.95         3.53 o                         
   7   4   1         32.77         30.97         4.13 o                         
   8   4   1          1.01         -1.30         4.54 o                         
   9   4   1         16.69         15.40         3.49 o                         
  10   4   1         30.53         26.63         3.92 o                         
  11   4   1          0.94          9.01         4.32 o                         
  12   4   1          0.03          4.03         3.79 o                         
  13   4   1          4.72         -0.32         3.43 o                         
  14   4   1         33.93         52.84         3.96 o                         
 -14   5   1          1.29          4.31         7.22 o                         
 -13   5   1          0.99         -0.72         2.80 o                         
 -12   5   1          0.01         -3.13         3.13 o                         
 -11   5   1         12.29          6.63         3.67 o                         
 -10   5   1          9.26         16.42         3.45 o                         
  -9   5   1         31.14         35.77         4.24 o                         
  -8   5   1         44.31         51.45         4.36 o                         
  -7   5   1        471.17        489.15        12.75 o                         
  -6   5   1        230.50        241.08         8.65 o                         
  -5   5   1        138.00        145.00         6.21 o                         
  -4   5   1        145.85        152.40         6.01 o                         
  -3   5   1        867.80        977.91        17.33 o                         
  -2   5   1       1124.20       1321.55        14.46 o                         
  -1   5   1        451.48        523.17         7.70 o                         
   0   5   1        349.63        360.25         7.42 o                         
   1   5   1         57.75         47.08         4.18 o                         
   2   5   1          5.21         -3.87         3.87 o                         
   3   5   1          2.73         -4.00         4.06 o                         
   4   5   1        258.20        235.44         6.77 o                         
   5   5   1         38.07         40.53         4.98 o                         
   6   5   1         72.95         58.39         5.40 o                         
   7   5   1        157.01        178.44         7.88 o                         
   8   5   1         45.65         32.93         4.36 o                         
   9   5   1          9.80         12.56         3.28 o                         
  10   5   1         68.66         75.98         4.86 o                         
  11   5   1          0.32          0.08         3.43 o                         
  12   5   1          8.89          5.45         3.47 o                         
  13   5   1         28.84         52.72         4.37 o                         
 -12   6   1          0.54         -0.08         2.54 o                         
 -11   6   1          7.10          6.55         3.51 o                         
 -10   6   1          6.60         12.53         4.13 o                         
  -9   6   1          4.73          2.50         3.66 o                         
  -8   6   1          7.42          0.54         3.82 o                         
  -7   6   1         17.25          9.60         3.68 o                         
  -6   6   1        154.83        142.84         5.30 o                         
  -5   6   1        123.26        125.24         4.86 o                         
  -4   6   1        299.40        268.83         8.48 o                         
  -3   6   1          0.07         -2.59         4.79 o                         
  -2   6   1         14.35          7.40         4.45 o                         
  -1   6   1          0.42          1.59         3.98 o                         
   0   6   1          1.12         -4.53         4.68 o                         
   1   6   1         22.96         22.50         4.84 o                         
   2   6   1        428.33        384.26         9.89 o                         
   3   6   1          0.28         -1.41         5.31 o                         
   4   6   1         67.45         54.94         5.50 o                         
   5   6   1        106.21        109.02         5.29 o                         
   6   6   1         20.61          9.37         3.64 o                         
   7   6   1         32.56         28.64         3.76 o                         
   8   6   1          4.38          8.14         3.50 o                         
   9   6   1          3.39          5.30         3.37 o                         
  10   6   1          0.22          4.28         3.08 o                         
  11   6   1          1.41         -2.63         2.63 o                         
  12   6   1          4.87          4.64         4.96 o                         
 -11   7   1          2.46         -2.69         2.69 o                         
 -10   7   1         16.73         21.67         3.31 o                         
  -9   7   1         12.14         11.25         3.25 o                         
  -8   7   1         10.39          7.04         3.53 o                         
  -7   7   1         11.50          8.74         3.75 o                         
  -6   7   1         66.54         91.84         6.05 o                         
  -5   7   1        218.15        228.00         7.49 o                         
  -4   7   1          0.11          0.00         3.92 o                         
  -3   7   1        179.00        177.17         8.00 o                         
  -2   7   1        326.28        323.22         8.31 o                         
  -1   7   1         20.99         29.68         3.90 o                         
   0   7   1        214.25        227.89         6.46 o                         
   1   7   1        111.94        120.86         5.25 o                         
   2   7   1        249.81        252.43         6.76 o                         
   3   7   1         89.96         82.11         4.87 o                         
   4   7   1          7.21          0.33         4.49 o                         
   5   7   1         85.23         75.74         5.38 o                         
   6   7   1          0.77         -4.41         4.41 o                         
   7   7   1          9.57          3.56         3.74 o                         
   8   7   1          2.76          0.70         3.44 o                         
   9   7   1         55.35         65.05         4.20 o                         
  10   7   1         15.18         12.02         2.79 o                         
  -9   8   1         27.46         29.29         9.36 o                         
  -8   8   1          2.43          2.74         2.56 o                         
  -7   8   1          0.00          0.68         2.64 o                         
  -6   8   1         21.45         23.06         4.36 o                         
  -5   8   1         31.92         29.89         4.97 o                         
  -4   8   1         26.46         17.94         5.05 o                         
  -3   8   1          2.68         -1.71         4.55 o                         
  -2   8   1          2.51         12.13         4.85 o                         
  -1   8   1        395.61        395.42        12.73 o                         
   0   8   1          8.62          9.78         4.52 o                         
   1   8   1          7.11          2.07         4.12 o                         
   2   8   1         39.93         39.31         4.82 o                         
   3   8   1        103.93         98.77         7.26 o                         
   4   8   1         17.54         18.46         5.23 o                         
   5   8   1          1.80         -0.28         4.48 o                         
   6   8   1         51.02         54.50         5.55 o                         
   7   8   1          2.90          3.86         3.31 o                         
   8   8   1         10.29          9.57         3.16 o                         
  -5   9   1         47.10         34.27         4.64 o                         
  -4   9   1          5.53          2.50         3.84 o                         
  -3   9   1          8.22         11.31         3.88 o                         
  -2   9   1         18.73         15.45         4.28 o                         
  -1   9   1          0.77          0.47         3.74 o                         
   0   9   1         23.31         17.07         3.48 o                         
   1   9   1          8.18          3.61         3.32 o                         
   2   9   1          0.23         -3.38         3.38 o                         
   3   9   1          1.29         -0.36         3.57 o                         
   4   9   1         39.24         26.60         4.61 o                         
   5   9   1         20.17         17.05         5.51 o                         
 -16   0   2         10.80         19.94         3.96 o                         
 -15   0   2          0.92          0.70         4.74 o                         
 -14   0   2          9.72         12.58         4.49 o                         
 -13   0   2         30.20         36.18         5.08 o                         
 -12   0   2         45.88         63.42         4.85 o                         
 -11   0   2        220.35        328.67        29.16 o                         
 -10   0   2          0.62         11.22         5.94 o                         
  -9   0   2       1625.32       2264.26        36.52 o                         
  -8   0   2        982.41       1095.66        21.94 o                         
  -7   0   2        353.40        308.86        11.21 o                         
  -6   0   2        322.63        322.05         9.97 o                         
  -5   0   2        714.74        694.12        21.30 o                         
  -4   0   2        148.08        110.26         8.83 o                         
  -3   0   2        740.60        858.98        13.30 o                         
  -2   0   2       5771.19       6469.75        78.97 o                         
  -1   0   2       4664.52       5796.14       103.56 o                         
   0   0   2        585.54        688.09        16.36 o                         
   1   0   2       3571.32       3789.62        31.35 o                         
   2   0   2       6733.29       6178.09       133.29 o                         
   3   0   2         27.95         20.05         3.78 o                         
   4   0   2        250.67        197.37         6.69 o                         
   5   0   2         31.72         11.81         4.01 o                         
   6   0   2         36.70         39.54         4.27 o                         
   7   0   2        140.01        122.96         7.22 o                         
   8   0   2          8.36         22.81         5.56 o                         
   9   0   2         58.08         46.56         6.95 o                         
  10   0   2         93.75        101.63         8.85 o                         
  11   0   2         30.39         20.64         4.44 o                         
  12   0   2        129.09        171.67         7.34 o                         
  13   0   2         38.33         39.75         5.89 o                         
  14   0   2          0.90          0.51         5.49 o                         
  15   0   2          7.95         20.57         4.47 o                         
 -16   1   2          0.00          0.74         2.53 o                         
 -15   1   2          6.41          4.59         3.23 o                         
 -14   1   2          2.18         -3.33         3.33 o                         
 -13   1   2         18.36          8.71         5.83 o                         
 -12   1   2         52.38         43.44         3.63 o                         
 -11   1   2         16.05         11.87         4.96 o                         
 -10   1   2          8.54          8.66         4.18 o                         
  -9   1   2         32.05         28.97         4.28 o                         
  -8   1   2         25.55         17.53         4.26 o                         
  -7   1   2        236.96        191.52         9.87 o                         
  -6   1   2         60.29         42.57         3.75 o                         
  -5   1   2        160.76         90.44         4.35 o                         
  -4   1   2       1947.47       1582.35        24.13 o                         
  -3   1   2        130.01         93.68         5.83 o                         
  -2   1   2         35.61         23.33         2.21 o                         
  -1   1   2       5019.67       4807.88        34.59 o                         
   0   1   2       1631.63       1555.72        15.14 o                         
   1   1   2       1399.24       1343.49        15.03 o                         
   2   1   2       2292.46       2221.28        42.15 o                         
   3   1   2       4167.01       3846.12        22.04 o                         
   4   1   2        405.80        338.29         8.73 o                         
   5   1   2        188.45        132.42         4.51 o                         
   6   1   2        108.83         92.38         3.84 o                         
   7   1   2          1.43         -0.83         3.21 o                         
   8   1   2         22.48         21.37         3.45 o                         
   9   1   2        116.79        145.34         8.05 o                         
  10   1   2         30.05         27.48         4.91 o                         
  11   1   2         82.32         95.47         4.37 o                         
  12   1   2          6.44         12.20         3.28 o                         
  13   1   2          0.50         -0.66         3.90 o                         
  14   1   2         12.17         11.23         3.52 o                         
  15   1   2          1.31          2.30         2.57 o                         
 -16   2   2         10.43         20.40         3.30 o                         
 -15   2   2          0.45         -2.58         3.39 o                         
 -14   2   2          3.65         10.23         3.75 o                         
 -13   2   2          3.33          3.40         3.73 o                         
 -12   2   2         10.86          1.41         3.63 o                         
 -11   2   2          3.09         -1.13         3.02 o                         
 -10   2   2         55.47         48.02         5.31 o                         
  -9   2   2          7.70          7.15         4.40 o                         
  -8   2   2        417.18        478.06        14.08 o                         
  -7   2   2        160.35        150.45         6.73 o                         
  -6   2   2        140.63        164.61         4.29 o                         
  -5   2   2       1764.50       2146.72        44.22 o                         
  -4   2   2        280.01        263.88         8.22 o                         
  -3   2   2       2644.12       3141.91        46.17 o                         
  -2   2   2       1087.32       1328.40        14.98 o                         
  -1   2   2       1073.42       1271.25        23.37 o                         
   0   2   2        151.05        185.86         8.32 o                         
   1   2   2         13.26         10.51         2.09 o                         
   2   2   2        648.91        641.66         9.22 o                         
   3   2   2        544.35        613.80         8.56 o                         
   4   2   2         18.99         33.33         3.06 o                         
   5   2   2       3460.26       3633.55        32.39 o                         
   6   2   2        338.11        339.35         6.45 o                         
   7   2   2       1192.12       1199.13        15.87 o                         
   8   2   2        496.64        515.81        13.26 o                         
   9   2   2        597.92        643.79        21.03 o                         
  10   2   2         53.41         52.61         9.34 o                         
  11   2   2          2.63         -3.72         4.81 o                         
  12   2   2          3.15         -3.42         3.42 o                         
  13   2   2         23.00         36.32         3.64 o                         
  14   2   2          1.19          1.87         2.92 o                         
  15   2   2          0.01         -2.19         2.72 o                         
 -15   3   2         37.01         60.12         3.97 o                         
 -14   3   2         10.51         25.62         4.72 o                         
 -13   3   2         18.75         26.34         3.90 o                         
 -12   3   2         24.33         27.70         4.14 o                         
 -11   3   2         28.18         29.49         3.31 o                         
 -10   3   2          0.60          0.51         5.33 o                         
  -9   3   2        102.68         78.54         5.92 o                         
  -8   3   2          8.31          4.36         3.73 o                         
  -7   3   2          9.83          8.03         3.62 o                         
  -6   3   2         89.92         55.33         3.87 o                         
  -5   3   2        222.54        172.37         5.41 o                         
  -4   3   2        147.63        114.02         4.10 o                         
  -3   3   2         89.39         94.96         3.49 o                         
  -2   3   2        119.25        123.16         3.73 o                         
  -1   3   2        482.33        558.33        10.72 o                         
   0   3   2       2703.72       2797.24        42.60 o                         
   1   3   2       1152.25       1171.62        19.77 o                         
   2   3   2        475.22        480.95         6.70 o                         
   3   3   2        706.65        630.32        10.43 o                         
   4   3   2        717.87        748.23        10.14 o                         
   5   3   2         14.96         19.50         3.21 o                         
   6   3   2       1859.87       2119.41        22.51 o                         
   7   3   2          6.85          9.11         4.15 o                         
   8   3   2        109.10        118.50         6.93 o                         
   9   3   2         37.43         59.36         6.16 o                         
  10   3   2        702.28        893.78        20.86 o                         
  11   3   2          8.68         11.96         3.78 o                         
  12   3   2         24.59         27.34         4.07 o                         
  13   3   2         19.40         31.45         3.61 o                         
  14   3   2          2.93          4.34         2.82 o                         
 -15   4   2          0.90         -1.71        11.35 o                         
 -14   4   2          6.76          8.30         2.70 o                         
 -13   4   2          3.72          1.96         3.13 o                         
 -12   4   2        159.67        258.03         8.97 o                         
 -11   4   2        117.82        151.43         5.31 o                         
 -10   4   2         36.70         45.49         4.09 o                         
  -9   4   2         13.71          6.84         6.70 o                         
  -8   4   2         32.58         41.64         6.53 o                         
  -7   4   2          0.52         -0.38         5.22 o                         
  -6   4   2         70.68         74.73         5.40 o                         
  -5   4   2        107.82        120.30         5.67 o                         
  -4   4   2         26.74         21.06         3.50 o                         
  -3   4   2        596.17        739.06        10.94 o                         
  -2   4   2        587.63        569.12         8.38 o                         
  -1   4   2       1165.20       1439.38        16.20 o                         
   0   4   2         62.02         88.49         4.92 o                         
   1   4   2        709.27        887.72        11.34 o                         
   2   4   2          0.88          2.28         3.00 o                         
   3   4   2        761.98        848.06        17.97 o                         
   4   4   2       1552.43       1599.55        30.82 o                         
   5   4   2         78.64         64.81         4.33 o                         
   6   4   2        711.66        674.51        11.45 o                         
   7   4   2         14.65         13.71         3.77 o                         
   8   4   2        319.46        289.42         8.58 o                         
   9   4   2        137.98        122.76         4.77 o                         
  10   4   2          0.06         -3.09         3.36 o                         
  11   4   2          0.76          2.75         3.52 o                         
  12   4   2         59.11         68.14         4.99 o                         
  13   4   2         57.66         83.47         5.02 o                         
  14   4   2         55.46         75.56         3.89 o                         
 -14   5   2          4.12         -0.33         9.98 o                         
 -13   5   2          6.49          6.52         2.71 o                         
 -12   5   2          1.62          0.63         2.89 o                         
 -11   5   2          0.25         -1.18         3.67 o                         
 -10   5   2         16.71          8.72         3.67 o                         
  -9   5   2          9.54         14.68         4.33 o                         
  -8   5   2        456.79        408.60         9.41 o                         
  -7   5   2        138.55        117.91         8.50 o                         
  -6   5   2         10.88         14.29         5.06 o                         
  -5   5   2        339.64        306.67         8.13 o                         
  -4   5   2         33.36         45.21         4.77 o                         
  -3   5   2        241.14        219.65         6.92 o                         
  -2   5   2        117.88         99.73         4.77 o                         
  -1   5   2          2.72          5.51         3.03 o                         
   0   5   2         98.05        105.65         4.93 o                         
   1   5   2        130.24        123.43         5.22 o                         
   2   5   2        154.58        136.84         5.59 o                         
   3   5   2         66.02         68.47         5.08 o                         
   4   5   2        258.76        248.36         8.88 o                         
   5   5   2         16.68         15.89         4.85 o                         
   6   5   2        106.30        109.80         6.43 o                         
   7   5   2          3.12          0.85         3.70 o                         
   8   5   2        213.75        237.09         6.40 o                         
   9   5   2         53.74         50.68         4.13 o                         
  10   5   2        120.53        150.54         5.96 o                         
  11   5   2          1.00          2.26         3.51 o                         
  12   5   2         22.31         39.49         4.04 o                         
  13   5   2         15.71         15.57         3.07 o                         
 -12   6   2          0.07         -3.11         3.11 o                         
 -11   6   2          0.76         -1.28         4.49 o                         
 -10   6   2         13.09         12.70         4.61 o                         
  -9   6   2          4.69          4.55         4.21 o                         
  -8   6   2         45.06         55.89         4.45 o                         
  -7   6   2         22.49         21.81         3.80 o                         
  -6   6   2         25.18         30.53         3.62 o                         
  -5   6   2        204.24        218.73         6.18 o                         
  -4   6   2        186.75        139.80         6.81 o                         
  -3   6   2         65.71         67.10         5.52 o                         
  -2   6   2         24.57         25.01         4.39 o                         
  -1   6   2        220.03        227.65         8.73 o                         
   0   6   2        104.08        136.11         6.34 o                         
   1   6   2         48.36         36.19         7.04 o                         
   2   6   2         80.44         88.81         6.12 o                         
   3   6   2        463.90        466.67        11.11 o                         
   4   6   2        113.80        103.22         5.63 o                         
   5   6   2          0.00         -2.07         3.35 o                         
   6   6   2        277.40        254.35         8.00 o                         
   7   6   2         34.31         23.25         4.01 o                         
   8   6   2          4.52          5.18         3.88 o                         
   9   6   2          3.81          4.03         3.19 o                         
  10   6   2          2.39          0.58         2.88 o                         
  11   6   2          1.86         -2.31         2.70 o                         
  12   6   2          0.01          4.82         5.66 o                         
 -11   7   2          9.05         13.73         3.36 o                         
 -10   7   2         13.16         13.39         3.17 o                         
  -9   7   2          0.83         -3.35         3.35 o                         
  -8   7   2         13.57         11.50         3.72 o                         
  -7   7   2          5.49          4.57         3.57 o                         
  -6   7   2         10.45          7.06         3.80 o                         
  -5   7   2         73.67         66.44         4.55 o                         
  -4   7   2          1.38          4.06         3.56 o                         
  -3   7   2         50.59         39.41         4.69 o                         
  -2   7   2          0.94         -3.56         4.14 o                         
  -1   7   2        406.66        399.42        11.43 o                         
   0   7   2         59.44         75.46         4.89 o                         
   1   7   2        144.63        152.82         6.52 o                         
   2   7   2        140.19        127.67         6.17 o                         
   3   7   2         45.56         39.76         4.10 o                         
   4   7   2          2.52          1.14         3.85 o                         
   5   7   2          3.44         -4.05         4.84 o                         
   6   7   2         19.58         17.65         4.56 o                         
   7   7   2          2.14          4.64         3.93 o                         
   8   7   2          0.01         -1.14         3.69 o                         
   9   7   2          0.21         -2.67         2.67 o                         
  10   7   2          0.25         -0.23         2.86 o                         
  -9   8   2          0.86          2.10         5.56 o                         
  -8   8   2          0.19         -1.54         2.56 o                         
  -7   8   2          6.98         12.55         3.00 o                         
  -6   8   2         29.62         28.02         3.81 o                         
  -5   8   2         19.98         18.85         4.10 o                         
  -4   8   2         19.49         21.97         5.22 o                         
  -3   8   2         51.09         57.05         6.24 o                         
  -2   8   2          6.04          2.34         4.23 o                         
  -1   8   2         42.07         45.16         5.59 o                         
   0   8   2         79.35         60.56         5.45 o                         
   1   8   2          1.09         -3.84         3.84 o                         
   2   8   2         11.56          4.08         3.83 o                         
   3   8   2          0.02         -2.60         3.83 o                         
   4   8   2         31.46         24.14         4.29 o                         
   5   8   2         25.04         16.44         5.57 o                         
   6   8   2         18.67         15.37         4.15 o                         
   7   8   2          0.08         -2.25         3.65 o                         
   8   8   2          1.02         -2.64         2.64 o                         
  -5   9   2         21.27         16.91         3.86 o                         
  -4   9   2         17.11         15.20         3.21 o                         
  -3   9   2         12.33          6.13         3.30 o                         
  -2   9   2        107.37         92.61         5.11 o                         
  -1   9   2         11.38         12.32         3.71 o                         
   0   9   2          6.94          2.60         3.79 o                         
   1   9   2          1.08          3.46         3.09 o                         
   2   9   2         14.92         12.10         3.45 o                         
   3   9   2          0.27         -4.30         4.30 o                         
   4   9   2          1.61         -3.10         4.27 o                         
 -16   1   3          4.61          7.03         3.02 o                         
 -15   1   3          0.00         -3.19         3.38 o                         
 -14   1   3          2.79          3.21         3.28 o                         
 -13   1   3          2.43         -3.39         3.56 o                         
 -12   1   3         40.16         33.90         3.70 o                         
 -11   1   3          0.34         -0.04         4.55 o                         
 -10   1   3        129.43        153.88         8.80 o                         
  -9   1   3          0.62          0.67         4.31 o                         
  -8   1   3         28.65         24.41         3.89 o                         
  -7   1   3          3.44          0.33         3.04 o                         
  -6   1   3         17.38         11.17         2.75 o                         
  -5   1   3       2199.16       2231.84        33.56 o                         
  -4   1   3       2248.46       2291.96        19.36 o                         
  -3   1   3       1229.89       1269.46        11.90 o                         
  -2   1   3       3159.10       3602.11        31.29 o                         
  -1   1   3          1.05          9.68         2.21 o                         
   0   1   3        121.60         85.23         6.85 o                         
   1   1   3         25.03         12.44         1.77 o                         
   2   1   3        636.65        623.69         8.04 o                         
   3   1   3        924.04        697.71        17.57 o                         
   4   1   3         65.56         63.68         3.22 o                         
   5   1   3         89.33         66.55         5.16 o                         
   6   1   3          0.72         -2.77         4.49 o                         
   7   1   3         71.16         78.00         4.54 o                         
   8   1   3         34.02         32.75         5.80 o                         
   9   1   3         53.48         35.70         8.11 o                         
  10   1   3          1.05         -4.55         4.93 o                         
  11   1   3         16.94         16.84         3.46 o                         
  12   1   3         25.89         24.83         3.90 o                         
  13   1   3         19.77         18.46         3.83 o                         
  14   1   3          0.02          0.93         2.68 o                         
  15   1   3          2.17         -0.44         2.45 o                         
 -16   2   3          2.13          7.07         2.91 o                         
 -15   2   3         15.19         16.72         3.90 o                         
 -14   2   3          1.73          1.18         3.78 o                         
 -13   2   3          2.07         -3.66         3.66 o                         
 -12   2   3         19.00         10.66         4.30 o                         
 -11   2   3          5.73         -2.28         3.09 o                         
 -10   2   3         13.72          6.96         4.77 o                         
  -9   2   3          3.58         -3.86         3.86 o                         
  -8   2   3         34.54         23.51         3.94 o                         
  -7   2   3        253.12        212.14         5.97 o                         
  -6   2   3        561.80        460.99        13.63 o                         
  -5   2   3          6.15          1.14         2.77 o                         
  -4   2   3         36.82         23.55         2.54 o                         
  -3   2   3        207.79        197.82         6.94 o                         
  -2   2   3        706.80        805.80         9.93 o                         
  -1   2   3       2952.00       3274.80        23.27 o                         
   0   2   3       1881.04       2212.76        19.90 o                         
   1   2   3        618.14        602.10         7.71 o                         
   2   2   3         25.56         25.09         2.16 o                         
   3   2   3        533.36        510.29        14.55 o                         
   4   2   3        113.83         96.16         3.86 o                         
   5   2   3          5.53          8.68         2.83 o                         
   6   2   3       1485.28       1796.87        25.71 o                         
   7   2   3         22.15         22.60         4.04 o                         
   8   2   3         60.13         59.99         5.66 o                         
   9   2   3         58.83         73.89         5.86 o                         
  10   2   3          0.07          3.46         4.84 o                         
  11   2   3         11.90          6.56         3.61 o                         
  12   2   3         26.44         44.46         3.78 o                         
  13   2   3         34.42         56.85         3.87 o                         
  14   2   3          6.15          7.61         3.17 o                         
 -15   3   3          8.29         20.34         3.58 o                         
 -14   3   3         14.77         21.99         3.73 o                         
 -13   3   3         13.82         12.89         3.85 o                         
 -12   3   3          4.33          2.58         3.41 o                         
 -11   3   3         72.85         89.07         4.57 o                         
 -10   3   3          0.44         -3.09         4.41 o                         
  -9   3   3        156.34        174.17         8.62 o                         
  -8   3   3          0.24         -4.49         4.49 o                         
  -7   3   3         76.91         83.87         4.44 o                         
  -6   3   3         55.36         68.68         4.17 o                         
  -5   3   3          0.03          2.40         3.09 o                         
  -4   3   3         95.27         84.23         3.09 o                         
  -3   3   3         88.11        108.45         3.03 o                         
  -2   3   3       1387.81       1608.00        19.20 o                         
  -1   3   3       1955.39       2301.07        13.19 o                         
   0   3   3        675.16        759.31         8.49 o                         
   1   3   3        216.74        222.63         5.03 o                         
   2   3   3       3904.52       4462.18        41.54 o                         
   3   3   3       1166.06       1062.39        16.96 o                         
   4   3   3        231.12        185.21         6.28 o                         
   5   3   3         16.19         19.68         3.43 o                         
   6   3   3         68.16         67.66         4.67 o                         
   7   3   3        349.19        289.85         8.64 o                         
   8   3   3          4.69         10.23         4.91 o                         
   9   3   3          0.03          0.42         3.39 o                         
  10   3   3        133.16        134.84         5.83 o                         
  11   3   3         18.93         25.81         4.05 o                         
  12   3   3          4.22          4.95         3.69 o                         
  13   3   3         17.82         32.25         3.52 o                         
  14   3   3          1.19          3.53         3.78 o                         
 -15   4   3          1.43          6.67         4.53 o                         
 -14   4   3          1.34          9.99         2.79 o                         
 -13   4   3         35.28         42.83         3.50 o                         
 -12   4   3          6.10         21.99         3.65 o                         
 -11   4   3         76.37         84.79         4.80 o                         
 -10   4   3        167.41        162.67         5.94 o                         
  -9   4   3         13.97          5.92         5.84 o                         
  -8   4   3          0.27          3.21         5.51 o                         
  -7   4   3         85.62         83.30         5.99 o                         
  -6   4   3        278.99        265.50        11.15 o                         
  -5   4   3         29.96         32.54         4.45 o                         
  -4   4   3          0.56          3.26         2.91 o                         
  -3   4   3        350.29        384.56        13.10 o                         
  -2   4   3        214.74        218.07         5.18 o                         
  -1   4   3         83.52         94.99         4.10 o                         
   0   4   3          1.23         10.93         3.15 o                         
   1   4   3         42.53         64.12         3.66 o                         
   2   4   3        706.49        795.04        14.99 o                         
   3   4   3         66.17         44.38         4.20 o                         
   4   4   3         48.01         45.43         3.71 o                         
   5   4   3          1.79          1.17         3.40 o                         
   6   4   3          7.25          0.31         3.77 o                         
   7   4   3        457.58        508.71         9.89 o                         
   8   4   3        203.15        201.24         5.82 o                         
   9   4   3         64.51         66.96         5.13 o                         
  10   4   3         58.72         98.11         5.03 o                         
  11   4   3         53.87         81.26         5.19 o                         
  12   4   3         19.51         22.29         3.69 o                         
  13   4   3          3.37          4.61         2.82 o                         
 -14   5   3          1.87         -4.76         4.76 o                         
 -13   5   3         13.17         27.43         3.05 o                         
 -12   5   3         39.59         57.56         3.86 o                         
 -11   5   3          0.08         -3.12         3.12 o                         
 -10   5   3         40.15         41.18         3.97 o                         
  -9   5   3         38.85         59.90         4.52 o                         
  -8   5   3        512.67        581.15        13.63 o                         
  -7   5   3         44.87         57.31         6.05 o                         
  -6   5   3        177.23        202.71         9.56 o                         
  -5   5   3        594.08        717.90        13.81 o                         
  -4   5   3        213.10        230.01         7.96 o                         
  -3   5   3          7.11         12.49         3.61 o                         
  -2   5   3        101.41         84.21         4.38 o                         
  -1   5   3         59.59         63.36         4.42 o                         
   0   5   3         30.32         37.32         4.29 o                         
   1   5   3         16.95         26.40         4.00 o                         
   2   5   3         44.27         43.86         4.42 o                         
   3   5   3         35.46         12.05         5.09 o                         
   4   5   3         30.24         30.91         6.17 o                         
   5   5   3         54.04         39.68         5.78 o                         
   6   5   3         75.50         71.40         5.66 o                         
   7   5   3         10.43          8.70         3.57 o                         
   8   5   3          0.24          2.55         3.25 o                         
   9   5   3          6.55          4.30         3.75 o                         
  10   5   3          7.14          1.24         3.25 o                         
  11   5   3         57.36         73.70         4.44 o                         
  12   5   3          0.23          0.56         2.77 o                         
 -12   6   3          0.11         -2.82         2.82 o                         
 -11   6   3          0.01          3.34         3.25 o                         
 -10   6   3         15.00         15.80         3.94 o                         
  -9   6   3         94.17         93.63         5.93 o                         
  -8   6   3         57.06         68.48         4.64 o                         
  -7   6   3          0.24         -3.19         3.19 o                         
  -6   6   3         44.52         33.60         3.81 o                         
  -5   6   3        122.73        109.44         5.14 o                         
  -4   6   3        338.29        262.74        18.00 o                         
  -3   6   3        631.37        644.05        13.82 o                         
  -2   6   3         28.07         44.29         5.11 o                         
  -1   6   3         37.34         41.35         4.94 o                         
   0   6   3          1.23          3.58         4.67 o                         
   1   6   3        486.71        486.87        11.53 o                         
   2   6   3          0.15         -2.63         5.63 o                         
   3   6   3         47.89         64.29         5.44 o                         
   4   6   3        242.24        218.88         6.43 o                         
   5   6   3          9.65          9.25         3.54 o                         
   6   6   3        129.32        121.31         5.64 o                         
   7   6   3         30.64         34.85         4.44 o                         
   8   6   3          3.58         -0.23         3.47 o                         
   9   6   3         23.66         28.27         4.08 o                         
  10   6   3          0.18         -2.79         2.79 o                         
  11   6   3          0.08         -2.73         2.73 o                         
 -11   7   3          9.03         16.60         3.03 o                         
 -10   7   3          0.02         -2.89         2.89 o                         
  -9   7   3          0.43         -0.20         3.66 o                         
  -8   7   3          0.45          0.26         3.37 o                         
  -7   7   3         25.75         31.69         4.26 o                         
  -6   7   3          6.63          3.42         4.03 o                         
  -5   7   3         74.53         75.85         4.50 o                         
  -4   7   3          0.94         -2.76         4.61 o                         
  -3   7   3         30.17         28.63         4.04 o                         
  -2   7   3         46.06         45.88         4.65 o                         
  -1   7   3        300.80        299.73         7.81 o                         
   0   7   3        590.84        626.70        10.52 o                         
   1   7   3        414.30        444.96        10.21 o                         
   2   7   3         21.97         28.10         3.88 o                         
   3   7   3        172.13        152.07         6.18 o                         
   4   7   3        174.30        165.95         6.23 o                         
   5   7   3         59.00         47.94         5.45 o                         
   6   7   3         85.23         70.12         6.56 o                         
   7   7   3         21.97         22.94         4.88 o                         
   8   7   3          3.86         -1.35         3.21 o                         
   9   7   3          6.09          5.84         3.20 o                         
  10   7   3          4.39          1.19         5.33 o                         
  -9   8   3          2.22         -6.08         6.08 o                         
  -8   8   3          1.91         -0.72         2.58 o                         
  -7   8   3          8.38          8.98         2.95 o                         
  -6   8   3         24.75         20.82         3.56 o                         
  -5   8   3          5.57          4.45         3.91 o                         
  -4   8   3          1.26         -2.38         3.96 o                         
  -3   8   3         71.99         58.76         6.08 o                         
  -2   8   3         43.93         38.38         5.24 o                         
  -1   8   3         14.36         16.51         4.37 o                         
   0   8   3         11.90         11.73         3.88 o                         
   1   8   3         83.72         73.56         5.23 o                         
   2   8   3         62.82         47.72         4.84 o                         
   3   8   3        142.53        119.03         5.65 o                         
   4   8   3        188.50        177.22         6.75 o                         
   5   8   3         34.53         35.27         5.05 o                         
   6   8   3          3.12         -1.96         3.51 o                         
   7   8   3         16.01         16.19         3.33 o                         
  -5   9   3          0.46          3.19         5.77 o                         
  -4   9   3         44.89         47.67         3.67 o                         
  -3   9   3         11.01          9.60         2.87 o                         
  -2   9   3          0.57         -0.68         2.64 o                         
  -1   9   3          6.72          3.45         3.42 o                         
   0   9   3          0.12          0.99         3.67 o                         
   1   9   3          0.30          0.33         3.70 o                         
   2   9   3         21.89         19.34         3.29 o                         
   3   9   3         12.28          5.01         3.60 o                         
 -16   0   4          0.20         -1.36         5.30 o                         
 -15   0   4         15.38         17.85         4.19 o                         
 -14   0   4          0.14          5.72         4.73 o                         
 -13   0   4        192.39        251.59        11.46 o                         
 -12   0   4         85.68         83.46         5.44 o                         
 -11   0   4         76.20         74.43         8.99 o                         
 -10   0   4          3.38          1.39        10.09 o                         
  -9   0   4        133.02        133.70         9.99 o                         
  -8   0   4        359.67        353.50        13.03 o                         
  -7   0   4        338.73        269.75         9.62 o                         
  -6   0   4        804.31        824.39        18.80 o                         
  -5   0   4         48.30         40.49         4.36 o                         
  -4   0   4        857.20        854.42        14.77 o                         
  -3   0   4        979.17        856.79        19.90 o                         
  -2   0   4       4203.61       4534.59        32.99 o                         
  -1   0   4          1.05        111.90        28.77 o                         
   0   0   4       3345.83       3185.72        64.07 o                         
   1   0   4       7777.24       7718.56        82.60 o                         
   2   0   4       8086.01       7344.99        74.17 o                         
   3   0   4        476.47        319.29        15.69 o                         
   4   0   4        620.16        438.07        23.09 o                         
   5   0   4        489.53        420.24        17.40 o                         
   6   0   4        148.61        108.16         5.99 o                         
   7   0   4         18.22         10.95         4.51 o                         
   8   0   4         74.74         71.11         6.62 o                         
   9   0   4          8.62          3.47         7.41 o                         
  10   0   4        139.69        135.33         7.93 o                         
  11   0   4          0.21          0.92         5.68 o                         
  12   0   4          4.73         -2.55         4.85 o                         
  13   0   4         13.12         12.24         4.77 o                         
  14   0   4          0.07         -4.13         4.13 o                         
 -16   1   4         13.28         12.50         2.89 o                         
 -15   1   4          0.72         -3.22         3.22 o                         
 -14   1   4          3.95          4.91         3.15 o                         
 -13   1   4         10.54          0.50         3.25 o                         
 -12   1   4         36.36         35.45         3.56 o                         
 -11   1   4         10.99          9.60         5.11 o                         
 -10   1   4        102.42         91.75         7.33 o                         
  -9   1   4          3.56          0.36         4.15 o                         
  -8   1   4          0.12         -3.30         3.47 o                         
  -7   1   4         47.84         29.74         3.23 o                         
  -6   1   4        240.22        192.33         5.45 o                         
  -5   1   4        106.35         85.30         3.78 o                         
  -4   1   4       1643.23       1485.59        27.07 o                         
  -3   1   4        234.02        261.00         6.49 o                         
  -2   1   4       3150.37       3469.18        39.56 o                         
  -1   1   4       2820.26       3554.46        33.49 o                         
   0   1   4        200.63        180.60         5.97 o                         
   1   1   4        566.50        556.11        12.65 o                         
   2   1   4         22.53         26.13         1.70 o                         
   3   1   4        161.39        120.76         4.40 o                         
   4   1   4          0.23         -1.48         2.56 o                         
   5   1   4        440.53        467.96         9.90 o                         
   6   1   4         13.92          4.43         3.68 o                         
   7   1   4         46.85         45.06         4.22 o                         
   8   1   4         81.09         95.64         5.33 o                         
   9   1   4         45.99         51.93         5.68 o                         
  10   1   4          0.26          1.22         3.65 o                         
  11   1   4          6.73         -1.56         3.56 o                         
  12   1   4          1.57          0.60         3.56 o                         
  13   1   4          0.65          1.96         3.19 o                         
  14   1   4          5.77         10.70         2.67 o                         
 -16   2   4          9.83         13.30         3.04 o                         
 -15   2   4          0.17          4.72         3.67 o                         
 -14   2   4          8.16          8.30         3.67 o                         
 -13   2   4         23.80         22.96         3.78 o                         
 -12   2   4         12.23          6.98         3.36 o                         
 -11   2   4          8.20          2.92         2.86 o                         
 -10   2   4        134.74        138.91         6.32 o                         
  -9   2   4         60.18         55.90         4.78 o                         
  -8   2   4        202.04        196.34         6.80 o                         
  -7   2   4       1129.00       1254.31        22.96 o                         
  -6   2   4         61.93         50.85         3.91 o                         
  -5   2   4        214.22        173.69         4.52 o                         
  -4   2   4        570.64        670.35         8.41 o                         
  -3   2   4        820.13       1009.96        22.31 o                         
  -2   2   4        481.44        595.49        12.87 o                         
  -1   2   4       1309.71       1546.01        28.30 o                         
   0   2   4       2281.21       2535.52        23.15 o                         
   1   2   4          0.03          5.98         1.87 o                         
   2   2   4        339.87        344.28         5.32 o                         
   3   2   4        425.62        372.66         5.95 o                         
   4   2   4        247.01        171.41         4.48 o                         
   5   2   4        221.18        160.25         5.05 o                         
   6   2   4         17.89         21.61         4.17 o                         
   7   2   4        153.58        119.66         5.67 o                         
   8   2   4         22.57         16.18         4.77 o                         
   9   2   4         36.48         43.04         5.70 o                         
  10   2   4          0.09         -2.46         4.04 o                         
  11   2   4         84.57        125.35         5.62 o                         
  12   2   4          0.20          2.75         3.89 o                         
  13   2   4          0.22         -1.35         3.81 o                         
  14   2   4         16.20         22.36         3.50 o                         
 -15   3   4          4.29          9.40         3.35 o                         
 -14   3   4         19.83         30.08         4.38 o                         
 -13   3   4         27.32         33.77         5.11 o                         
 -12   3   4          2.90         -2.84         2.84 o                         
 -11   3   4         18.57         14.86         2.98 o                         
 -10   3   4          4.64         -0.58         3.52 o                         
  -9   3   4         46.27         38.84         5.26 o                         
  -8   3   4          0.37         -3.95         3.95 o                         
  -7   3   4          8.53          4.37         4.05 o                         
  -6   3   4        212.78        182.62         6.29 o                         
  -5   3   4          3.13          1.80         2.44 o                         
  -4   3   4        101.48         88.35         3.28 o                         
  -3   3   4        985.55       1285.58        15.50 o                         
  -2   3   4         67.25         64.37         3.05 o                         
  -1   3   4        888.15       1161.07         8.46 o                         
   0   3   4        651.46        871.57         9.30 o                         
   1   3   4        555.21        729.80         7.57 o                         
   2   3   4        124.21         99.26         4.13 o                         
   3   3   4        772.06        939.45        15.72 o                         
   4   3   4          0.50         -2.92         2.92 o                         
   5   3   4         35.89         32.20         3.70 o                         
   6   3   4        219.35        243.65        10.33 o                         
   7   3   4          1.06         -2.64         5.66 o                         
   8   3   4        143.74        162.04         7.19 o                         
   9   3   4        168.71        195.70         5.89 o                         
  10   3   4         17.46         27.38         4.55 o                         
  11   3   4          0.31          2.43         3.61 o                         
  12   3   4         12.02         11.94         3.54 o                         
  13   3   4         22.22         46.10         3.55 o                         
  14   3   4          2.16          0.19         3.41 o                         
 -15   4   4         14.10         33.85         8.22 o                         
 -14   4   4         47.27         68.07         3.94 o                         
 -13   4   4          0.24          2.91         2.96 o                         
 -12   4   4          1.80          3.12         2.89 o                         
 -11   4   4         19.10         15.34         3.30 o                         
 -10   4   4        194.74        212.75         6.69 o                         
  -9   4   4         75.77         96.16         6.30 o                         
  -8   4   4          3.83          5.65         5.18 o                         
  -7   4   4         43.56         53.81         5.19 o                         
  -6   4   4         71.85         76.26         5.08 o                         
  -5   4   4        518.82        564.95        10.49 o                         
  -4   4   4        427.45        458.41        11.14 o                         
  -3   4   4        637.15        817.63        18.60 o                         
  -2   4   4         98.23        146.51         4.93 o                         
  -1   4   4         69.74         69.57         4.02 o                         
   0   4   4        488.62        572.62        10.02 o                         
   1   4   4        141.53        130.78         5.32 o                         
   2   4   4        327.68        283.40         7.97 o                         
   3   4   4          7.90         -2.10         3.28 o                         
   4   4   4          8.72         11.94         3.38 o                         
   5   4   4        227.29        200.24         6.21 o                         
   6   4   4         59.81         39.91         4.46 o                         
   7   4   4         30.03         24.05         5.36 o                         
   8   4   4        123.96         97.84         4.59 o                         
   9   4   4          0.00          6.35         3.39 o                         
  10   4   4         78.20         98.11         6.75 o                         
  11   4   4         35.27         37.53         4.17 o                         
  12   4   4          3.14          2.84         2.85 o                         
  13   4   4         19.63         18.70         2.65 o                         
 -14   5   4          4.11         10.85         6.16 o                         
 -13   5   4         19.82         22.84         2.95 o                         
 -12   5   4          0.31         -2.80         2.80 o                         
 -11   5   4         20.26         16.67         3.81 o                         
 -10   5   4         33.61         28.97         3.41 o                         
  -9   5   4          4.86         -2.96         3.62 o                         
  -8   5   4         25.35         12.98         3.72 o                         
  -7   5   4        451.62        454.92        12.65 o                         
  -6   5   4        440.85        490.07        18.16 o                         
  -5   5   4         79.26         80.86         6.71 o                         
  -4   5   4          7.40         13.28         4.56 o                         
  -3   5   4        350.50        362.00         8.91 o                         
  -2   5   4        230.75        272.62         7.60 o                         
  -1   5   4          3.18          4.25         4.02 o                         
   0   5   4         73.93         90.77         5.36 o                         
   1   5   4        215.30        242.77         7.43 o                         
   2   5   4         11.33          9.60         5.37 o                         
   3   5   4        194.74        207.45         7.70 o                         
   4   5   4        336.74        317.28         9.45 o                         
   5   5   4          4.33         -4.78         4.78 o                         
   6   5   4         16.59          8.42         3.16 o                         
   7   5   4         23.16         14.56         3.72 o                         
   8   5   4         31.82         37.02         3.98 o                         
   9   5   4         18.04         13.13         3.74 o                         
  10   5   4         70.94         92.01         4.94 o                         
  11   5   4          0.60          3.00         2.85 o                         
  12   5   4         35.70         59.59         3.58 o                         
 -12   6   4          1.39         -2.74         2.74 o                         
 -11   6   4          2.31          2.89         3.30 o                         
 -10   6   4         20.50         30.24         4.87 o                         
  -9   6   4         50.08         59.39         5.36 o                         
  -8   6   4         16.48         28.99         3.87 o                         
  -7   6   4         96.29         97.62         4.80 o                         
  -6   6   4          0.88          8.76         3.40 o                         
  -5   6   4        111.99        111.01         4.92 o                         
  -4   6   4        163.97        174.00         6.24 o                         
  -3   6   4        693.57        763.55        22.87 o                         
  -2   6   4        552.39        630.14        14.13 o                         
  -1   6   4          0.49          6.82         7.20 o                         
   0   6   4         22.48         25.58         4.85 o                         
   1   6   4          0.14          7.29         4.83 o                         
   2   6   4          8.34          3.38         3.52 o                         
   3   6   4        100.97         77.55         6.01 o                         
   4   6   4        128.72        105.98         4.85 o                         
   5   6   4          0.78         -3.51         3.51 o                         
   6   6   4         20.83         17.97         3.93 o                         
   7   6   4         46.12         45.70         5.06 o                         
   8   6   4         76.71         70.79         4.94 o                         
   9   6   4          1.96          0.65         3.13 o                         
  10   6   4          1.52         -0.11         3.73 o                         
  11   6   4          7.55          9.67         4.08 o                         
 -11   7   4          1.96          0.30         2.76 o                         
 -10   7   4          7.46          7.18         3.39 o                         
  -9   7   4          7.37          5.25         3.05 o                         
  -8   7   4          5.89          5.99         3.51 o                         
  -7   7   4          1.29          1.05         3.34 o                         
  -6   7   4         63.33         50.64         5.70 o                         
  -5   7   4          4.00          5.05         3.60 o                         
  -4   7   4         33.53         32.27         5.29 o                         
  -3   7   4        100.15        100.94         5.26 o                         
  -2   7   4          3.41          2.35         3.74 o                         
  -1   7   4          2.11         -2.98         4.07 o                         
   0   7   4         49.55         55.10         5.01 o                         
   1   7   4         61.51         67.33         4.46 o                         
   2   7   4         13.77          3.64         5.38 o                         
   3   7   4         12.12          4.59         4.08 o                         
   4   7   4          0.02         -2.55         3.95 o                         
   5   7   4         36.68         33.45         4.42 o                         
   6   7   4          3.88          3.84         3.89 o                         
   7   7   4         34.63         39.17         4.67 o                         
   8   7   4          1.64          0.25         2.95 o                         
   9   7   4         13.00         17.66         3.22 o                         
  -8   8   4          0.23         -2.03         3.33 o                         
  -7   8   4          0.40         -0.27         2.91 o                         
  -6   8   4          1.89         -3.94         3.94 o                         
  -5   8   4          0.53         -3.44         3.49 o                         
  -4   8   4         34.40         30.47         4.17 o                         
  -3   8   4        124.97        118.80         6.35 o                         
  -2   8   4          0.99          5.19         3.64 o                         
  -1   8   4         16.01         20.87         4.33 o                         
   0   8   4         47.57         54.77         5.56 o                         
   1   8   4         27.60         22.14         3.90 o                         
   2   8   4        126.41        126.93         5.63 o                         
   3   8   4         53.51         48.77         4.15 o                         
   4   8   4         14.60         15.70         3.41 o                         
   5   8   4         23.39         17.18         3.22 o                         
   6   8   4          3.58         -0.41         3.66 o                         
   7   8   4          2.56         -2.93         2.93 o                         
  -4   9   4         34.07         34.13         3.44 o                         
  -3   9   4          0.36         -0.51         2.53 o                         
  -2   9   4         32.83         20.13         3.48 o                         
  -1   9   4          0.38          4.24         3.06 o                         
   0   9   4         14.41         19.11         4.01 o                         
   1   9   4         10.03         11.76         4.83 o                         
   2   9   4          0.65          6.68         4.27 o                         
 -16   1   5          0.22         -2.67         2.83 o                         
 -15   1   5          0.11          2.67         3.43 o                         
 -14   1   5          8.04         12.60         3.24 o                         
 -13   1   5          2.90         -2.30         3.12 o                         
 -12   1   5         13.99          7.46         2.84 o                         
 -11   1   5         23.23         13.07         3.17 o                         
 -10   1   5        234.08        219.26         9.11 o                         
  -9   1   5        359.48        272.70         8.28 o                         
  -8   1   5          0.21         -3.88         3.88 o                         
  -7   1   5        247.68        183.98         5.73 o                         
  -6   1   5        555.44        545.96        12.79 o                         
  -5   1   5        351.52        331.06         8.48 o                         
  -4   1   5        301.68        233.67         6.98 o                         
  -3   1   5        991.63       1064.00        17.87 o                         
  -2   1   5          6.39         53.72         3.55 o                         
  -1   1   5       3597.99       3943.88        39.73 o                         
   0   1   5          0.56         20.26         2.82 o                         
   1   1   5        454.85        525.12         9.17 o                         
   2   1   5        995.88        889.77        18.12 o                         
   3   1   5         92.47         68.93         3.23 o                         
   4   1   5         91.95         64.38         4.16 o                         
   5   1   5        109.76         77.61         4.05 o                         
   6   1   5        745.26        685.36        22.89 o                         
   7   1   5          0.21         -1.04         4.31 o                         
   8   1   5          5.96          3.48         4.75 o                         
   9   1   5          9.87         14.96         4.01 o                         
  10   1   5          5.96          5.39         3.64 o                         
  11   1   5          2.39          2.23         3.61 o                         
  12   1   5         15.27         17.11         3.73 o                         
  13   1   5         16.60         27.55         3.80 o                         
  14   1   5          6.90         13.32         3.73 o                         
 -16   2   5          0.70          3.88         3.19 o                         
 -15   2   5          0.13          0.95         2.81 o                         
 -14   2   5          0.34          1.75         3.19 o                         
 -13   2   5          4.55          2.49         2.93 o                         
 -12   2   5          6.71          5.26         2.78 o                         
 -11   2   5         16.26          9.70         2.65 o                         
 -10   2   5          4.59         13.37         4.99 o                         
  -9   2   5        226.76        201.02         7.17 o                         
  -8   2   5        127.52        103.18         5.54 o                         
  -7   2   5        335.79        274.07         7.45 o                         
  -6   2   5        311.87        309.35         9.00 o                         
  -5   2   5        572.10        645.39        11.93 o                         
  -4   2   5        350.17        387.03         7.58 o                         
  -3   2   5          5.04         14.36         2.82 o                         
  -2   2   5        471.46        570.94         8.81 o                         
  -1   2   5         10.77         12.79         2.74 o                         
   0   2   5          4.81         12.10         2.20 o                         
   1   2   5        132.47        164.36         3.63 o                         
   2   2   5        446.77        525.59         6.43 o                         
   3   2   5          0.73          0.74         2.95 o                         
   4   2   5          1.76         -3.24         3.29 o                         
   5   2   5         14.92         11.32         3.39 o                         
   6   2   5         90.03         86.59         6.53 o                         
   7   2   5          6.61          0.30         4.66 o                         
   8   2   5          1.52         -4.69         4.96 o                         
   9   2   5          2.55         -1.52         3.79 o                         
  10   2   5         22.87         39.36         4.34 o                         
  11   2   5          9.53          8.46         4.47 o                         
  12   2   5         70.63        109.97         5.98 o                         
  13   2   5          0.31         -1.34         3.50 o                         
  14   2   5          4.73          6.83         6.08 o                         
 -15   3   5          2.63          7.91         2.82 o                         
 -14   3   5          1.25          5.11         3.06 o                         
 -13   3   5          4.29         12.21         3.06 o                         
 -12   3   5          0.00         -0.92         3.11 o                         
 -11   3   5         58.33         55.18         3.83 o                         
 -10   3   5        138.83        131.00         4.71 o                         
  -9   3   5          6.26          9.16         4.83 o                         
  -8   3   5         85.52         82.63         6.01 o                         
  -7   3   5         19.80         10.92         4.46 o                         
  -6   3   5         31.25         30.07         3.77 o                         
  -5   3   5         38.75         41.21         2.98 o                         
  -4   3   5          1.98          1.19         2.58 o                         
  -3   3   5        436.81        564.86         7.08 o                         
  -2   3   5        108.07        136.69         4.57 o                         
  -1   3   5          0.14          7.27         2.64 o                         
   0   3   5         10.05         28.48         2.78 o                         
   1   3   5       1570.46       1760.10        15.75 o                         
   2   3   5        263.84        245.99         5.70 o                         
   3   3   5          9.40         10.30         3.54 o                         
   4   3   5         51.04         34.53         3.88 o                         
   5   3   5         74.04         54.02         4.48 o                         
   6   3   5        128.06        127.64         7.80 o                         
   7   3   5         44.62         15.85         5.71 o                         
   8   3   5         28.64         19.78         3.39 o                         
   9   3   5         42.84         42.22         4.22 o                         
  10   3   5         50.84         61.48         4.68 o                         
  11   3   5          0.33          3.35         3.43 o                         
  12   3   5          0.45         -3.15         3.15 o                         
  13   3   5          0.05          3.15         2.69 o                         
 -14   4   5          0.74          0.00         3.22 o                         
 -13   4   5          0.71         -3.08         3.08 o                         
 -12   4   5          8.80          5.84         2.87 o                         
 -11   4   5         56.48         44.99         4.41 o                         
 -10   4   5         23.05         16.97         3.33 o                         
  -9   4   5         15.28         10.31         3.91 o                         
  -8   4   5          6.24         -5.04         5.04 o                         
  -7   4   5          9.47         -3.71         4.60 o                         
  -6   4   5         19.04         17.57         4.28 o                         
  -5   4   5        129.72        131.15         5.55 o                         
  -4   4   5        143.37        150.67         5.39 o                         
  -3   4   5          1.22          2.28         3.33 o                         
  -2   4   5        103.55        121.59         6.38 o                         
  -1   4   5        137.00        152.40         5.19 o                         
   0   4   5          9.22         10.85         3.30 o                         
   1   4   5        407.16        434.25        12.12 o                         
   2   4   5        408.71        476.80        16.95 o                         
   3   4   5          0.05         -2.62         3.67 o                         
   4   4   5          1.91         -3.98         3.98 o                         
   5   4   5         21.03         15.22         4.11 o                         
   6   4   5        193.10        219.62         8.93 o                         
   7   4   5          0.36          4.89         3.70 o                         
   8   4   5         26.54         26.04         3.96 o                         
   9   4   5          3.70         -1.33         3.68 o                         
  10   4   5         45.49         60.74         4.78 o                         
  11   4   5          2.01          6.07         3.32 o                         
  12   4   5          1.76         -2.63         2.63 o                         
 -13   5   5          4.62         10.40         3.48 o                         
 -12   5   5         14.14         10.92         3.22 o                         
 -11   5   5         32.40         37.80         3.74 o                         
 -10   5   5         35.46         32.36         3.83 o                         
  -9   5   5         37.06         37.62         3.78 o                         
  -8   5   5         49.44         43.87         4.04 o                         
  -7   5   5         14.36         10.83         4.62 o                         
  -6   5   5         11.31          9.37         5.77 o                         
  -5   5   5          7.42         -5.06         5.06 o                         
  -4   5   5         13.37          8.36         4.55 o                         
  -3   5   5         55.46         61.32         5.18 o                         
  -2   5   5         14.27         19.29         4.96 o                         
  -1   5   5        177.21        205.43         7.45 o                         
   0   5   5         64.68         68.38         5.27 o                         
   1   5   5         72.81         78.50         5.79 o                         
   2   5   5        290.21        302.02        13.37 o                         
   3   5   5         89.44         79.72         5.66 o                         
   4   5   5         48.23         25.39         4.81 o                         
   5   5   5         19.74          7.93         4.66 o                         
   6   5   5          5.09         -3.89         3.89 o                         
   7   5   5         48.64         41.01         4.54 o                         
   8   5   5         76.55         83.39         5.71 o                         
   9   5   5         39.57         32.52         4.19 o                         
  10   5   5          0.22          1.53         2.92 o                         
  11   5   5          4.97          5.52         2.47 o                         
 -12   6   5         20.79         25.61         3.17 o                         
 -11   6   5         12.55         14.50         3.33 o                         
 -10   6   5         22.66         22.11         3.94 o                         
  -9   6   5          9.04         17.38         3.81 o                         
  -8   6   5         14.96         13.54         4.66 o                         
  -7   6   5         12.32          5.74         5.01 o                         
  -6   6   5          7.84          5.15         4.37 o                         
  -5   6   5          4.43          4.34         3.90 o                         
  -4   6   5          4.41          1.11         3.63 o                         
  -3   6   5         17.50         26.38         3.98 o                         
  -2   6   5         56.74         62.48         4.57 o                         
  -1   6   5         14.25         13.50         3.62 o                         
   0   6   5         10.14         11.29         3.59 o                         
   1   6   5         12.52         13.53         3.72 o                         
   2   6   5        279.66        269.94         7.30 o                         
   3   6   5          1.06         -2.61         3.61 o                         
   4   6   5         31.05         13.86         4.27 o                         
   5   6   5         24.82         21.72         3.57 o                         
   6   6   5          2.54         -3.85         3.85 o                         
   7   6   5          0.99          0.33         3.65 o                         
   8   6   5          2.00          0.74         3.10 o                         
   9   6   5          4.31          4.76         3.23 o                         
  10   6   5          0.18         -3.28         3.28 o                         
 -10   7   5         45.74         50.23         3.51 o                         
  -9   7   5         59.42         66.69         4.61 o                         
  -8   7   5         83.50        100.85         5.58 o                         
  -7   7   5         23.10         26.68         4.49 o                         
  -6   7   5          0.16         -3.70         4.11 o                         
  -5   7   5        134.15        137.29         6.31 o                         
  -4   7   5         47.43         65.66         5.08 o                         
  -3   7   5        114.09        122.93         5.80 o                         
  -2   7   5        120.83        127.85         5.44 o                         
  -1   7   5         41.61         47.55         4.51 o                         
   0   7   5        208.51        209.26         6.33 o                         
   1   7   5        291.82        312.61        10.00 o                         
   2   7   5         86.75         89.92         5.66 o                         
   3   7   5         28.66         20.51         4.31 o                         
   4   7   5         26.71         18.71         4.17 o                         
   5   7   5         74.99         66.86         7.19 o                         
   6   7   5          4.71          0.43         3.26 o                         
   7   7   5         22.42         25.93         3.48 o                         
   8   7   5         24.76         33.23         3.31 o                         
  -8   8   5         12.74         24.48         3.85 o                         
  -7   8   5         12.68          0.55         2.59 o                         
  -6   8   5          1.94          1.02         2.77 o                         
  -5   8   5        230.28        231.59         7.62 o                         
  -4   8   5         18.10         20.34         3.48 o                         
  -3   8   5         55.78         56.28         4.22 o                         
  -2   8   5         26.74         27.95         3.84 o                         
  -1   8   5          9.36         11.48         3.48 o                         
   0   8   5          5.43          4.59         3.51 o                         
   1   8   5          3.62          3.59         3.57 o                         
   2   8   5          3.00          4.32         3.01 o                         
   3   8   5          0.88         -1.64         2.86 o                         
   4   8   5         12.85         12.05         2.98 o                         
   5   8   5        111.05        116.78         5.71 o                         
   6   8   5         13.50         13.22         3.41 o                         
  -3   9   5          0.58         -4.74         4.74 o                         
  -2   9   5          8.16          0.62         2.79 o                         
  -1   9   5          0.03          4.11         3.35 o                         
   0   9   5         13.85         20.20         3.70 o                         
   1   9   5         21.57         23.14         8.16 o                         
 -16   0   6         23.95         43.32         4.98 o                         
 -15   0   6        138.65        206.99         9.69 o                         
 -14   0   6          4.05         10.10         4.54 o                         
 -13   0   6         21.95         15.97         5.01 o                         
 -12   0   6         15.32         15.13         4.10 o                         
 -11   0   6        423.12        354.95        26.37 o                         
 -10   0   6         20.15         16.91         6.53 o                         
  -9   0   6         17.72          0.83         7.67 o                         
  -8   0   6          0.64         -2.86         5.26 o                         
  -7   0   6        483.19        437.90        15.88 o                         
  -6   0   6        314.55        229.83         8.49 o                         
  -5   0   6        908.51        995.24        19.82 o                         
  -4   0   6        683.25        718.52        21.40 o                         
  -3   0   6        273.29        237.47         8.81 o                         
  -2   0   6        266.49        274.58        10.45 o                         
  -1   0   6         34.46         51.00         8.21 o                         
   0   0   6        847.41        993.98        19.59 o                         
   1   0   6       2213.51       2143.64        59.60 o                         
   2   0   6          0.58          7.38         3.71 o                         
   3   0   6        773.74        737.70        13.67 o                         
   4   0   6        758.52        773.72        30.83 o                         
   5   0   6        194.47        197.16        14.00 o                         
   6   0   6        949.22        889.92        41.28 o                         
   7   0   6         11.93          4.65         8.75 o                         
   8   0   6         48.72         52.80         8.61 o                         
   9   0   6        117.93        103.70         9.99 o                         
  10   0   6         58.76         66.04         6.55 o                         
  11   0   6          0.21          4.23         5.53 o                         
  12   0   6         26.75         24.20         5.15 o                         
  13   0   6          0.50         -4.58         4.58 o                         
 -16   1   6          1.42          2.89         3.31 o                         
 -15   1   6          0.87          4.50         2.92 o                         
 -14   1   6         27.67         27.93         3.81 o                         
 -13   1   6         31.24         38.30         3.60 o                         
 -12   1   6          1.32          3.30         2.98 o                         
 -11   1   6         84.25         63.04         4.78 o                         
 -10   1   6          2.23          3.37         5.76 o                         
  -9   1   6         81.07         69.40         5.46 o                         
  -8   1   6        176.93        164.34         6.20 o                         
  -7   1   6         16.48          8.08         4.31 o                         
  -6   1   6         27.00         24.65         3.45 o                         
  -5   1   6         20.70         19.81         3.14 o                         
  -4   1   6        806.37       1064.90        19.85 o                         
  -3   1   6         18.23         15.97         2.49 o                         
  -2   1   6        714.31        799.42        12.85 o                         
  -1   1   6        504.38        642.70        18.51 o                         
   0   1   6       2361.94       2840.46        50.15 o                         
   1   1   6         54.43         63.48         3.42 o                         
   2   1   6         61.11         63.64         2.94 o                         
   3   1   6        701.55        804.20        13.08 o                         
   4   1   6          1.72         -1.45         3.46 o                         
   5   1   6         85.51         73.54         5.28 o                         
   6   1   6          1.33          5.38         5.11 o                         
   7   1   6        281.34        330.58         9.83 o                         
   8   1   6          5.20          7.54         4.82 o                         
   9   1   6          6.60         10.58         3.62 o                         
  10   1   6         61.91         95.42         6.23 o                         
  11   1   6          3.31          0.95         4.35 o                         
  12   1   6          9.70         19.13         4.41 o                         
  13   1   6          0.05         -2.55         3.38 o                         
 -15   2   6          0.12         -1.06         2.75 o                         
 -14   2   6          0.23         -3.14         3.14 o                         
 -13   2   6          4.66          8.60         2.97 o                         
 -12   2   6          3.97          0.99         2.80 o                         
 -11   2   6          1.89         -0.11         3.30 o                         
 -10   2   6          4.62          2.24         5.22 o                         
  -9   2   6        231.88        167.65         8.48 o                         
  -8   2   6         12.12          5.71         4.52 o                         
  -7   2   6        236.93        216.00         7.30 o                         
  -6   2   6       1522.76       1604.76        34.59 o                         
  -5   2   6        207.53        209.34         5.52 o                         
  -4   2   6        155.00        112.02         5.23 o                         
  -3   2   6         99.04        112.34         4.09 o                         
  -2   2   6        768.50        967.22        11.17 o                         
  -1   2   6       1507.77       1944.92        19.63 o                         
   0   2   6         31.52         55.83         3.31 o                         
   1   2   6        161.38        163.97         4.10 o                         
   2   2   6        845.13        740.37         8.85 o                         
   3   2   6        213.19        164.16         7.39 o                         
   4   2   6          6.54          0.11         3.61 o                         
   5   2   6        327.15        283.81         8.44 o                         
   6   2   6          4.50          3.02         4.26 o                         
   7   2   6         21.59         11.42         5.01 o                         
   8   2   6          8.01         10.86         3.97 o                         
   9   2   6         18.37         19.54         4.83 o                         
  10   2   6          1.82          1.97         6.56 o                         
  11   2   6         10.31         10.27         4.67 o                         
  12   2   6          7.10         12.40         4.04 o                         
  13   2   6          0.36          0.81         2.94 o                         
 -15   3   6          0.12          4.72         2.39 o                         
 -14   3   6          1.72         -2.83         2.83 o                         
 -13   3   6          4.76          2.38         3.08 o                         
 -12   3   6          3.14          7.27         3.23 o                         
 -11   3   6         52.55         46.57         4.00 o                         
 -10   3   6         80.46         83.55         4.51 o                         
  -9   3   6        105.18        103.46         6.62 o                         
  -8   3   6         32.63         31.26         5.48 o                         
  -7   3   6        105.57        102.29         5.60 o                         
  -6   3   6        210.78        228.39         6.37 o                         
  -5   3   6        360.35        358.22         7.22 o                         
  -4   3   6          0.53          0.07         2.87 o                         
  -3   3   6          7.07         15.41         3.06 o                         
  -2   3   6        255.29        348.29         6.16 o                         
  -1   3   6         40.46         36.35         3.36 o                         
   0   3   6          1.73          2.43         2.80 o                         
   1   3   6         18.39         20.29         3.39 o                         
   2   3   6          9.44          6.41         3.36 o                         
   3   3   6        713.24        809.79        29.93 o                         
   4   3   6          1.14         -2.17         4.42 o                         
   5   3   6         28.63         18.22         4.61 o                         
   6   3   6         80.58         86.24         9.07 o                         
   7   3   6          9.31         -2.57         3.44 o                         
   8   3   6         35.09         20.56         3.71 o                         
   9   3   6          4.30          4.22         3.46 o                         
  10   3   6         11.36         11.79         4.04 o                         
  11   3   6          0.25         -0.06         3.51 o                         
  12   3   6          4.28          0.43         2.89 o                         
 -14   4   6          3.71          0.97         3.17 o                         
 -13   4   6         19.73         15.15         4.21 o                         
 -12   4   6         10.95         10.44         3.15 o                         
 -11   4   6          2.03          0.38         3.24 o                         
 -10   4   6          0.48         -2.80         3.51 o                         
  -9   4   6          3.88          2.18         3.12 o                         
  -8   4   6          1.79         -3.42         3.42 o                         
  -7   4   6          2.98         -5.55         5.55 o                         
  -6   4   6          7.41          8.05         4.10 o                         
  -5   4   6        116.07        109.25         6.03 o                         
  -4   4   6         63.51         61.20         4.59 o                         
  -3   4   6          5.63          4.16         3.28 o                         
  -2   4   6          1.09          4.08         3.68 o                         
  -1   4   6         27.74         23.38         4.72 o                         
   0   4   6        284.75        310.67         7.71 o                         
   1   4   6        196.41        189.20         6.24 o                         
   2   4   6         92.69         98.38         5.79 o                         
   3   4   6         29.66         20.13         4.23 o                         
   4   4   6         26.10          9.52         4.13 o                         
   5   4   6        281.29        227.24        12.94 o                         
   6   4   6        444.90        403.82        15.47 o                         
   7   4   6         35.88         32.24         4.89 o                         
   8   4   6          3.70         -3.08         4.54 o                         
   9   4   6          5.49          1.57         3.99 o                         
  10   4   6         11.61         10.64         3.52 o                         
  11   4   6          6.78          9.91         2.74 o                         
  12   4   6          0.03         -3.81         3.86 o                         
 -13   5   6          2.22          1.14         2.50 o                         
 -12   5   6          1.82          3.48         2.76 o                         
 -11   5   6          4.02          1.45         3.07 o                         
 -10   5   6          1.84         -3.37         3.37 o                         
  -9   5   6          0.40         -2.87         2.87 o                         
  -8   5   6         17.26         15.55         3.61 o                         
  -7   5   6         51.54         68.76         4.54 o                         
  -6   5   6         26.24         15.27         3.75 o                         
  -5   5   6         41.91         32.48         5.89 o                         
  -4   5   6        226.44        209.46         7.72 o                         
  -3   5   6        394.57        515.30        18.81 o                         
  -2   5   6        107.62        123.18         7.20 o                         
  -1   5   6         69.68         84.14         6.85 o                         
   0   5   6          0.19          3.38         4.98 o                         
   1   5   6          0.44          5.67         5.45 o                         
   2   5   6        379.69        396.66        12.00 o                         
   3   5   6        246.33        213.42         6.99 o                         
   4   5   6          0.22         -3.49         3.49 o                         
   5   5   6         42.81         44.98         4.09 o                         
   6   5   6         55.77         50.67         4.62 o                         
   7   5   6         69.61         72.40         6.24 o                         
   8   5   6          0.82         -2.43         4.61 o                         
   9   5   6         25.70         28.19         4.46 o                         
  10   5   6         17.85         29.75         3.59 o                         
  11   5   6          6.59         -2.44         3.28 o                         
 -12   6   6          4.13          7.07         2.66 o                         
 -11   6   6          0.01         -0.29         2.84 o                         
 -10   6   6         38.90         45.77         4.06 o                         
  -9   6   6         37.98         31.19         3.75 o                         
  -8   6   6          6.57         13.81         3.89 o                         
  -7   6   6        135.44        130.14         5.67 o                         
  -6   6   6        197.32        194.82         6.65 o                         
  -5   6   6        398.95        415.32         9.47 o                         
  -4   6   6         94.44        103.90         5.39 o                         
  -3   6   6         59.57         60.40         4.45 o                         
  -2   6   6         93.45        133.48         6.34 o                         
  -1   6   6        531.05        601.99        10.54 o                         
   0   6   6         35.17         59.40         5.38 o                         
   1   6   6          8.87          0.86         3.57 o                         
   2   6   6         48.31         54.06         4.49 o                         
   3   6   6         56.71         51.14         4.89 o                         
   4   6   6         44.99         38.48         4.19 o                         
   5   6   6         59.07         63.02         5.10 o                         
   6   6   6         13.59         14.98         3.63 o                         
   7   6   6         43.35         35.08         3.93 o                         
   8   6   6          0.49         -1.99         3.37 o                         
   9   6   6          5.73          2.71         2.94 o                         
 -10   7   6         60.85         78.77         4.43 o                         
  -9   7   6         21.09         31.32         3.43 o                         
  -8   7   6         20.91         22.42         4.36 o                         
  -7   7   6         15.04         17.59         3.93 o                         
  -6   7   6         38.77         36.05         4.61 o                         
  -5   7   6         99.62        119.64         6.46 o                         
  -4   7   6          2.58          1.28         3.91 o                         
  -3   7   6          0.02          0.43         3.83 o                         
  -2   7   6        101.31        106.77         6.16 o                         
  -1   7   6         12.33         10.19         5.14 o                         
   0   7   6         53.93         63.18         5.35 o                         
   1   7   6         21.24         29.16         5.23 o                         
   2   7   6         18.55         20.28         4.29 o                         
   3   7   6         68.34         60.10         5.46 o                         
   4   7   6         10.84          7.40         3.82 o                         
   5   7   6          7.77         -2.17         3.37 o                         
   6   7   6          0.28         -0.57         3.04 o                         
   7   7   6          5.20          5.26         2.67 o                         
   8   7   6          3.09         -2.42         3.29 o                         
  -7   8   6         12.35         17.28         3.31 o                         
  -6   8   6          1.72         -1.28         2.61 o                         
  -5   8   6          0.24         -2.26         2.69 o                         
  -4   8   6         23.36         27.87         3.23 o                         
  -3   8   6         57.59         43.34         5.03 o                         
  -2   8   6         17.41         17.93         3.30 o                         
  -1   8   6          1.71          6.22         3.21 o                         
   0   8   6          9.94         13.37         3.29 o                         
   1   8   6          6.51         11.18         3.56 o                         
   2   8   6          5.26          1.73         2.92 o                         
   3   8   6         20.72         20.96         2.92 o                         
   4   8   6         13.35          7.39         2.66 o                         
   5   8   6          5.86         -4.34         4.34 o                         
 -16   1   7          0.29         -3.27         3.27 o                         
 -15   1   7          0.12         -1.03         2.82 o                         
 -14   1   7          5.02          3.96         3.15 o                         
 -13   1   7         21.97         16.04         3.12 o                         
 -12   1   7         76.25         68.66         3.86 o                         
 -11   1   7          2.12          3.67         3.18 o                         
 -10   1   7         46.89         50.32         6.19 o                         
  -9   1   7        129.68        112.49         6.20 o                         
  -8   1   7         18.17          8.74         4.49 o                         
  -7   1   7        338.30        270.81         7.51 o                         
  -6   1   7        496.12        453.90        12.96 o                         
  -5   1   7        168.65        140.79         5.03 o                         
  -4   1   7        217.61        176.63         5.58 o                         
  -3   1   7       1087.49       1187.37        27.25 o                         
  -2   1   7         55.41         63.10         3.86 o                         
  -1   1   7        114.15        109.17         4.70 o                         
   0   1   7          0.87          2.64         2.71 o                         
   1   1   7        143.17        139.35         4.60 o                         
   2   1   7        251.85        222.95         5.88 o                         
   3   1   7          1.97         -1.64         3.32 o                         
   4   1   7         86.34         72.71         4.84 o                         
   5   1   7          0.71          2.02         4.03 o                         
   6   1   7         13.44         -2.64         4.61 o                         
   7   1   7          0.83         -4.72         4.72 o                         
   8   1   7         32.86         23.84         4.91 o                         
   9   1   7        145.49        174.60         7.20 o                         
  10   1   7         12.58         12.86         5.09 o                         
  11   1   7         39.16         28.60         5.58 o                         
  12   1   7          2.70          1.14         3.94 o                         
  13   1   7          3.19         -4.34         4.34 o                         
 -15   2   7          3.86          3.67         2.44 o                         
 -14   2   7          0.02         -2.30         3.23 o                         
 -13   2   7          3.18         -0.65         2.97 o                         
 -12   2   7         13.26          9.59         3.01 o                         
 -11   2   7         30.15         23.25         3.26 o                         
 -10   2   7          2.48          0.58         3.36 o                         
  -9   2   7          3.54          8.69         5.36 o                         
  -8   2   7        295.09        277.48        12.55 o                         
  -7   2   7          6.51          8.43         3.94 o                         
  -6   2   7        224.36        224.92         8.35 o                         
  -5   2   7        146.54        134.16         5.37 o                         
  -4   2   7         83.60         80.98         4.45 o                         
  -3   2   7        471.37        601.61        10.06 o                         
  -2   2   7       1369.94       1910.21        27.12 o                         
  -1   2   7         49.86         61.55         4.92 o                         
   0   2   7         25.90         26.94         3.15 o                         
   1   2   7        148.00        141.18         4.95 o                         
   2   2   7        215.45        234.16         6.69 o                         
   3   2   7         14.27         11.15         4.33 o                         
   4   2   7          7.35          5.22         3.97 o                         
   5   2   7         30.01         17.79         4.25 o                         
   6   2   7         53.12         48.89         5.72 o                         
   7   2   7          2.08         -1.26         3.46 o                         
   8   2   7         17.71         12.80         3.89 o                         
   9   2   7          0.43          7.22         4.33 o                         
  10   2   7          3.55         -2.48         4.57 o                         
  11   2   7          4.51          3.10         4.07 o                         
  12   2   7          0.34          2.92         3.34 o                         
 -15   3   7          1.33         -0.71         3.39 o                         
 -14   3   7          1.18         -1.65         2.79 o                         
 -13   3   7          3.29          2.48         2.80 o                         
 -12   3   7         39.07         29.16         3.60 o                         
 -11   3   7         20.51         16.81         3.32 o                         
 -10   3   7         23.62         18.14         3.20 o                         
  -9   3   7         97.12         76.26         4.60 o                         
  -8   3   7         40.23         44.74         6.00 o                         
  -7   3   7         62.21         55.10         5.28 o                         
  -6   3   7        110.29         90.14         4.53 o                         
  -5   3   7         29.33         39.41         3.60 o                         
  -4   3   7         18.83         23.73         3.73 o                         
  -3   3   7        355.31        368.96         7.69 o                         
  -2   3   7          0.64         11.35         3.32 o                         
  -1   3   7          0.63          6.33         3.17 o                         
   0   3   7        487.17        525.61         9.18 o                         
   1   3   7        205.02        195.96         8.57 o                         
   2   3   7        353.76        315.91         8.35 o                         
   3   3   7         35.50         35.92         5.52 o                         
   4   3   7        299.67        257.47         9.56 o                         
   5   3   7         23.25         24.05         5.51 o                         
   6   3   7          5.41          3.32         5.29 o                         
   7   3   7          0.53         -4.77         4.77 o                         
   8   3   7         12.68          2.96         4.13 o                         
   9   3   7         18.07         15.25         4.51 o                         
  10   3   7         18.66         15.62         4.04 o                         
  11   3   7         14.10         14.54         3.96 o                         
  12   3   7          0.01          1.93         3.59 o                         
 -14   4   7          2.51          7.54         2.75 o                         
 -13   4   7         11.17         10.59         3.39 o                         
 -12   4   7          0.30         -3.13         3.13 o                         
 -11   4   7         11.49          9.84         3.53 o                         
 -10   4   7         13.71         12.12         3.31 o                         
  -9   4   7         81.71         71.17         4.25 o                         
  -8   4   7          0.30         -3.82         3.82 o                         
  -7   4   7          0.21         -3.76         5.01 o                         
  -6   4   7        132.71        153.13         6.89 o                         
  -5   4   7         24.14         17.86         4.06 o                         
  -4   4   7         28.41         24.33         4.24 o                         
  -3   4   7         12.22          6.74         4.19 o                         
  -2   4   7        323.82        366.88         8.84 o                         
  -1   4   7         19.16         15.74         3.96 o                         
   0   4   7          1.11          7.05         4.24 o                         
   1   4   7        343.29        336.95         9.06 o                         
   2   4   7        210.01        178.80         7.67 o                         
   3   4   7          3.29          2.32         4.37 o                         
   4   4   7         53.43         32.88         7.69 o                         
   5   4   7        254.58        245.52         9.02 o                         
   6   4   7         17.89          8.00         4.38 o                         
   7   4   7          1.25         -2.43         4.50 o                         
   8   4   7         86.32         86.72         7.42 o                         
   9   4   7          7.91         -1.07         5.26 o                         
  10   4   7          0.21         -2.32         3.24 o                         
  11   4   7          4.39          1.17         2.72 o                         
 -13   5   7          0.27          1.26         2.30 o                         
 -12   5   7          0.69          0.14         2.55 o                         
 -11   5   7         16.06         17.98         3.23 o                         
 -10   5   7          1.24         -3.12         3.12 o                         
  -9   5   7          9.96         -1.40         3.88 o                         
  -8   5   7         79.13         67.72         4.56 o                         
  -7   5   7         62.34         71.93         5.10 o                         
  -6   5   7          4.75         -2.89         3.63 o                         
  -5   5   7         31.22         38.40         4.36 o                         
  -4   5   7        160.50        164.41         6.85 o                         
  -3   5   7         13.25         18.89         5.92 o                         
  -2   5   7        360.74        423.59        23.08 o                         
  -1   5   7        483.75        582.54        15.66 o                         
   0   5   7        123.47        135.23        13.91 o                         
   1   5   7         30.37         29.53         4.40 o                         
   2   5   7        208.83        171.12         5.69 o                         
   3   5   7         93.29         93.49         4.74 o                         
   4   5   7          2.14         -4.95         5.47 o                         
   5   5   7          5.67          2.11         3.76 o                         
   6   5   7          0.87          0.55         4.50 o                         
   7   5   7          4.70          1.73         4.11 o                         
   8   5   7          2.00          3.21         4.25 o                         
   9   5   7          8.80         13.74         3.68 o                         
  10   5   7          1.83         -0.29         2.69 o                         
 -12   6   7          3.14          9.79         5.04 o                         
 -11   6   7         39.76         65.90         3.61 o                         
 -10   6   7          0.01          0.49         2.84 o                         
  -9   6   7         78.16         79.76         4.94 o                         
  -8   6   7         11.72          8.88         3.40 o                         
  -7   6   7        123.05        141.04         5.90 o                         
  -6   6   7        178.54        204.04         7.48 o                         
  -5   6   7         73.88         76.20         5.35 o                         
  -4   6   7        127.44        139.07         6.24 o                         
  -3   6   7         78.34         89.08         5.17 o                         
  -2   6   7        443.63        551.18        14.52 o                         
  -1   6   7        190.64        230.04        10.55 o                         
   0   6   7          1.61          5.34         4.36 o                         
   1   6   7          8.91          1.02         3.77 o                         
   2   6   7         16.96         21.45         4.47 o                         
   3   6   7          2.21         -3.50         3.50 o                         
   4   6   7         36.93         28.01         4.39 o                         
   5   6   7          0.42          1.62         3.65 o                         
   6   6   7          0.46          1.07         3.38 o                         
   7   6   7         12.24         14.20         3.63 o                         
   8   6   7          2.44         -0.77         2.96 o                         
   9   6   7          3.64          1.36         4.42 o                         
 -10   7   7         17.64         15.91         5.02 o                         
  -9   7   7         57.96         61.43         4.22 o                         
  -8   7   7         93.11        102.00         4.92 o                         
  -7   7   7        170.06        195.58         6.41 o                         
  -6   7   7          9.16          6.82         3.15 o                         
  -5   7   7         61.84         58.75         4.78 o                         
  -4   7   7         35.11         33.88         4.10 o                         
  -3   7   7          6.04         -3.71         3.71 o                         
  -2   7   7         11.94          6.74         3.76 o                         
  -1   7   7         16.60          9.66         3.86 o                         
   0   7   7         13.67         16.10         4.38 o                         
   1   7   7          0.68         -3.78         3.78 o                         
   2   7   7          1.75         -1.26         3.68 o                         
   3   7   7          1.18          0.70         3.36 o                         
   4   7   7         29.85         18.71         3.76 o                         
   5   7   7         31.54         26.73         3.59 o                         
   6   7   7          6.55          3.87         2.98 o                         
   7   7   7          8.83          2.17         7.42 o                         
  -7   8   7          6.08          4.54         4.39 o                         
  -6   8   7         12.09         14.99         2.69 o                         
  -5   8   7         30.12         27.56         2.81 o                         
  -4   8   7          9.51         16.96         2.79 o                         
  -3   8   7         81.50         91.42         4.64 o                         
  -2   8   7          0.00         -0.47         2.84 o                         
  -1   8   7          0.17          0.27         2.90 o                         
   0   8   7          0.00          3.69         3.08 o                         
   1   8   7          0.12          3.02         3.26 o                         
   2   8   7         26.65         26.74         3.63 o                         
   3   8   7          0.00         -3.13         3.13 o                         
 -15   0   8          0.06         10.58         5.07 o                         
 -14   0   8          9.81          7.63         5.17 o                         
 -13   0   8          8.04          8.57         5.12 o                         
 -12   0   8          4.95          2.78         5.85 o                         
 -11   0   8        111.33         99.90         6.54 o                         
 -10   0   8         61.94         39.74         5.19 o                         
  -9   0   8          0.29         -1.77         7.71 o                         
  -8   0   8          1.61          0.19         5.78 o                         
  -7   0   8         38.59         34.60         6.24 o                         
  -6   0   8          1.62         -2.60         5.20 o                         
  -5   0   8          9.05          4.77         4.11 o                         
  -4   0   8        298.60        270.55         9.70 o                         
  -3   0   8        435.83        403.39        18.43 o                         
  -2   0   8        505.56        659.16        30.33 o                         
  -1   0   8        954.79       1074.86        22.40 o                         
   0   0   8        509.61        560.92        14.29 o                         
   1   0   8        148.71        142.42         6.38 o                         
   2   0   8         85.48         68.23         5.24 o                         
   3   0   8         30.32         28.08         3.98 o                         
   4   0   8          0.02          0.43         4.51 o                         
   5   0   8        301.58        304.31        16.65 o                         
   6   0   8        217.26        224.84        20.84 o                         
   7   0   8          7.39         10.56         6.15 o                         
   8   0   8          6.35         -2.05         9.16 o                         
   9   0   8          0.87        -10.67        10.67 o                         
  10   0   8          1.95         12.94         8.86 o                         
  11   0   8          0.27         23.01        12.38 o                         
  12   0   8          4.72          8.50         6.44 o                         
 -15   1   8          4.39          2.54         2.72 o                         
 -14   1   8         18.69         16.66         3.20 o                         
 -13   1   8         30.35         28.34         3.17 o                         
 -12   1   8         41.83         40.70         3.50 o                         
 -11   1   8         14.61          2.56         2.87 o                         
 -10   1   8          9.44          4.81         3.37 o                         
  -9   1   8         38.46         35.88         5.56 o                         
  -8   1   8         38.34         35.31         5.54 o                         
  -7   1   8         47.13         47.40         5.02 o                         
  -6   1   8         45.02         40.03         3.97 o                         
  -5   1   8         40.62         46.17         4.16 o                         
  -4   1   8         30.20         28.04         3.32 o                         
  -3   1   8         71.92         79.08         3.77 o                         
  -2   1   8         88.91         90.27         4.17 o                         
  -1   1   8         28.55         31.44         3.95 o                         
   0   1   8         20.19         14.85         2.99 o                         
   1   1   8        164.87        166.40         5.66 o                         
   2   1   8        314.95        309.27         7.21 o                         
   3   1   8         41.86         37.46         3.66 o                         
   4   1   8          2.86         -3.84         3.84 o                         
   5   1   8         11.55         15.84         4.04 o                         
   6   1   8          0.34         -0.87         5.11 o                         
   7   1   8          3.36         -3.52         3.52 o                         
   8   1   8          0.47          3.69         5.04 o                         
   9   1   8         60.99         76.80         8.93 o                         
  10   1   8          0.07         -3.18         5.61 o                         
  11   1   8          2.35          6.40         4.89 o                         
  12   1   8         15.42         19.23         4.90 o                         
 -15   2   8          0.12         -0.54         2.27 o                         
 -14   2   8          0.49         -3.05         3.05 o                         
 -13   2   8         10.67          2.97         2.83 o                         
 -12   2   8          0.57         -0.16         3.15 o                         
 -11   2   8          6.78          2.88         3.01 o                         
 -10   2   8         98.77         85.12         4.53 o                         
  -9   2   8          4.97          0.75         3.64 o                         
  -8   2   8         12.22          8.17         5.06 o                         
  -7   2   8         64.59         67.75         5.36 o                         
  -6   2   8          0.01         -2.14         4.03 o                         
  -5   2   8          1.31          0.47         3.50 o                         
  -4   2   8          5.57         -2.45         3.58 o                         
  -3   2   8         41.09         38.73         4.47 o                         
  -2   2   8        285.69        281.49         7.22 o                         
  -1   2   8         23.01         24.03         3.25 o                         
   0   2   8        237.11        211.97         7.89 o                         
   1   2   8        130.88        126.45         5.09 o                         
   2   2   8        127.91         85.03         6.01 o                         
   3   2   8          0.13          2.21         4.24 o                         
   4   2   8         19.62          4.89         6.59 o                         
   5   2   8         15.66          8.69         4.98 o                         
   6   2   8          1.89         -5.42         5.42 o                         
   7   2   8          6.47          1.39         4.04 o                         
   8   2   8         48.29         41.73         5.43 o                         
   9   2   8         44.55         40.62         8.41 o                         
  10   2   8          2.85         -1.45         4.48 o                         
  11   2   8          9.11         16.72         4.13 o                         
  12   2   8         18.14         30.75         8.12 o                         
 -14   3   8          7.68          4.79         3.46 o                         
 -13   3   8         14.60         13.47         3.19 o                         
 -12   3   8          2.03         -0.90         2.87 o                         
 -11   3   8         43.84         44.42         4.29 o                         
 -10   3   8          9.73         11.77         3.17 o                         
  -9   3   8         62.21         48.45         5.10 o                         
  -8   3   8         89.66        105.66         5.45 o                         
  -7   3   8          0.18         -1.29         4.58 o                         
  -6   3   8        249.04        287.71         7.32 o                         
  -5   3   8        533.10        665.13        15.31 o                         
  -4   3   8         10.21         12.54         4.06 o                         
  -3   3   8          7.00          8.89         4.04 o                         
  -2   3   8         12.62         12.07         3.78 o                         
  -1   3   8        184.05        156.27         6.55 o                         
   0   3   8         57.64         42.06         5.97 o                         
   1   3   8        257.06        299.00         8.39 o                         
   2   3   8         57.60         43.14         5.83 o                         
   3   3   8        109.08         85.29         6.20 o                         
   4   3   8         17.20         12.23         4.88 o                         
   5   3   8        492.97        416.56        13.52 o                         
   6   3   8         10.27          6.50         4.04 o                         
   7   3   8        121.80        123.03         7.26 o                         
   8   3   8         10.99         11.21         5.24 o                         
   9   3   8         77.99         72.72         7.35 o                         
  10   3   8         13.02         12.17         5.06 o                         
  11   3   8         16.00         21.46         4.01 o                         
 -14   4   8          9.40          7.03         3.47 o                         
 -13   4   8          0.06          0.28         2.92 o                         
 -12   4   8          1.58         -3.02         3.10 o                         
 -11   4   8         31.53         20.56         3.80 o                         
 -10   4   8         46.14         36.46         4.49 o                         
  -9   4   8         17.92          9.01         3.86 o                         
  -8   4   8         71.66         70.72         4.44 o                         
  -7   4   8          2.60         -2.17         3.89 o                         
  -6   4   8        166.11        161.18         6.43 o                         
  -5   4   8        214.34        224.22         7.37 o                         
  -4   4   8        148.40        178.50         7.08 o                         
  -3   4   8        622.19        792.41        29.39 o                         
  -2   4   8         50.87         70.13         6.12 o                         
  -1   4   8        210.96        223.07        10.10 o                         
   0   4   8        169.12        184.70         8.37 o                         
   1   4   8        546.91        560.71        16.95 o                         
   2   4   8        279.62        265.53        10.43 o                         
   3   4   8        108.77         85.89         4.99 o                         
   4   4   8        268.95        228.25         7.51 o                         
   5   4   8          1.68          9.57         4.23 o                         
   6   4   8         58.17         51.94         6.06 o                         
   7   4   8          2.62         -6.29         6.29 o                         
   8   4   8         70.38         60.82         6.47 o                         
   9   4   8         11.27         22.14         4.24 o                         
  10   4   8          2.46          1.34         3.54 o                         
 -13   5   8          0.00         -1.23         3.77 o                         
 -12   5   8          0.35         -2.31         2.31 o                         
 -11   5   8          7.57         10.62         2.92 o                         
 -10   5   8         69.68         81.55         4.54 o                         
  -9   5   8         23.55         19.54         3.94 o                         
  -8   5   8         78.23         98.49         6.30 o                         
  -7   5   8        152.57        183.75         6.62 o                         
  -6   5   8          0.04         -4.93         4.93 o                         
  -5   5   8        236.90        289.76         8.19 o                         
  -4   5   8        100.16        106.20         5.69 o                         
  -3   5   8        222.43        277.72         8.68 o                         
  -2   5   8        175.05        217.07         8.50 o                         
  -1   5   8        297.18        358.08         9.98 o                         
   0   5   8        436.19        417.83        11.60 o                         
   1   5   8        125.22        138.18         6.46 o                         
   2   5   8         11.27         -4.57         4.57 o                         
   3   5   8          1.96          4.01         3.77 o                         
   4   5   8        159.48        144.46         6.93 o                         
   5   5   8         56.42         56.65         6.04 o                         
   6   5   8          5.72          6.45         4.35 o                         
   7   5   8         14.06          5.04         4.09 o                         
   8   5   8         38.88         43.05         5.01 o                         
   9   5   8          0.08         -0.10         2.84 o                         
 -11   6   8          0.24         -1.78         2.76 o                         
 -10   6   8          5.47          3.32         2.69 o                         
  -9   6   8         24.94         30.23         4.10 o                         
  -8   6   8          0.72         -0.99         2.95 o                         
  -7   6   8          0.98         -1.14         3.31 o                         
  -6   6   8         63.64         68.51         5.27 o                         
  -5   6   8        113.75        105.00         6.25 o                         
  -4   6   8        189.10        198.16         7.07 o                         
  -3   6   8         26.91         37.52         4.44 o                         
  -2   6   8         28.37         45.82         4.89 o                         
  -1   6   8         86.85        101.16         6.03 o                         
   0   6   8          1.28          5.77         3.68 o                         
   1   6   8         81.30         79.99         5.90 o                         
   2   6   8         14.58          8.51         3.92 o                         
   3   6   8          1.39          6.94         4.17 o                         
   4   6   8          1.95          1.19         3.69 o                         
   5   6   8          1.16          1.77         3.96 o                         
   6   6   8         12.71          7.91         4.16 o                         
   7   6   8          0.00         -1.36         3.20 o                         
   8   6   8          3.45          4.92         3.29 o                         
  -9   7   8         32.15         44.40         5.07 o                         
  -8   7   8         49.46         44.69         3.27 o                         
  -7   7   8         12.20          2.91         2.91 o                         
  -6   7   8         10.33          5.77         3.18 o                         
  -5   7   8         28.33         22.95         3.66 o                         
  -4   7   8          2.07          3.78         3.25 o                         
  -3   7   8          0.03          2.38         3.22 o                         
  -2   7   8          0.13         -3.45         3.45 o                         
  -1   7   8         10.00          7.16         4.02 o                         
   0   7   8          7.62         10.79         3.72 o                         
   1   7   8          0.15         -3.40         3.43 o                         
   2   7   8         16.10         13.63         3.77 o                         
   3   7   8         24.36         20.55         4.02 o                         
   4   7   8          0.68          0.35         3.12 o                         
   5   7   8          4.64         -2.57         2.57 o                         
   6   7   8          0.00          9.61         8.35 o                         
  -5   8   8         23.04         20.61         2.99 o                         
  -4   8   8         23.41         29.86         3.09 o                         
  -3   8   8          3.71          7.40         2.38 o                         
  -2   8   8         24.12         20.95         2.89 o                         
  -1   8   8          0.55          6.02         3.42 o                         
   0   8   8          4.50          8.93         2.98 o                         
   1   8   8          3.01          3.01         2.75 o                         
   2   8   8          6.50          9.09         3.19 o                         
 -15   1   9          3.60          0.07         2.48 o                         
 -14   1   9         12.23          9.76         3.39 o                         
 -13   1   9         64.50         64.50         4.04 o                         
 -12   1   9         49.43         46.31         4.23 o                         
 -11   1   9          1.74         -3.43         3.43 o                         
 -10   1   9          0.18         -3.96         3.96 o                         
  -9   1   9         18.17          8.55         3.39 o                         
  -8   1   9          2.26         -0.17         5.28 o                         
  -7   1   9        105.80         91.48         7.14 o                         
  -6   1   9         21.56         21.41         4.18 o                         
  -5   1   9          3.45          4.82         3.51 o                         
  -4   1   9          4.81          5.62         3.82 o                         
  -3   1   9         60.17         72.87         4.68 o                         
  -2   1   9          1.01          1.22         3.67 o                         
  -1   1   9         65.06         62.10         3.76 o                         
   0   1   9         90.38         84.16         4.48 o                         
   1   1   9        208.97        177.62         6.86 o                         
   2   1   9        125.46        100.62         5.77 o                         
   3   1   9          0.74          0.58         3.37 o                         
   4   1   9        306.60        274.92        10.42 o                         
   5   1   9          8.94          5.19         4.36 o                         
   6   1   9         48.26         31.78         4.72 o                         
   7   1   9          3.65         -0.58         4.82 o                         
   8   1   9         13.46         15.83         7.32 o                         
   9   1   9          3.43          0.24         5.88 o                         
  10   1   9          8.54         11.00         5.86 o                         
  11   1   9          5.04         15.39         6.33 o                         
 -15   2   9          7.69          5.13         6.77 o                         
 -14   2   9          2.37          4.90         2.55 o                         
 -13   2   9         22.86          7.41         3.18 o                         
 -12   2   9         34.07         31.58         3.58 o                         
 -11   2   9         22.36         21.06         3.71 o                         
 -10   2   9          4.35          6.50         3.43 o                         
  -9   2   9         93.63         85.27         5.01 o                         
  -8   2   9          0.46         -3.27         3.27 o                         
  -7   2   9          6.23          5.31         4.48 o                         
  -6   2   9         17.05         22.03         4.66 o                         
  -5   2   9          0.38          2.34         4.45 o                         
  -4   2   9         29.41         33.18         5.04 o                         
  -3   2   9         53.85         75.04         7.90 o                         
  -2   2   9        522.57        634.33        14.58 o                         
  -1   2   9        262.78        300.54        13.08 o                         
   0   2   9          0.84         20.11         3.72 o                         
   1   2   9        415.74        368.00        13.12 o                         
   2   2   9        364.31        374.67        13.24 o                         
   3   2   9        116.52         87.32         6.16 o                         
   4   2   9         30.01         20.84         4.46 o                         
   5   2   9         31.40         33.52         4.50 o                         
   6   2   9          7.81         -4.39         4.39 o                         
   7   2   9          0.77         -4.84         4.84 o                         
   8   2   9         11.92         13.88         6.46 o                         
   9   2   9         12.65         22.70         6.37 o                         
  10   2   9         55.79         54.77         5.89 o                         
  11   2   9          5.71         15.83         6.98 o                         
 -14   3   9          6.60          2.86         2.70 o                         
 -13   3   9          2.89          2.79         2.85 o                         
 -12   3   9          7.78          3.47         2.98 o                         
 -11   3   9          9.17          8.51         3.38 o                         
 -10   3   9         70.56         61.44         4.41 o                         
  -9   3   9          7.89          0.06         3.41 o                         
  -8   3   9        101.95         92.52         7.63 o                         
  -7   3   9          4.42          7.70         4.14 o                         
  -6   3   9         28.64         32.88         5.04 o                         
  -5   3   9         99.10         94.44         5.77 o                         
  -4   3   9          4.54          4.69         5.00 o                         
  -3   3   9        399.57        460.97        10.92 o                         
  -2   3   9          5.99         31.52         6.69 o                         
  -1   3   9        317.28        330.07         8.45 o                         
   0   3   9         26.85         30.59         4.64 o                         
   1   3   9          4.06         -2.72         5.35 o                         
   2   3   9          6.23          0.18         5.97 o                         
   3   3   9         61.51         51.21         4.16 o                         
   4   3   9        140.24        134.23         6.21 o                         
   5   3   9         29.48         47.79         6.94 o                         
   6   3   9         97.03         82.13         7.69 o                         
   7   3   9        230.41        237.79        26.50 o                         
   8   3   9          0.40         -0.12         6.15 o                         
   9   3   9         11.40         16.17         8.55 o                         
  10   3   9          0.18          0.02         4.35 o                         
 -13   4   9          0.52         -0.15         2.54 o                         
 -12   4   9         15.32         15.21         2.99 o                         
 -11   4   9          1.05         -0.01         3.27 o                         
 -10   4   9         57.39         57.77         4.93 o                         
  -9   4   9         94.53        105.64         7.15 o                         
  -8   4   9        165.27        193.46         6.92 o                         
  -7   4   9         64.76         99.77         6.04 o                         
  -6   4   9         95.02        110.68         5.49 o                         
  -5   4   9        487.71        565.43        12.12 o                         
  -4   4   9         64.80         99.98         5.17 o                         
  -3   4   9        110.62        147.62         6.03 o                         
  -2   4   9          6.05          9.81         7.02 o                         
  -1   4   9         54.32         50.30         6.04 o                         
   0   4   9          8.55          7.93         3.95 o                         
   1   4   9         21.19          6.31         3.93 o                         
   2   4   9         65.06         80.15         6.31 o                         
   3   4   9        510.61        461.69        17.80 o                         
   4   4   9          8.96          9.72         4.59 o                         
   5   4   9          6.02          9.84         5.03 o                         
   6   4   9         14.89         16.10         5.77 o                         
   7   4   9         59.00         38.53         5.65 o                         
   8   4   9          0.14          0.13         3.85 o                         
   9   4   9          2.64          3.15         3.62 o                         
 -12   5   9          0.01          1.85         2.22 o                         
 -11   5   9         10.17          7.55         2.92 o                         
 -10   5   9          6.16          0.26         3.24 o                         
  -9   5   9         73.94         79.68         5.48 o                         
  -8   5   9        148.72        142.08         7.08 o                         
  -7   5   9         25.28          7.29         5.71 o                         
  -6   5   9         95.45        109.03         6.03 o                         
  -5   5   9          3.83         11.27         3.91 o                         
  -4   5   9          0.21          8.61         4.28 o                         
  -3   5   9        187.37        233.31        10.23 o                         
  -2   5   9        399.84        510.78        17.92 o                         
  -1   5   9         11.35         26.57         5.10 o                         
   0   5   9        334.29        359.50        13.10 o                         
   1   5   9          2.85         14.02         4.28 o                         
   2   5   9         90.89         84.64         5.89 o                         
   3   5   9         31.59         30.17         4.93 o                         
   4   5   9          2.82          3.87         4.61 o                         
   5   5   9          0.47          0.37         5.18 o                         
   6   5   9          0.53         -2.73         4.98 o                         
   7   5   9          0.08         -4.18         4.52 o                         
   8   5   9          6.85         10.26         3.28 o                         
 -10   6   9          0.02          2.32         2.59 o                         
  -9   6   9          6.80          0.04         2.90 o                         
  -8   6   9          0.04         -0.71         3.74 o                         
  -7   6   9          0.04         -0.08         3.21 o                         
  -6   6   9          0.81         -2.09         3.57 o                         
  -5   6   9        128.64        157.15         7.62 o                         
  -4   6   9         93.64         82.73         6.62 o                         
  -3   6   9         31.38         32.01         5.02 o                         
  -2   6   9          1.89          4.96         3.93 o                         
  -1   6   9         17.43         22.58         4.87 o                         
   0   6   9         21.40         25.51         5.00 o                         
   1   6   9         70.77         85.64         6.84 o                         
   2   6   9         28.21         21.86         4.78 o                         
   3   6   9         72.74         73.93         6.66 o                         
   4   6   9          0.19          0.83         4.15 o                         
   5   6   9          0.14         -2.75         3.59 o                         
   6   6   9          3.11          2.19         3.02 o                         
   7   6   9          0.02         -2.27        10.38 o                         
  -8   7   9         12.09          8.88         4.02 o                         
  -7   7   9          2.13          2.77         2.37 o                         
  -6   7   9         30.35         38.70         3.51 o                         
  -5   7   9          4.03          0.43         4.28 o                         
  -4   7   9         58.26         60.55         4.63 o                         
  -3   7   9          0.02          6.28         3.25 o                         
  -2   7   9          0.31         -3.17         3.17 o                         
  -1   7   9          3.94          2.82         3.14 o                         
   0   7   9          1.40          3.52         3.19 o                         
   1   7   9          0.13         -1.77         3.44 o                         
   2   7   9          0.02          3.99         3.54 o                         
   3   7   9          4.69          6.78         4.13 o                         
   4   7   9          0.08         -1.61         3.93 o                         
  -2   8   9          8.03         11.36         8.67 o                         
 -14   0  10         21.79         13.79         4.13 o                         
 -13   0  10         33.34         29.58         5.08 o                         
 -12   0  10         19.81         15.49         5.02 o                         
 -11   0  10         38.06         28.37         9.08 o                         
 -10   0  10        479.74        432.49        16.16 o                         
  -9   0  10        681.02        615.00        16.62 o                         
  -8   0  10        255.20        255.12        11.01 o                         
  -7   0  10        133.56        105.32        10.56 o                         
  -6   0  10         49.34         39.34        13.76 o                         
  -5   0  10        172.04        138.38        10.03 o                         
  -4   0  10        269.88        299.42        17.82 o                         
  -3   0  10        735.06        829.01        18.31 o                         
  -2   0  10         96.39        222.82        12.96 o                         
  -1   0  10        410.08        373.76        16.12 o                         
   0   0  10          0.17         12.90         5.39 o                         
   1   0  10         73.58         65.94        21.76 o                         
   2   0  10        137.89        126.84         9.19 o                         
   3   0  10        213.94        144.66        10.63 o                         
   4   0  10          1.79          8.52         6.64 o                         
   5   0  10        316.31        286.88        13.63 o                         
   6   0  10         45.00         65.77         9.70 o                         
   7   0  10         42.07         43.66        11.24 o                         
   8   0  10         16.06         27.07        15.02 o                         
   9   0  10         14.69         -3.83        11.70 o                         
  10   0  10          0.18          6.63         6.71 o                         
 -14   1  10          6.95          3.46         2.63 o                         
 -13   1  10         26.19         25.87         3.16 o                         
 -12   1  10         52.77         47.18         4.10 o                         
 -11   1  10         15.40         18.31         4.09 o                         
 -10   1  10         31.52         25.99         4.01 o                         
  -9   1  10         22.66         16.71         5.32 o                         
  -8   1  10         39.55         54.29         5.39 o                         
  -7   1  10        450.46        484.77        17.71 o                         
  -6   1  10        490.59        443.77        16.13 o                         
  -5   1  10         32.54         19.69         4.79 o                         
  -4   1  10          0.08          6.25         4.30 o                         
  -3   1  10          0.09         -2.93         3.96 o                         
  -2   1  10         86.03         79.54         8.75 o                         
  -1   1  10         85.94        102.32         7.53 o                         
   0   1  10        935.74        883.28        33.64 o                         
   1   1  10         27.46         40.29         5.78 o                         
   2   1  10          6.40          1.67         4.10 o                         
   3   1  10         11.17         -1.58         4.18 o                         
   4   1  10        126.74         97.03         5.97 o                         
   5   1  10         62.70         50.00         5.67 o                         
   6   1  10         29.75         27.11         6.63 o                         
   7   1  10         22.39         15.69         9.40 o                         
   8   1  10         18.05         24.57        10.90 o                         
   9   1  10         13.36          8.50        11.68 o                         
  10   1  10          4.07         -4.20         4.71 o                         
 -14   2  10          4.81          7.35         3.41 o                         
 -13   2  10          4.24          1.52         2.53 o                         
 -12   2  10         25.59         26.55         3.53 o                         
 -11   2  10          1.26         -0.43         3.20 o                         
 -10   2  10         18.67         10.60         3.35 o                         
  -9   2  10         25.41         28.09         3.90 o                         
  -8   2  10        144.15        124.09         5.24 o                         
  -7   2  10          0.58         -4.47         4.47 o                         
  -6   2  10         66.54         60.71        11.39 o                         
  -5   2  10         55.16         65.34         6.04 o                         
  -4   2  10        360.82        373.04        10.92 o                         
  -3   2  10        185.99        235.32         9.31 o                         
  -2   2  10         26.57         47.02         6.35 o                         
  -1   2  10        236.86        260.99         7.25 o                         
   0   2  10        149.25        118.87         6.54 o                         
   1   2  10          7.13         -0.44         5.16 o                         
   2   2  10         51.60         36.30         6.83 o                         
   3   2  10        103.89        109.59         6.38 o                         
   4   2  10         42.13         47.40         6.79 o                         
   5   2  10         17.63          5.87         4.44 o                         
   6   2  10          6.91         -3.41         6.83 o                         
   7   2  10         33.07         42.64         9.80 o                         
   8   2  10         35.42         46.16         8.70 o                         
   9   2  10          1.50         -2.55         4.16 o                         
  10   2  10         20.71         19.73         9.20 o                         
 -13   3  10          8.50          3.92         2.75 o                         
 -12   3  10          3.38          3.80         2.87 o                         
 -11   3  10          0.55          8.19         3.55 o                         
 -10   3  10         16.57          6.13         3.57 o                         
  -9   3  10         10.85          9.53         3.43 o                         
  -8   3  10          6.59          7.53         4.00 o                         
  -7   3  10         85.71         94.51         5.74 o                         
  -6   3  10        350.60        431.13        11.02 o                         
  -5   3  10         20.65         28.01         4.63 o                         
  -4   3  10         15.94         18.45         3.66 o                         
  -3   3  10         66.00         82.76         6.99 o                         
  -2   3  10        577.30        659.44        12.54 o                         
  -1   3  10         33.52         76.25         6.21 o                         
   0   3  10         97.46        100.91         5.41 o                         
   1   3  10         43.48         44.21         6.43 o                         
   2   3  10          5.18         -4.55         5.56 o                         
   3   3  10         16.39         10.39         4.58 o                         
   4   3  10         67.94         64.34         6.51 o                         
   5   3  10          1.03          3.84         9.08 o                         
   6   3  10         15.51          4.31         7.07 o                         
   7   3  10          1.77         -4.29         6.80 o                         
   8   3  10         24.64         27.33         7.49 o                         
   9   3  10          1.70          3.52         3.52 o                         
 -13   4  10          4.86          4.20         2.43 o                         
 -12   4  10          0.43          4.51         2.41 o                         
 -11   4  10          6.90          3.09         2.77 o                         
 -10   4  10          0.20         -3.39         3.39 o                         
  -9   4  10          6.20         -0.82         4.07 o                         
  -8   4  10        187.03        187.22         9.44 o                         
  -7   4  10          5.18         12.04         5.12 o                         
  -6   4  10          4.89          5.07         3.82 o                         
  -5   4  10        171.33        203.04         7.66 o                         
  -4   4  10         23.62         32.97         4.91 o                         
  -3   4  10          4.89         16.41         6.09 o                         
  -2   4  10        151.66        216.86         8.09 o                         
  -1   4  10          2.46          8.36         5.13 o                         
   0   4  10         71.52         74.24         7.43 o                         
   1   4  10         63.91         63.06         7.23 o                         
   2   4  10         21.35         11.67         4.30 o                         
   3   4  10         63.45         54.76         6.24 o                         
   4   4  10          0.03          8.09         4.38 o                         
   5   4  10         59.76         58.37         8.85 o                         
   6   4  10          4.38          1.39         6.67 o                         
   7   4  10         12.00         11.24         5.06 o                         
   8   4  10          0.08          0.86         4.11 o                         
 -11   5  10          3.56          0.72         2.89 o                         
 -10   5  10          8.65          9.76         3.19 o                         
  -9   5  10         35.96         36.06         4.73 o                         
  -8   5  10          4.67          9.08         5.26 o                         
  -7   5  10         26.66         17.70         4.25 o                         
  -6   5  10          0.55         -1.72         4.20 o                         
  -5   5  10          1.88          8.01         4.47 o                         
  -4   5  10        153.60        211.74        10.01 o                         
  -3   5  10         46.53         64.92         6.65 o                         
  -2   5  10         64.38         66.80         6.47 o                         
  -1   5  10         38.31         47.99         5.84 o                         
   0   5  10         13.49         15.75         5.42 o                         
   1   5  10          6.01          7.28         4.36 o                         
   2   5  10         14.41          7.43         4.99 o                         
   3   5  10          8.85          2.30         4.95 o                         
   4   5  10          7.89         -2.24         6.35 o                         
   5   5  10          0.28         -2.79         4.48 o                         
   6   5  10          1.17          4.86         3.66 o                         
   7   5  10          0.02          7.83         3.67 o                         
  -9   6  10          0.01         -0.56         3.51 o                         
  -8   6  10          0.24         -1.02         2.99 o                         
  -7   6  10          4.71          3.53         3.07 o                         
  -6   6  10          0.16         -2.19         3.52 o                         
  -5   6  10         13.96          9.04         4.23 o                         
  -4   6  10         21.72         20.36         4.92 o                         
  -3   6  10         76.37         83.64         6.28 o                         
  -2   6  10          2.35          6.44         4.10 o                         
  -1   6  10          0.29          6.75         3.66 o                         
   0   6  10          4.34         11.99         4.29 o                         
   1   6  10        303.88        307.96        14.35 o                         
   2   6  10          7.48         17.02         4.78 o                         
   3   6  10          1.74          5.74         5.01 o                         
   4   6  10         30.53         35.89         5.44 o                         
   5   6  10         27.84         18.19         3.82 o                         
  -7   7  10          3.95         -5.69         9.56 o                         
  -6   7  10         11.06         13.54         2.64 o                         
  -5   7  10          0.11          3.56         3.01 o                         
  -4   7  10         37.53         50.77         4.44 o                         
  -3   7  10          4.19          2.85         3.36 o                         
  -2   7  10         22.69         29.62         3.73 o                         
  -1   7  10          1.70         -2.39         2.77 o                         
   0   7  10         25.19         17.96         2.84 o                         
   1   7  10         13.83         13.65         3.24 o                         
   2   7  10         31.17         27.44         3.51 o                         
 -14   1  11          0.44         -3.64         3.64 o                         
 -13   1  11          2.63          0.14         2.76 o                         
 -12   1  11          9.63         10.74         3.40 o                         
 -11   1  11          7.83          7.28         4.37 o                         
 -10   1  11          0.92         -0.41         5.09 o                         
  -9   1  11         33.40         19.77         5.04 o                         
  -8   1  11          4.29         -4.15         4.15 o                         
  -7   1  11          0.87         -4.03         4.03 o                         
  -6   1  11         43.41         34.35         4.42 o                         
  -5   1  11        490.10        523.84        17.41 o                         
  -4   1  11        471.76        533.66        14.23 o                         
  -3   1  11        229.15        312.00        13.81 o                         
  -2   1  11        238.67        273.79        14.88 o                         
  -1   1  11          0.16         27.08         4.64 o                         
   0   1  11         33.25         33.68         5.41 o                         
   1   1  11        494.06        483.98        19.22 o                         
   2   1  11        114.81        101.00         8.56 o                         
   3   1  11          2.86         -7.35         9.94 o                         
   4   1  11          5.39         -4.97         6.79 o                         
   5   1  11          3.98          9.86         6.33 o                         
   6   1  11          0.85          4.75         6.25 o                         
   7   1  11          7.95          5.75         9.80 o                         
   8   1  11         25.42         42.49        11.05 o                         
   9   1  11         15.56          2.04         6.20 o                         
 -13   2  11          3.35          1.82         2.74 o                         
 -12   2  11          5.69          6.27         3.12 o                         
 -11   2  11          5.16          0.38         3.79 o                         
 -10   2  11         32.26         25.83         4.78 o                         
  -9   2  11          2.85         -1.33         4.33 o                         
  -8   2  11         80.03         77.53         7.40 o                         
  -7   2  11         54.84         48.03         5.22 o                         
  -6   2  11          4.44         -2.00         4.29 o                         
  -5   2  11          7.21          4.53         4.26 o                         
  -4   2  11          0.08         10.34         4.13 o                         
  -3   2  11        336.63        364.06        10.91 o                         
  -2   2  11         54.29         93.32         6.76 o                         
  -1   2  11         21.88         46.32         5.07 o                         
   0   2  11        219.58        227.81        11.79 o                         
   1   2  11        104.52         86.43         6.46 o                         
   2   2  11        141.28        108.33         7.98 o                         
   3   2  11         16.82         19.69        10.10 o                         
   4   2  11         74.35         81.31         8.69 o                         
   5   2  11         31.63         24.38         6.47 o                         
   6   2  11          1.30          7.92         5.88 o                         
   7   2  11         88.10         95.88        14.93 o                         
   8   2  11         16.23         25.60         9.15 o                         
   9   2  11          8.98         -0.67         8.17 o                         
 -13   3  11          0.46         -1.27         2.22 o                         
 -12   3  11         12.12         11.28         2.65 o                         
 -11   3  11         22.07         17.84         3.31 o                         
 -10   3  11          5.59          6.12         3.76 o                         
  -9   3  11         59.37         47.08         5.91 o                         
  -8   3  11         10.29          5.70         6.32 o                         
  -7   3  11          5.87          3.97         4.25 o                         
  -6   3  11          0.02          0.86         4.61 o                         
  -5   3  11        200.81        227.14         9.44 o                         
  -4   3  11          2.38          0.55         5.37 o                         
  -3   3  11          0.03         14.34         3.65 o                         
  -2   3  11        207.69        225.05         8.67 o                         
  -1   3  11         11.80         22.52         5.07 o                         
   0   3  11          0.57         -6.43         6.43 o                         
   1   3  11        115.16        126.23         9.61 o                         
   2   3  11        119.29        127.97         8.64 o                         
   3   3  11          0.13         -4.76         6.97 o                         
   4   3  11          3.44         -6.35         6.35 o                         
   5   3  11          7.08         -1.34         6.71 o                         
   6   3  11         26.85         32.46         8.09 o                         
   7   3  11         20.04         27.29         6.95 o                         
   8   3  11         17.29         23.58         5.15 o                         
 -12   4  11          3.88          0.24         2.84 o                         
 -11   4  11          6.79          0.17         2.64 o                         
 -10   4  11          1.80         -2.44         3.18 o                         
  -9   4  11         15.43         14.25         3.88 o                         
  -8   4  11          5.91          4.68         6.06 o                         
  -7   4  11          0.66         -0.86         5.51 o                         
  -6   4  11         84.98         70.79         7.93 o                         
  -5   4  11         33.35         24.77         5.50 o                         
  -4   4  11         32.31         27.82         6.96 o                         
  -3   4  11         13.57         -1.25         7.19 o                         
  -2   4  11         38.34         43.38         8.02 o                         
  -1   4  11          4.52          0.82         7.63 o                         
   0   4  11          0.71          0.75         5.78 o                         
   1   4  11          0.88         -5.36         5.36 o                         
   2   4  11         12.17          6.93         5.64 o                         
   3   4  11          0.45          2.33         5.54 o                         
   4   4  11          9.12         -4.44         5.61 o                         
   5   4  11          8.35         10.23         5.65 o                         
   6   4  11         20.37         20.61         4.91 o                         
   7   4  11         12.09         12.39         5.29 o                         
 -10   5  11          4.79         -0.66         2.56 o                         
  -9   5  11         51.33         47.69         5.73 o                         
  -8   5  11          0.16         -2.98         4.48 o                         
  -7   5  11          0.01         -1.30         4.42 o                         
  -6   5  11          1.29         -0.27         4.09 o                         
  -5   5  11          3.77          4.00         4.56 o                         
  -4   5  11         38.64         48.83         7.10 o                         
  -3   5  11          0.90          0.83         5.38 o                         
  -2   5  11          2.73         14.05         5.52 o                         
  -1   5  11          0.60          6.38         6.52 o                         
   0   5  11          0.03          3.45         7.23 o                         
   1   5  11         73.39         66.79         7.70 o                         
   2   5  11          4.47         -3.42         8.06 o                         
   3   5  11          5.96         -6.40         6.40 o                         
   4   5  11         70.97         62.55        11.39 o                         
   5   5  11         26.73         23.79         4.30 o                         
   6   5  11          0.05          4.03         4.70 o                         
  -8   6  11         10.64          3.13         2.96 o                         
  -7   6  11          3.62          1.62         3.31 o                         
  -6   6  11          0.05         -1.86         3.11 o                         
  -5   6  11         16.76         14.44         4.29 o                         
  -4   6  11          2.44         -4.22         4.54 o                         
  -3   6  11          2.27          5.07         5.24 o                         
  -2   6  11         55.63         73.48         7.26 o                         
  -1   6  11         70.21         88.28         6.25 o                         
   0   6  11         15.70         17.88         4.32 o                         
   1   6  11          1.86          3.95         4.09 o                         
   2   6  11         13.65          9.76         4.36 o                         
   3   6  11         24.41         15.88         5.87 o                         
   4   6  11          0.12          3.91         3.85 o                         
  -4   7  11         28.44         44.69         6.66 o                         
  -3   7  11         33.93         47.16         5.26 o                         
  -2   7  11          1.67          6.59         3.49 o                         
  -1   7  11          5.13          7.23         5.60 o                         
 -13   0  12          5.68          0.69         3.48 o                         
 -12   0  12          0.67         -3.09         4.86 o                         
 -11   0  12          0.60         -4.37         5.61 o                         
 -10   0  12          2.44         -7.46         7.46 o                         
  -9   0  12         11.75          5.77         6.43 o                         
  -8   0  12         66.99         67.04         7.67 o                         
  -7   0  12        377.68        364.51        16.43 o                         
  -6   0  12          0.45         -1.37         5.46 o                         
  -5   0  12        119.69        128.22         9.91 o                         
  -4   0  12          0.02         -5.19        11.73 o                         
  -3   0  12        126.25        129.44        11.57 o                         
  -2   0  12          8.65          5.84         9.16 o                         
  -1   0  12         46.35         58.04         8.84 o                         
   0   0  12        430.78        458.60        22.56 o                         
   1   0  12        150.97        166.13        20.00 o                         
   2   0  12         31.40         -0.81        22.33 o                         
   3   0  12         23.21         17.50        33.90 o                         
   4   0  12        376.89        378.69        23.66 o                         
   5   0  12         79.44         56.25        12.15 o                         
   6   0  12         39.02         47.99        10.70 o                         
   7   0  12         40.16         45.03        15.35 o                         
   8   0  12         34.48         40.75        12.61 o                         
 -13   1  12          1.36         -0.96         3.52 o                         
 -12   1  12          3.39          3.69         3.45 o                         
 -11   1  12         70.20         64.91         6.83 o                         
 -10   1  12         30.30         27.35         5.47 o                         
  -9   1  12          0.06          0.60         4.81 o                         
  -8   1  12         27.12         11.60         6.31 o                         
  -7   1  12         26.04         18.73         5.48 o                         
  -6   1  12         50.72         37.78         6.45 o                         
  -5   1  12         10.64         11.45         4.66 o                         
  -4   1  12         17.26         12.06         8.08 o                         
  -3   1  12        134.94        138.61         6.01 o                         
  -2   1  12         39.96         65.88         4.99 o                         
  -1   1  12          0.26          0.10         7.41 o                         
   0   1  12         27.23         14.51         5.93 o                         
   1   1  12         16.13         17.45         5.83 o                         
   2   1  12        157.79        139.31        11.58 o                         
   3   1  12        105.09         85.85         9.93 o                         
   4   1  12          0.19          0.09         6.43 o                         
   5   1  12        219.46        206.53        12.43 o                         
   6   1  12          1.94          6.72         7.10 o                         
   7   1  12          9.63          4.92         8.10 o                         
   8   1  12          5.85         -0.14         9.44 o                         
 -13   2  12          1.19         -3.92         3.92 o                         
 -12   2  12          4.65          6.88         4.11 o                         
 -11   2  12          3.10          5.67         3.12 o                         
 -10   2  12         25.91         24.11         3.90 o                         
  -9   2  12          0.61          1.68         3.85 o                         
  -8   2  12          0.16         -4.74         5.77 o                         
  -7   2  12          1.13         -6.55         6.55 o                         
  -6   2  12         86.06         78.19         7.01 o                         
  -5   2  12          6.35          5.24         4.92 o                         
  -4   2  12          3.85          5.23         4.46 o                         
  -3   2  12          0.13         17.07         6.26 o                         
  -2   2  12        179.81        200.89        13.53 o                         
  -1   2  12        174.34        197.55        14.75 o                         
   0   2  12        196.35        206.02        11.58 o                         
   1   2  12        205.29        207.40        16.47 o                         
   2   2  12         75.11         86.21         9.68 o                         
   3   2  12         12.80          2.71        13.76 o                         
   4   2  12         60.65         68.35         9.06 o                         
   5   2  12          7.59          4.53         6.98 o                         
   6   2  12          8.61          0.15         8.92 o                         
   7   2  12          7.70          0.80         6.86 o                         
 -12   3  12         10.34         17.80         4.12 o                         
 -11   3  12          0.27         -0.79         2.58 o                         
 -10   3  12         24.64         19.81         4.54 o                         
  -9   3  12          3.11          0.21         3.89 o                         
  -8   3  12         14.28          6.20         4.03 o                         
  -7   3  12          3.25         -4.26         5.32 o                         
  -6   3  12         14.25         17.67         6.12 o                         
  -5   3  12         19.46         17.00         4.38 o                         
  -4   3  12         26.65         26.98         5.27 o                         
  -3   3  12        215.26        240.61        14.54 o                         
  -2   3  12        180.95        216.61        16.72 o                         
  -1   3  12          1.71         27.95         8.25 o                         
   0   3  12         44.05         48.35         7.40 o                         
   1   3  12         81.25         70.18         7.62 o                         
   2   3  12         17.45          9.81         7.96 o                         
   3   3  12         34.21         29.71        12.10 o                         
   4   3  12         96.78         87.94         8.83 o                         
   5   3  12          0.11          7.66         7.99 o                         
   6   3  12         15.78         10.45         5.47 o                         
   7   3  12         28.82         29.64         9.51 o                         
 -11   4  12         15.76          5.19         3.65 o                         
 -10   4  12          1.92          3.85         3.11 o                         
  -9   4  12          0.00          1.70         3.56 o                         
  -8   4  12          2.81         -0.75         4.23 o                         
  -7   4  12         38.98         24.48         5.65 o                         
  -6   4  12        119.17        135.12        10.52 o                         
  -5   4  12         41.87         54.41        11.90 o                         
  -4   4  12         21.51         33.66         6.73 o                         
  -3   4  12         16.08         18.55         7.12 o                         
  -2   4  12          2.26          4.45         7.77 o                         
  -1   4  12          6.72          1.44         5.79 o                         
   0   4  12         15.58         17.35         6.37 o                         
   1   4  12         38.02         33.18         6.98 o                         
   2   4  12          4.23          6.61         7.39 o                         
   3   4  12         55.43         60.19         7.47 o                         
   4   4  12         62.37         56.21         6.71 o                         
   5   4  12          5.04          2.40         3.73 o                         
   6   4  12          2.90         -9.08         9.18 o                         
  -9   5  12          8.26          3.34         2.85 o                         
  -8   5  12          2.09          0.51         3.43 o                         
  -7   5  12          5.50          1.42         4.22 o                         
  -6   5  12          4.75          1.61         3.60 o                         
  -5   5  12          1.32         -1.46         3.72 o                         
  -4   5  12          3.85          5.33         4.70 o                         
  -3   5  12         32.01         37.06         6.77 o                         
  -2   5  12         10.42         15.83         5.61 o                         
  -1   5  12         42.56         56.72         7.79 o                         
   0   5  12         74.29         86.25         8.89 o                         
   1   5  12          0.40          3.44         4.67 o                         
   2   5  12          3.87         -7.11         8.80 o                         
   3   5  12          3.73          4.13         6.82 o                         
   4   5  12          3.35          3.59         3.44 o                         
  -6   6  12          2.86          2.64         4.28 o                         
  -5   6  12          0.98          4.92         3.23 o                         
  -4   6  12         24.43         32.21         7.13 o                         
  -3   6  12         23.69         32.24         5.14 o                         
  -2   6  12          0.10          0.83         4.63 o                         
  -1   6  12         26.49         31.73         5.68 o                         
   0   6  12          0.00         -3.73         3.73 o                         
   1   6  12          7.21          8.71         6.53 o                         
 -12   1  13         16.92         13.58         3.55 o                         
 -11   1  13          3.72          7.54         4.26 o                         
 -10   1  13         11.00          8.55         5.20 o                         
  -9   1  13          1.97          2.38         6.02 o                         
  -8   1  13          8.63          6.58         5.07 o                         
  -7   1  13         17.48         24.74         5.87 o                         
  -6   1  13          4.07         13.32         5.24 o                         
  -5   1  13         13.52          9.76         5.90 o                         
  -4   1  13         60.90         68.15         8.73 o                         
  -3   1  13          3.82         15.79         5.29 o                         
  -2   1  13         13.41         19.78         6.06 o                         
  -1   1  13         10.59         18.06         5.17 o                         
   0   1  13         81.74         71.72         7.27 o                         
   1   1  13          8.14         19.61         7.04 o                         
   2   1  13         43.13         38.55         8.82 o                         
   3   1  13         54.65         61.91         8.17 o                         
   4   1  13          1.68         13.16         6.27 o                         
   5   1  13          3.28         -3.29         6.85 o                         
   6   1  13         28.81         46.58         7.07 o                         
   7   1  13         24.43         35.21        10.48 o                         
 -12   2  13          0.13         -4.21         4.21 o                         
 -11   2  13          4.09          4.69         4.00 o                         
 -10   2  13         16.64         24.45         6.17 o                         
  -9   2  13          6.28          3.57         5.29 o                         
  -8   2  13          2.82          0.85         6.78 o                         
  -7   2  13          8.83         11.19         5.06 o                         
  -6   2  13          0.02          7.18         5.10 o                         
  -5   2  13         10.76         14.49         6.13 o                         
  -4   2  13         52.01         69.21         7.42 o                         
  -3   2  13         91.58         90.54         9.21 o                         
  -2   2  13         59.51         89.50         9.43 o                         
  -1   2  13         22.58         29.00         6.82 o                         
   0   2  13         26.76         33.00        11.56 o                         
   1   2  13         10.26         -5.78         7.91 o                         
   2   2  13          3.76         -5.51         7.29 o                         
   3   2  13         12.46         15.39         6.13 o                         
   4   2  13          0.37         -1.98         5.96 o                         
   5   2  13          0.79          8.02         5.85 o                         
   6   2  13          6.97          4.08         6.28 o                         
 -11   3  13          0.00          3.00         6.07 o                         
 -10   3  13          6.67         -0.54         3.75 o                         
  -9   3  13          3.25         -2.43         3.68 o                         
  -8   3  13          9.82          2.60         4.68 o                         
  -7   3  13         35.88         24.91         6.04 o                         
  -6   3  13         13.30          7.68         4.83 o                         
  -5   3  13          1.24          0.88         4.21 o                         
  -4   3  13          0.09         -2.32         4.69 o                         
  -3   3  13          0.97          2.93         5.09 o                         
  -2   3  13         10.78         25.27         7.97 o                         
  -1   3  13         36.75         54.36         9.06 o                         
   0   3  13         75.54        102.05         9.67 o                         
   1   3  13          1.20         -2.25         5.84 o                         
   2   3  13          7.80         10.33         9.84 o                         
   3   3  13         45.30         40.78         8.04 o                         
   4   3  13         14.35         12.68         5.52 o                         
   5   3  13          4.41         11.18         6.39 o                         
  -9   4  13          0.20         -1.33         2.71 o                         
  -8   4  13         19.68         12.34         4.24 o                         
  -7   4  13         10.80          0.46         4.23 o                         
  -6   4  13          9.34          3.14         4.72 o                         
  -5   4  13          7.16          9.97         4.32 o                         
  -4   4  13          0.49         -1.53         4.52 o                         
  -3   4  13          0.65          5.50         9.15 o                         
  -2   4  13          0.23          3.91         4.90 o                         
  -1   4  13          1.80          1.51         5.01 o                         
   0   4  13         21.56         33.41         6.34 o                         
   1   4  13         21.01          0.06         6.52 o                         
   2   4  13          3.60         -5.12         5.12 o                         
   3   4  13          0.98         -5.14         5.14 o                         
   4   4  13          2.10        -10.41        10.41 o                         
  -7   5  13          6.29          6.65         3.06 o                         
  -6   5  13          7.19          6.83         4.44 o                         
  -5   5  13          0.00          4.90         3.32 o                         
  -4   5  13          3.51          2.49         5.96 o                         
  -3   5  13          0.63         -1.04         4.56 o                         
  -2   5  13          0.38          3.63         4.52 o                         
  -1   5  13          3.33          1.84         4.52 o                         
   0   5  13          8.66          4.74         5.41 o                         
   1   5  13          0.96          0.40         4.55 o                         
   2   5  13          5.04          5.75         5.12 o                         
 -11   0  14          9.18          6.39         7.79 o                         
 -10   0  14          0.03         -4.67         6.09 o                         
  -9   0  14         63.30         63.50         9.07 o                         
  -8   0  14         54.15         41.26         9.17 o                         
  -7   0  14         44.45         46.67         8.68 o                         
  -6   0  14          0.25          8.07        11.17 o                         
  -5   0  14         36.86         36.10        11.08 o                         
  -4   0  14          0.85         -2.49         8.63 o                         
  -3   0  14          0.03          3.20         8.75 o                         
  -2   0  14         57.37         69.65         9.98 o                         
  -1   0  14         92.28        116.54        11.62 o                         
   0   0  14         30.12         39.87         8.59 o                         
   1   0  14         81.15         95.72        22.83 o                         
   2   0  14          0.01          0.31         8.10 o                         
   3   0  14         15.62         11.79         7.94 o                         
   4   0  14         10.36         13.48         7.69 o                         
   5   0  14          5.33         19.33         9.80 o                         
 -11   1  14          3.29         -1.52         5.76 o                         
 -10   1  14          1.27         -3.32         3.32 o                         
  -9   1  14         10.05          6.91         4.83 o                         
  -8   1  14          0.25          8.33         6.31 o                         
  -7   1  14         22.98         26.39         6.10 o                         
  -6   1  14         54.46         45.38         7.64 o                         
  -5   1  14         37.82         45.29         7.21 o                         
  -4   1  14          1.80          8.33         5.87 o                         
  -3   1  14          0.37         19.87         5.54 o                         
  -2   1  14        123.67        128.76         9.79 o                         
  -1   1  14          9.86         20.78         5.34 o                         
   0   1  14          0.47         -6.84         6.84 o                         
   1   1  14         19.11         17.18         7.21 o                         
   2   1  14          9.13         13.16         6.44 o                         
   3   1  14          0.13          6.26         5.75 o                         
   4   1  14         54.34         54.78         7.51 o                         
   5   1  14          9.13         13.22         9.50 o                         
 -10   2  14          7.61          7.90         3.40 o                         
  -9   2  14          0.00          1.22         4.76 o                         
  -8   2  14          7.01          8.37         6.33 o                         
  -7   2  14         16.48         15.94         5.12 o                         
  -6   2  14         16.34         25.64         6.04 o                         
  -5   2  14         31.41         31.05         7.70 o                         
  -4   2  14         28.25         32.63         6.19 o                         
  -3   2  14          0.00          2.78         5.35 o                         
  -2   2  14         45.92         29.68         7.24 o                         
  -1   2  14          1.02          5.79         7.31 o                         
   0   2  14          1.16          3.02         8.00 o                         
   1   2  14         21.63         17.31         6.85 o                         
   2   2  14         22.85         23.19         7.95 o                         
   3   2  14          7.09         12.97         6.98 o                         
   4   2  14          0.93          0.93         7.85 o                         
  -9   3  14          6.97          7.59         4.51 o                         
  -8   3  14         10.46         11.65         6.03 o                         
  -7   3  14          6.39         18.11         5.71 o                         
  -6   3  14          9.73          5.44         6.77 o                         
  -5   3  14         24.57         32.10         9.88 o                         
  -4   3  14         12.27         15.34         9.28 o                         
  -3   3  14          0.36         -5.46         7.15 o                         
  -2   3  14          5.37         -8.68         8.68 o                         
  -1   3  14          1.78         -6.35        15.53 o                         
   0   3  14         42.19         49.31         9.69 o                         
   1   3  14          3.02         -0.12         8.68 o                         
   2   3  14          9.86          1.16        11.00 o                         
   3   3  14          4.45          8.30         7.89 o                         
  -7   4  14          7.51          4.53         3.36 o                         
  -6   4  14         27.83         31.77         5.86 o                         
  -5   4  14          1.47          1.98         3.50 o                         
  -4   4  14          2.07         -4.58         4.58 o                         
  -3   4  14          2.78          6.26         5.84 o                         
  -2   4  14          0.69         -5.15         5.15 o                         
  -1   4  14          6.19          2.72         8.52 o                         
   0   4  14          1.16         -4.77         4.77 o                         
   1   4  14          0.88         -4.70         7.11 o                         
  -9   1  15          4.14          2.47         4.66 o                         
  -8   1  15          0.07          0.91         3.70 o                         
  -7   1  15          5.60          6.31         4.59 o                         
  -6   1  15          1.59          3.88         6.06 o                         
  -5   1  15          6.60         11.31         5.92 o                         
  -4   1  15          2.70          3.38         5.68 o                         
  -3   1  15         16.66         33.99         6.39 o                         
  -2   1  15         34.16         44.56         7.12 o                         
  -1   1  15          8.16         34.00         5.70 o                         
   0   1  15          0.13         17.62         6.12 o                         
   1   1  15          0.48         13.00         9.53 o                         
   2   1  15         10.03          4.64         8.35 o                         
   3   1  15          4.32          7.21         7.60 o                         
  -8   2  15          9.62         -0.63         5.87 o                         
  -7   2  15          4.80         14.76        10.32 o                         
  -6   2  15         17.22         16.41         7.84 o                         
  -5   2  15          0.07         -7.43         7.43 o                         
  -4   2  15          0.01         -7.99         7.99 o                         
  -3   2  15          0.54         -0.30         5.22 o                         
  -2   2  15          5.52          5.02         4.95 o                         
  -1   2  15          0.06          0.12         6.57 o                         
   0   2  15         13.13         14.86         6.69 o                         
   1   2  15          0.00         15.12         7.86 o                         
   2   2  15         12.48         10.87         7.90 o                         
  -7   3  15          5.90         11.75         6.61 o                         
  -6   3  15          6.43         -2.01        16.55 o                         
  -5   3  15          0.66         -6.26         6.26 o                         
  -4   3  15         25.55         27.57         5.04 o                         
  -3   3  15          4.99          9.67         5.85 o                         
  -2   3  15          4.27          1.26         8.65 o                         
  -1   3  15          1.90         -5.25         5.82 o                         
   0   3  15          1.78          5.68         6.44 o                         
  -6   0  16         28.77         41.33         8.70 o                         
  -5   0  16          4.82         15.24         8.23 o                         
  -4   0  16         36.34         58.98        11.45 o                         
  -6   1  16         12.66          9.85         6.80 o                         
  -5   1  16          0.89          1.73         6.85 o                         
  -4   1  16          8.73         30.64        12.05 o                         
  -3   1  16          0.33         14.35        10.81 o                         
  -2   1  16          0.06         20.86        12.65 o                         
  -4   2  16          0.51         13.13        11.35 o                         
  -3   2  16          5.34          7.65        10.79 o                         
                                                                                
